# Supplementary material for: BRAHMA ATPase of the SWI/SNF Chromatin Remodeling Complex Acts as a Positive Regulator of Gibberellin-Mediated Responses in Arabidopsis
Source: PLoS One. 2013 Mar 11;8(3):e58588. doi: 10.1371/journal.pone.0058588 (PMC3594165; doi:10.1371/journal.pone.0058588)
Supplement: Table S2 — Genes that exhibit significantly different expression in brm-1 mutant comparing to wild type. (XLSX) [file pone.0058588.s008.xlsx]

## Sheet: Table S2
Table S2. Genes that exhibit significantly different expression in brm-1 mutant comparing to wt (Fc> 1.5; FDR< 0.05)
		Genes down-regulated in brm-1 comparing to wt
Probeset ID	Gene	description	locus	p-value	Fold-Change
247573_at	AACT1	AACT1 (anthocyanin 5-aromatic acyltransferase 1); transferase/ transferase, tran	AT5G61160	8.3303e-07	-163.808
254163_s_at	---	[AT4G24340, phosphorylase family protein];[AT4G24350, phosphorylase family prote	AT4G24340	7.90702e-07	-40.9471
254150_at	---	phosphorylase family protein	AT4G24350	3.05876e-06	-36.4042
266605_at	BRM	transcription regulatory protein SNF2, putative	AT2G46020	6.27234e-10	-31.0746
247462_at	---	protease inhibitor/seed storage/lipid transfer protein (LTP) family protein	AT5G62080	4.22689e-05	-30.2361
262369_at	---	phosphatase	AT1G73010	0.00621596	-26.6133
260941_at	---	peroxidase, putative	AT1G44970	9.76001e-05	-20.5397
245393_at	---	catalytic/ cation binding / hydrolase, hydrolyzing O-glycosyl compounds	AT4G16260	0.000529921	-20.4142
262325_at	---	disease resistance-responsive family protein / dirigent family protein	AT1G64160	1.82377e-05	-18.2944
266884_at	UCC2	UCC2 (UCLACYANIN 2); copper ion binding / electron carrier	AT2G44790	1.63964e-05	-18.2403
258497_at	COL2	COL2 (constans-like 2); transcription factor/ zinc ion binding	AT3G02380	5.3148e-06	-17.9642
247835_at	---	unknown protein	AT5G57910	6.87051e-07	-16.1853
264238_at	---	FUNCTIONS IN: molecular_function unknown; INVOLVED IN: biological_process unknow	AT1G54740	5.24383e-07	-15.246
252549_at	---	receptor-like protein kinase, putative	AT3G45860	0.00516777	-15.1552
266719_at	CCA1	CCA1 (CIRCADIAN CLOCK ASSOCIATED 1); DNA binding / transcription activator/ tran	AT2G46830	8.25608e-06	-14.0756
248910_at	CIPK20	CIPK20 (CBL-INTERACTING PROTEIN KINASE 20); kinase/ protein serine/threonine kin	AT5G45820	0.000203935	-13.5621
249732_at	---	glucosamine/galactosamine-6-phosphate isomerase-related	AT5G24420	3.65031e-05	-13.0513
258975_at	WRKY45	WRKY45; transcription factor	AT3G01970	6.64527e-05	-12.9181
266279_at	---	tropinone reductase, putative / tropine dehydrogenase, putative	AT2G29290	3.40784e-08	-12.0585
260668_at	---	unknown protein	AT1G19530	0.000275939	-10.9007
259399_at	---	phosphatase	AT1G17710	0.00503217	-10.7808
256300_at	NAP	NAP (NAC-like, activated by AP3/PI); transcription factor	AT1G69490	0.000592795	-10.6826
245422_at	---	palmitoyl protein thioesterase family protein	AT4G17470	9.90818e-05	-10.6418
261569_at	LHY	LHY (LATE ELONGATED HYPOCOTYL); DNA binding / transcription factor	AT1G01060	5.33125e-05	-10.481
247878_at	---	unknown protein	AT5G57760	0.000120517	-10.2778
260783_at	ORA59	ORA59 (OCTADECANOID-RESPONSIVE ARABIDOPSIS AP2/ERF 59); DNA binding / transcript	AT1G06160	0.000357784	-9.73128
252265_at	DIN11	DIN11 (DARK INDUCIBLE 11); iron ion binding / oxidoreductase	AT3G49620	0.000206085	-9.29806
256243_at	ATHCHIB	ATHCHIB (ARABIDOPSIS THALIANA BASIC CHITINASE); chitinase	AT3G12500	0.000645978	-9.2852
255285_at	---	unknown protein	AT4G04630	1.43478e-06	-9.0691
252882_at	---	unknown protein	AT4G39675	0.000933464	-8.75124
248703_at	---	aspartic-type endopeptidase	AT5G48430	2.72963e-05	-8.41465
261814_at	---	esterase/lipase/thioesterase family protein	AT1G08310	0.00300307	-8.34835
260419_at	---	protein kinase family protein	AT1G69730	7.78557e-05	-8.20436
266720_s_at	APRR9	[AT2G46790, APRR9 (ARABIDOPSIS PSEUDO-RESPONSE REGULATOR 9); protein binding / t	AT2G46790	3.92303e-05	-8.02737
249337_at	---	glycerophosphoryl diester phosphodiesterase family protein	AT5G41080	4.64119e-06	-8.01859
248496_at	---	nodulin MtN3 family protein	AT5G50790	8.67067e-06	-7.98592
266988_at	JAL22	JAL22 (JACALIN-RELATED LECTIN 22)	AT2G39310	0.000365918	-7.9313
265699_at	---	hydrolase	AT2G03550	5.94991e-06	-7.9092
251869_at	---	FUNCTIONS IN: molecular_function unknown; INVOLVED IN: biological_process unknow	AT3G54500	4.15593e-06	-7.90219
254001_at	MIOX4	MIOX4; inositol oxygenase	AT4G26260	0.0026255	-7.81111
251436_at	ARGOS	ARGOS (AUXIN-REGULATED GENE INVOLVED IN ORGAN SIZE)	AT3G59900	4.81258e-07	-7.59144
266278_at	---	tropinone reductase, putative / tropine dehydrogenase, putative	AT2G29300	1.27572e-06	-7.58891
250665_at	---	unknown protein	AT5G06980	3.19197e-06	-7.56949
263252_at	STH	STH; protein domain specific binding / transcription factor/ zinc ion binding	AT2G31380	7.84259e-05	-7.51878
258100_at	---	MATE efflux family protein	AT3G23550	1.23069e-05	-7.37184
245052_at	---	pectinesterase family protein	AT2G26440	0.000126915	-7.33338
256527_at	---	thionin, putative	AT1G66100	8.27749e-05	-7.25612
250099_at	---	myb family transcription factor	AT5G17300	7.95905e-06	-7.19186
248564_at	---	DNA-binding protein-related	AT5G49700	4.48258e-05	-7.15067
257206_at	---	legume lectin family protein	AT3G16530	1.85946e-05	-7.0916
248377_at	---	unknown protein	AT5G51720	8.47717e-05	-6.98803
256057_at	NDA1	NDA1 (ALTERNATIVE NAD(P)H DEHYDROGENASE 1); NADH dehydrogenase	AT1G07180	8.85489e-06	-6.89421
259221_s_at	NPC5	[AT3G03530, NPC4 (NONSPECIFIC PHOSPHOLIPASE C4); hydrolase, acting on ester bond	AT3G03530	0.00642666	-6.87902
252300_at	---	pyruvate kinase family protein	AT3G49160	4.85334e-05	-6.84748
245460_at	RLM3	RLM3 (RESISTANCE TO LEPTOSPHAERIA MACULANS 3); ATP binding / transmembrane recep	AT4G16990	0.000306247	-6.76243
266132_at	SPX3	SPX3 (SPX DOMAIN GENE 3)	AT2G45130	0.00584251	-6.70918
261309_at	CPuORF31	[AT1G48598, CPuORF31 (Conserved peptide upstream open reading frame 31)];[AT1G48	AT1G48598	0.00129072	-6.70811
249052_at	PDF1.2	PDF1.2	AT5G44420	0.00137367	-6.70054
262698_at	---	AMP-binding protein, putative	AT1G75960	0.000174056	-6.69495
255942_at	AtUGT85A2	AtUGT85A2 (UDP-glucosyl transferase 85A2); UDP-glycosyltransferase/ glucuronosyl	AT1G22360	1.81064e-06	-6.6839
258249_s_at	---	[AT3G15820, phosphatidic acid phosphatase-related / PAP2-related];[AT3G15830, ph	AT3G15820	3.71296e-07	-6.60859
266799_at	ATPSK2	ATPSK2 (PHYTOSULFOKINE 2 PRECURSOR); growth factor	AT2G22860	0.00889368	-6.59767
251024_at	---	amino acid transporter family protein	AT5G02180	5.9357e-06	-6.59455
259766_at	---	unknown protein	AT1G64360	0.00172993	-6.56275
254544_at	---	glycosyl hydrolase family 18 protein	AT4G19820	1.58431e-06	-6.46273
246601_at	---	copper amine oxidase, putative	AT1G31710	0.000947715	-6.4289
258327_at	PAP85	PAP85; nutrient reservoir	AT3G22640	0.00309636	-6.37029
259927_at	JAC1	JAC1 (J-DOMAIN PROTEIN REQUIRED FOR CHLOROPLAST ACCUMULATION RESPONSE 1); heat s	AT1G75100	1.39135e-07	-6.35282
254093_at	AtMC2	AtMC2 (metacaspase 2); cysteine-type endopeptidase	AT4G25110	1.15055e-06	-6.29936
260776_at	---	zinc finger (C2H2 type) family protein	AT1G14580	9.33012e-05	-6.14482
252983_at	ELI3-1	ELI3-1 (ELICITOR-ACTIVATED GENE 3-1); binding / catalytic/ oxidoreductase/ zinc	AT4G37980	7.66956e-06	-6.13364
259790_s_at	---	[AT1G29430, auxin-responsive family protein];[AT5G27780, auxin-responsive family	AT1G29430	0.000268146	-6.10621
250012_x_at	---	auxin-responsive protein, putative	AT5G18060	7.05744e-05	-6.01023
256266_at	---	unknown protein	AT3G12320	0.000183554	-5.93605
245383_at	---	nucleic acid binding / transcription factor/ zinc ion binding	AT4G17810	1.09008e-05	-5.92315
262730_at	ATOCT3	ATOCT3 (ARABIDOPSIS THALIANA ORGANIC CATION/CARNITINE TRANSPORTER 3); carbohydra	AT1G16390	4.19874e-08	-5.89808
257196_at	---	AMP-binding protein, putative	AT3G23790	9.10418e-06	-5.87248
257373_at	---	DNA binding / transcription factor	AT2G43140	0.00217125	-5.86753
248350_at	---	protease inhibitor/seed storage/lipid transfer protein (LTP) family protein	AT5G52160	0.00808403	-5.82458
251124_s_at	LAC8	[AT5G01050, laccase family protein / diphenol oxidase family protein];[AT5G01040	AT5G01050	0.00174823	-5.81074
249415_at	CDF2	CDF2 (CYCLING DOF FACTOR 2); DNA binding / protein binding / transcription facto	AT5G39660	0.000679656	-5.77891
250657_at	ST2B	ST2B (SULFOTRANSFERASE 2B); hydroxyjasmonate sulfotransferase/ sulfotransferase	AT5G07000	0.000136704	-5.76015
253052_at	CYP81H1	CYP81H1; electron carrier/ heme binding / iron ion binding / monooxygenase/ oxyg	AT4G37310	5.27989e-05	-5.73579
260900_s_at	---	[AT5G34780, dehydrogenase E1 component family protein];[AT1G21400, 2-oxoisovaler	AT5G34780	5.46776e-06	-5.69077
263664_at	AXR3	AXR3 (AUXIN RESISTANT 3); transcription factor	AT1G04250	0.000315667	-5.59735
252081_at	HSFA7A	AT-HSFA7A; DNA binding / transcription factor	AT3G51910	6.68564e-05	-5.47845
259275_at	---	unknown protein	AT3G01060	0.000193187	-5.34561
246502_at	---	acyl-(acyl-carrier-protein) desaturase, putative / stearoyl-ACP desaturase, puta	AT5G16240	3.37772e-05	-5.29355
250114_s_at	AAE5	[AT5G16370, AAE5 (ACYL ACTIVATING ENZYME 5); catalytic];[AT5G16340, AMP-binding	AT5G16370	6.1342e-06	-5.28837
252863_at	MIPS1	MIPS1 (MYO-INOSITOL-1-PHOSTPATE SYNTHASE 1); inositol-3-phosphate synthase	AT4G39800	0.00023341	-5.26571
262830_at	PAP3	PAP3 (PURPLE ACID PHOSPHATASE 3); acid phosphatase/ protein serine/threonine pho	AT1G14700	9.10083e-05	-5.24708
253103_at	---	auxin-responsive protein, putative	AT4G36110	0.000190625	-5.21774
245696_at	PKS4	PKS4 (phytochrome kinase substrate 4)	AT5G04190	0.000210142	-5.18295
253496_at	ATGPX7	ATGPX7 (glutathione peroxidase 7); glutathione peroxidase	AT4G31870	2.89256e-05	-5.16247
245463_at	ATEXLB1	ATEXLB1 (ARABIDOPSIS THALIANA EXPANSIN-LIKE B1)	AT4G17030	7.53164e-05	-5.09451
258369_at	ATPME3	ATPME3; pectinesterase	AT3G14310	1.62695e-05	-5.02361
254564_at	NCED4	NCED4 (NINE-CIS-EPOXYCAROTENOID DIOXYGENASE 4)	AT4G19170	0.000427668	-4.95531
260812_at	---	integral membrane family protein / nodulin MtN21-related	AT1G43650	0.000166498	-4.95252
264777_at	THA1	THA1 (Threonine Aldolase 1); aldehyde-lyase/ threonine aldolase	AT1G08630	0.000380415	-4.93498
257314_at	---	MATE efflux family protein	AT3G26590	3.4752e-06	-4.89381
254396_at	---	proton-dependent oligopeptide transport (POT) family protein	AT4G21680	0.00177923	-4.88664
246620_at	CYP81D1	CYP81D1 (CYTOCHROME P450 81D1); electron carrier/ heme binding / iron ion bindin	AT5G36220	1.79389e-05	-4.86517
248911_at	DOG1	DOG1 (DELAY OF GERMINATION 1)	AT5G45830	4.92353e-08	-4.86397
255637_at	---	dehydration-responsive family protein	AT4G00750	1.35283e-05	-4.86028
262580_at	---	CBS domain-containing protein	AT1G15330	5.79491e-07	-4.84105
245038_at	PLA2A	PLA2A (PHOSPHOLIPASE A 2A); lipase/ nutrient reservoir	AT2G26560	0.00219926	-4.82316
253956_at	FIM1	ATFIM1; actin binding	AT4G26700	5.57399e-05	-4.79981
250091_at	---	unknown protein	AT5G17340	0.000292835	-4.69922
251141_at	---	beta-galactosidase	AT5G01075	0.000681831	-4.67126
246565_at	BCCP2	BCCP2 (BIOTIN CARBOXYL CARRIER PROTEIN 2); biotin binding	AT5G15530	0.000824627	-4.65751
261958_at	---	glutaredoxin family protein	AT1G64500	0.000335551	-4.63184
257922_at	ETR2	ETR2 (ethylene response 2); ethylene binding / glycogen synthase kinase 3/ prote	AT3G23150	0.000530205	-4.62381
261785_at	---	amino acid transporter family protein	AT1G08230	4.73195e-05	-4.60974
266782_at	ATGLR2.7	ATGLR2.7; intracellular ligand-gated ion channel	AT2G29120	0.000223645	-4.56021
257365_x_at	PDF1.2b	PDF1.2b (plant defensin 1.2b)	AT2G26020	0.00617386	-4.55727
260973_at	---	DNA binding	AT1G53490	3.63513e-09	-4.55377
256503_at	ATRL6	ATRL6 (ARABIDOPSIS RAD-LIKE 6); transcription factor	AT1G75250	2.16391e-07	-4.55202
256874_at	CYP71B36	CYP71B36; electron carrier/ heme binding / iron ion binding / monooxygenase/ oxy	AT3G26320	3.40903e-05	-4.49659
267496_at	---	lipase class 3 family protein	AT2G30550	7.45414e-06	-4.48075
261395_at	---	ovule development protein, putative	AT1G79700	1.31829e-05	-4.48053
266474_at	---	unknown protein	AT2G31110	2.64821e-05	-4.45904
260451_at	---	ethylene-responsive element-binding protein, putative	AT1G72360	0.00110969	-4.4276
266693_at	MIOX2	MIOX2 (MYO-INOSITOL OXYGENASE 2); inositol oxygenase	AT2G19800	0.00691058	-4.42329
267524_at	---	BTB/POZ domain-containing protein	AT2G30600	0.00101076	-4.41399
266670_at	UGT71C2	UGT71C2 (UDP-GLUCOSYL TRANSFERASE 71C2); UDP-glycosyltransferase/ quercetin 3'-O	AT2G29740	0.0010501	-4.38395
265382_at	---	shikimate kinase family protein	AT2G16790	0.000135648	-4.37061
262582_at	---	aspartate-glutamate racemase family	AT1G15410	4.08423e-06	-4.36353
263210_at	---	transcription factor	AT1G10585	0.00165231	-4.34075
255654_at	---	protein kinase family protein	AT4G00970	0.000807809	-4.33315
256497_at	ECS1	ECS1	AT1G31580	0.00801977	-4.32298
250182_at	---	GHMP kinase-related	AT5G14470	0.000236324	-4.28621
255764_at	HCF173	HCF173 (high chlorophyll fluorescence phenotype 173); binding / catalytic/ trans	AT1G16720	2.40035e-07	-4.2846
249918_at	---	unknown protein	AT5G19240	0.00704158	-4.22923
247128_at	---	metal ion binding	AT5G66110	0.00257458	-4.22595
250723_at	---	carboxy-lyase	AT5G06300	0.000274943	-4.22418
253911_at	---	S-locus protein kinase, putative	AT4G27300	3.64929e-05	-4.21172
251191_at	---	lipase class 3 family protein	AT3G62590	0.000214231	-4.20259
254384_at	---	26.5 kDa class P-related heat shock protein (HSP26.5-P)	AT4G21870	0.00135049	-4.18125
262047_at	---	lactoylglutathione lyase family protein / glyoxalase I family protein	AT1G80160	0.00918768	-4.17545
261191_at	---	starch synthase, putative	AT1G32900	0.00110527	-4.17435
267230_at	ARL	ARL (ARGOS-LIKE)	AT2G44080	0.00329601	-4.17275
253066_at	ACS8	ACS8; 1-aminocyclopropane-1-carboxylate synthase	AT4G37770	0.00114483	-4.17235
246195_at	UBC17	UBC17 (UBIQUITIN-CONJUGATING ENZYME 17); small conjugating protein ligase/ ubiqu	AT4G36410	5.04214e-05	-4.1346
261768_at	GA3OX1	GA3OX1 (GIBBERELLIN 3-OXIDASE 1); gibberellin 3-beta-dioxygenase/ transcription	AT1G15550	1.00432e-05	-4.12808
260914_at	BXL2	BXL2 (BETA-XYLOSIDASE 2); hydrolase, hydrolyzing O-glycosyl compounds	AT1G02640	0.000389427	-4.11514
260662_at	---	isoflavone reductase, putative	AT1G19540	7.30722e-05	-4.07981
248347_at	---	transducin family protein / WD-40 repeat family protein	AT5G52250	0.000614405	-4.05286
257823_at	---	nodulin, putative	AT3G25190	0.0022243	-4.03708
255941_at	ATTIM17-1	ATTIM17-1; P-P-bond-hydrolysis-driven protein transmembrane transporter/ protein	AT1G20350	0.0011382	-4.03343
265680_at	---	haloacid dehalogenase-like hydrolase family protein	AT2G32150	0.000721394	-4.03011
258293_at	PHO1	PHO1 (phosphate 1)	AT3G23430	0.00194349	-4.01354
266824_at	HAT9	HAT9; DNA binding / transcription factor	AT2G22800	0.0001801	-3.97083
254281_at	---	bile acid:sodium symporter family protein	AT4G22840	3.88538e-05	-3.94363
256751_at	CLC-B	CLC-B (CHLORIDE CHANNEL B); anion channel/ voltage-gated chloride channel	AT3G27170	0.00392595	-3.91947
251060_at	ATSR1	ATSR1 (ARABIDOPSIS THALIANA SERINE/THREONINE PROTEIN KINASE 1); ATP binding / ki	AT5G01820	0.000260635	-3.91814
252353_at	---	unknown protein	AT3G48200	3.00254e-06	-3.91285
263890_at	---	auxin-responsive family protein	AT2G37030	8.48948e-06	-3.91218
265245_at	---	transcription factor	AT2G43060	0.00112536	-3.91023
251197_at	---	glutaredoxin family protein	AT3G62960	1.29656e-06	-3.90801
254737_at	---	transferase family protein	AT4G13840	0.000460705	-3.89716
250107_at	SPX4	SPX4 (SPX DOMAIN GENE 4)	AT5G15330	2.5758e-05	-3.89686
247679_at	---	oxidoreductase, 2OG-Fe(II) oxygenase family protein	AT5G59540	1.66514e-05	-3.88591
254688_at	J20	J20 (DNAJ-LIKE 20); heat shock protein binding	AT4G13830	2.5827e-06	-3.88481
246522_at	AtbZIP3	AtbZIP3 (Arabidopsis thaliana basic leucine-zipper 3); DNA binding / transcripti	AT5G15830	0.00133268	-3.88138
267083_at	TCH3	TCH3 (TOUCH 3); calcium ion binding	AT2G41100	0.000111533	-3.86645
253722_at	---	zinc finger (CCCH-type) family protein	AT4G29190	0.000267171	-3.86408
263174_at	ESP	ESP (EPITHIOSPECIFIER PROTEIN); enzyme regulator	AT1G54040	5.0619e-05	-3.85786
250161_at	---	amino acid transporter family protein	AT5G15240	7.98154e-06	-3.82539
262151_at	---	hydrolase, alpha/beta fold family protein	AT1G52510	7.48669e-06	-3.82239
249136_at	---	unknown protein	AT5G43180	0.00367257	-3.81759
252859_at	---	AP2 domain-containing transcription factor, putative	AT4G39780	5.78793e-05	-3.81226
245946_at	---	glyoxal oxidase-related	AT5G19580	5.537e-05	-3.80912
245543_at	---	UDP-glucoronosyl/UDP-glucosyl transferase family protein	AT4G15260	1.0911e-05	-3.79817
257506_at	---	FUNCTIONS IN: molecular_function unknown; INVOLVED IN: response to auxin stimulu	AT1G29440	0.0030279	-3.79294
247214_at	---	unknown protein	AT5G64850	3.47017e-05	-3.79105
266617_at	---	binding	AT2G29670	0.000235186	-3.78609
267532_at	---	FUNCTIONS IN: molecular_function unknown; INVOLVED IN: biological_process unknow	AT2G42040	0.000507331	-3.7747
261957_at	ATMGL	ATMGL (ARABIDOPSIS THALIANA METHIONINE GAMMA-LYASE); catalytic/ methionine gamma	AT1G64660	0.000179335	-3.76811
260799_at	AtUGT85A4	AtUGT85A4 (UDP-glucosyl transferase 85A4); UDP-glycosyltransferase/ glucuronosyl	AT1G78270	3.05784e-05	-3.76619
265771_at	---	endonuclease/exonuclease/phosphatase family protein	AT2G48030	0.000270266	-3.7627
254853_at	---	DNA-binding family protein	AT4G12080	0.00137224	-3.76124
259381_s_at	NSP1	[AT3G16410, NSP4 (NITRILE SPECIFIER PROTEIN 4)];[AT3G16390, NSP3 (NITRILE SPECIF	AT3G16410	0.00249058	-3.73323
251013_at	---	short-chain dehydrogenase/reductase (SDR) family protein	AT5G02540	0.000704635	-3.70663
254120_at	DIC2	mitochondrial substrate carrier family protein	AT4G24570	0.0082637	-3.70262
259000_at	---	unknown protein	AT3G01860	0.000181133	-3.70222
254833_s_at	---	[AT4G12280, copper amine oxidase family protein];[AT4G12290, amine oxidase/ copp	AT4G12280	2.186e-05	-3.69292
248551_at	WR3	WR3 (WOUND-RESPONSIVE 3); nitrate transmembrane transporter	AT5G50200	2.11225e-05	-3.65757
255413_at	---	binding / catalytic/ oxidoreductase	AT4G03140	9.14814e-05	-3.62387
262882_at	CYP89A2	CYP89A2 (CYTOCHROME P450 89A2); electron carrier/ heme binding / iron ion bindin	AT1G64900	1.3568e-06	-3.61691
267233_s_at	---	[AT2G43910, thiol methyltransferase, putative];[AT2G43920, thiol methyltransfera	AT2G43910	2.80829e-05	-3.61219
264696_at	---	unknown protein	AT1G70230	0.000614895	-3.59923
249727_at	MRU1	unknown protein	AT5G35490	0.000110024	-3.57539
260748_at	---	zinc finger (C3HC4-type RING finger) family protein	AT1G49210	0.00201724	-3.56105
249987_at	---	unknown protein	AT5G18490	2.32625e-06	-3.55939
253943_at	---	small conjugating protein ligase	AT4G27030	0.00112951	-3.55315
251658_at	---	strictosidine synthase family protein	AT3G57020	0.000646217	-3.55232
251109_at	FER1	ATFER1; ferric iron binding / iron ion binding	AT5G01600	0.000391301	-3.52869
254665_at	---	glycosyl hydrolase family 17 protein	AT4G18340	1.3224e-05	-3.52804
246523_at	COL1	COL1 (constans-like 1); transcription factor/ zinc ion binding	AT5G15850	0.000115648	-3.52645
260380_at	---	zinc finger (B-box type) family protein	AT1G73870	0.000504357	-3.52614
259783_at	SAUR68	SAUR68 (SMALL AUXIN UPREGULATED 68)	AT1G29510	0.00304981	-3.51783
247474_at	---	unknown protein	AT5G62280	0.000378259	-3.51592
252123_at	F3H	F3H (FLAVANONE 3-HYDROXYLASE); naringenin 3-dioxygenase	AT3G51240	0.000651233	-3.49017
249467_at	ATNAC6	ATNAC6 (ARABIDOPSIS NAC DOMAIN CONTAINING PROTEIN 6); protein heterodimerization	AT5G39610	0.00101111	-3.48169
247696_at	MYB59	MYB59 (MYB DOMAIN PROTEIN 59); DNA binding / transcription factor	AT5G59780	9.48551e-05	-3.47232
251722_at	---	amino acid transporter family protein	AT3G56200	0.0049457	-3.44724
255753_at	MYB51	MYB51 (MYB DOMAIN PROTEIN 51); DNA binding / transcription factor	AT1G18570	0.000634207	-3.44053
245252_at	ATERF-1	ATERF-1 (ETHYLENE RESPONSIVE ELEMENT BINDING FACTOR 1); DNA binding / transcript	AT4G17500	0.000392921	-3.43612
245352_at	UGT84A3	UGT84A3; UDP-glycosyltransferase/ sinapate 1-glucosyltransferase/ transferase, t	AT4G15490	1.30947e-05	-3.43127
255177_at	ACS11	ACS11; 1-aminocyclopropane-1-carboxylate synthase	AT4G08040	0.00582992	-3.43089
264529_at	---	CTP synthase, putative / UTP--ammonia ligase, putative	AT1G30820	0.00391775	-3.42562
256446_at	---	zinc finger (C3HC4-type RING finger) family protein	AT3G11110	0.0006108	-3.42212
258856_at	SRG3	SRG3 (senescence-related gene 3); glycerophosphodiester phosphodiesterase/ phosp	AT3G02040	0.00988415	-3.42141
249726_at	---	unknown protein	AT5G35480	0.000155497	-3.40662
256799_at	---	unknown protein	AT3G18560	4.35214e-05	-3.4002
250435_at	RING1	RING1; protein binding / ubiquitin-protein ligase/ zinc ion binding	AT5G10380	0.00576044	-3.3804
251727_at	---	unknown protein	AT3G56290	0.000410902	-3.36916
256514_at	---	oxidoreductase N-terminal domain-containing protein	AT1G66130	2.79233e-05	-3.35649
260664_at	ATRL5	ATRL5 (ARABIDOPSIS RAD-LIKE 5); DNA binding / transcription factor	AT1G19510	0.00134601	-3.33271
245029_at	YAB5	YAB5 (YABBY5); transcription factor	AT2G26580	2.96442e-05	-3.33208
257504_at	ROPGEF11	ROPGEF11 (RHO GUANYL-NUCLEOTIDE EXCHANGE FACTOR 11); Rho guanyl-nucleotide excha	AT1G52240	3.41853e-05	-3.32522
246510_at	DND1	DND1 (DEFENSE NO DEATH 1); calcium channel/ calmodulin binding / cation channel/	AT5G15410	5.04577e-05	-3.31606
248801_at	HAT2	HAT2; DNA binding / transcription factor/ transcription repressor	AT5G47370	2.20893e-05	-3.29757
263133_at	---	SOUL heme-binding family protein	AT1G78450	8.9813e-08	-3.29487
253174_at	CAT2	CAT2 (CATALASE 2); catalase	AT4G35090	0.000425848	-3.28529
261448_at	---	nodulin, putative	AT1G21140	0.0015894	-3.27622
260915_at	---	lipase class 3 family protein	AT1G02660	3.35172e-06	-3.27187
261327_at	---	AP2 domain-containing transcription factor TINY, putative	AT1G44830	0.00171686	-3.25607
258537_at	---	disease resistance protein (TIR-NBS class), putative	AT3G04210	0.000349172	-3.24678
249144_at	SPL2	SPL2 (SQUAMOSA PROMOTER BINDING PROTEIN-LIKE 2); DNA binding / transcription fac	AT5G43270	6.63777e-06	-3.24062
248395_at	AtPP2-A14	AtPP2-A14 (Phloem protein 2-A14); carbohydrate binding	AT5G52120	0.00153321	-3.23928
248006_at	HAP8	HAP8 (HAPLESS 8)	AT5G56250	4.58455e-06	-3.23633
262096_at	NAC1	NAC1; transcription factor	AT1G56010	0.000663555	-3.23601
258472_at	---	unknown protein	AT3G06080	0.000304326	-3.22854
255733_at	---	unknown protein	AT1G25400	8.48272e-05	-3.21855
246368_at	---	leucine-rich repeat protein kinase, putative	AT1G51890	0.000508951	-3.21322
245264_at	---	zinc finger (C3HC4-type RING finger) family protein	AT4G17245	0.000102411	-3.21166
248794_at	ERF2	ERF2 (ETHYLENE RESPONSIVE ELEMENT BINDING FACTOR 2); DNA binding / transcription	AT5G47220	0.0038622	-3.21106
260551_at	ATTI1	ATTI1; serine-type endopeptidase inhibitor	AT2G43510	0.00706238	-3.20499
263668_at	---	2-oxoglutarate-dependent dioxygenase, putative	AT1G04350	0.000115729	-3.18998
254652_at	WRKY28	WRKY28; transcription factor	AT4G18170	0.0004923	-3.1842
245701_at	GLU1	GLU1 (GLUTAMATE SYNTHASE 1); glutamate synthase (ferredoxin)	AT5G04140	3.01308e-05	-3.18333
252212_at	MAPKKK20	MAPKKK20; ATP binding / kinase/ protein kinase/ protein serine/threonine kinase	AT3G50310	0.000589574	-3.18179
260429_at	JAZ6	JAZ6 (JASMONATE-ZIM-DOMAIN PROTEIN 6)	AT1G72450	0.00141266	-3.16998
258764_at	---	pectinesterase, putative	AT3G10720	0.00115338	-3.16742
259272_at	---	band 7 family protein	AT3G01290	0.000925495	-3.16466
267084_at	---	sigA-binding protein-related	AT2G41180	0.00117574	-3.15825
260037_at	RAV2	RAV2 (REGULATOR OF THE ATPASE OF THE VACUOLAR MEMBRANE); DNA binding / transcrip	AT1G68840	0.000424916	-3.14649
249847_at	SCPL34	SCPL34; serine-type carboxypeptidase	AT5G23210	8.3967e-05	-3.14402
256097_at	---	unknown protein	AT1G13670	0.000527753	-3.14075
254032_at	---	epsin N-terminal homology (ENTH) domain-containing protein	AT4G25940	0.000413185	-3.12993
249065_at	---	zinc finger (CCCH-type) family protein	AT5G44260	1.58256e-05	-3.12645
260167_at	---	unknown protein	AT1G71970	2.94804e-06	-3.12011
259211_at	---	alpha 1,4-glycosyltransferase family protein / glycosyltransferase sugar-binding	AT3G09020	0.00135093	-3.10812
249677_at	---	DNA-binding protein, putative	AT5G35970	0.000163296	-3.09271
258395_at	ANAC055	ANAC055 (ARABIDOPSIS NAC DOMAIN CONTAINING PROTEIN 55); transcription factor	AT3G15500	0.0096384	-3.09156
262531_at	---	ATP binding / protein binding / protein kinase/ protein serine/threonine kinase/	AT1G17230	3.30514e-05	-3.07523
254746_at	---	auxin-responsive protein, putative	AT4G12980	1.12317e-05	-3.06542
262177_at	EDS16	isochorismate synthase 1 (ICS1) / isochorismate mutase	AT1G74710	0.00143611	-3.05136
264524_at	ATBCAT-2	ATBCAT-2 (ARABIDOPSIS THALIANA BRANCHED-CHAIN AMINO ACID TRANSAMINASE 2); branch	AT1G10070	0.00143379	-3.0506
258385_at	ATNAC2	ATNAC2 (ARABIDOPSIS NAC DOMAIN CONTAINING PROTEIN 2); transcription factor	AT3G15510	0.000473394	-3.04913
247323_at	---	dentin sialophosphoprotein-related	AT5G64170	0.00233147	-3.04683
258002_at	AIG2	AIG2 (AVRRPT2-INDUCED GENE 2)	AT3G28930	9.38784e-05	-3.03448
250772_at	---	immunophilin, putative / FKBP-type peptidyl-prolyl cis-trans isomerase, putative	AT5G05420	0.00162629	-3.03058
247362_at	ATPAP29	ATPAP29 (ARABIDOPSIS THALIANA PURPLE ACID PHOSPHATASE 29); acid phosphatase/ pro	AT5G63140	0.00471872	-3.02888
264124_at	ATOCT2	ATOCT2 (ARABIDOPSIS THALIANA ORGANIC CATION/CARNITINE TRANSPORTER 2); carbohydra	AT1G79360	0.000110052	-3.01001
247693_at	ATEXO70H7	ATEXO70H7 (EXOCYST SUBUNIT EXO70 FAMILY PROTEIN H7); protein binding	AT5G59730	0.00871333	-3.00822
256574_at	---	FUNCTIONS IN: molecular_function unknown; INVOLVED IN: biological_process unknow	AT3G14780	0.0001964	-3.0082
262608_at	---	2-oxoglutarate-dependent dioxygenase, putative	AT1G14120	0.00106549	-3.00629
252970_at	SAUR15	SAUR15 (SMALL AUXIN UPREGULATED 15)	AT4G38850	0.000804522	-3.0053
250100_at	GLN1;4	GLN1;4; glutamate-ammonia ligase	AT5G16570	0.000791401	-2.99529
259546_at	---	LOCATED IN: integral to membrane; EXPRESSED IN: 18 plant structures; EXPRESSED D	AT1G35350	0.000480674	-2.99207
245076_at	GH3.3	GH3.3; indole-3-acetic acid amido synthetase	AT2G23170	0.00475096	-2.9753
264956_at	ACR3	ACR3; amino acid binding	AT1G76990	5.1754e-06	-2.9674
249942_at	GAPB	NIT4 (NITRILASE 4); 3-cyanoalanine hydratase/ cyanoalanine nitrilase/ indole-3-a	AT5G22300	0.00803246	-2.96725
248252_at	AGP22	AGP22 (ARABINOGALACTAN PROTEIN 22)	AT5G53250	0.00291388	-2.9595
262635_at	PDS1	PDS1 (PHYTOENE DESATURATION 1); 4-hydroxyphenylpyruvate dioxygenase	AT1G06570	0.00019423	-2.95419
247304_at	AAP4	AAP4; acidic amino acid transmembrane transporter/ amino acid transmembrane tran	AT5G63850	0.000652008	-2.94594
264551_at	---	glucan endo-1,3-beta-glucosidase-related	AT1G09460	0.000801958	-2.92447
254250_at	---	protein kinase family protein	AT4G23290	0.00530058	-2.92222
250971_at	PRR7	PRR7 (PSEUDO-RESPONSE REGULATOR 7); transcription regulator/ two-component respo	AT5G02810	0.000196041	-2.92113
251301_at	CYP78A9	CYP78A9 (CYTOCHROME P450 78A9); monooxygenase/ oxygen binding	AT3G61880	1.51931e-05	-2.90947
264788_at	---	DNAJ heat shock protein, putative	AT2G17880	0.00121719	-2.89331
254810_at	PME1	PME1 (PECTIN METHYLESTERASE INHIBITOR 1); enzyme inhibitor/ pectinesterase/ pect	AT4G12390	0.000200971	-2.8896
255061_at	ATAPRL6	ATAPRL6 (APR-like 6)	AT4G08930	2.76822e-07	-2.8894
246531_at	SEP1	SEP1 (SEPALLATA1); DNA binding / transcription factor	AT5G15800	0.00660334	-2.88889
263032_at	---	unknown protein	AT1G23850	0.000796642	-2.87837
245450_at	---	disease resistance protein-related	AT4G16880	0.000185768	-2.87147
248873_at	---	disease resistance protein (TIR-NBS-LRR class), putative	AT5G46450	0.000202392	-2.86941
259784_at	---	auxin-responsive protein, putative	AT1G29450	0.000764262	-2.86531
251144_at	---	transferase family protein	AT5G01210	5.91718e-05	-2.86473
252963_at	---	unknown protein	AT4G38820	0.000565501	-2.85583
264525_at	ATBCAT-1	branched-chain amino acid aminotransferase 1 / branched-chain amino acid transam	AT1G10060	7.72972e-05	-2.85467
246030_at	---	L-ascorbate oxidase/ copper ion binding / oxidoreductase	AT5G21105	0.000194042	-2.85052
264195_at	---	gibberellin-responsive protein, putative	AT1G22690	0.000154786	-2.84915
259751_at	MYBL2	MYBL2 (ARABIDOPSIS MYB-LIKE 2); DNA binding / transcription factor	AT1G71030	3.23118e-05	-2.83793
266983_at	---	hydrolase, alpha/beta fold family protein	AT2G39400	4.05485e-05	-2.83677
262827_at	CYP71B29	CYP71B29; electron carrier/ heme binding / iron ion binding / monooxygenase/ oxy	AT1G13100	0.00948563	-2.8359
245302_at	KAN3	KAN3 (KANADI 3); DNA binding / transcription factor	AT4G17695	0.00112065	-2.83164
264504_at	ACLA-3	ACLA-3; ATP citrate synthase	AT1G09430	1.59431e-06	-2.8291
263410_at	---	unknown protein	AT2G04039	1.86667e-05	-2.82694
258181_at	---	nitrate transporter (NTP3)	AT3G21670	0.00695861	-2.81787
257635_at	CYP71B4	CYP71B4; electron carrier/ heme binding / iron ion binding / monooxygenase/ oxyg	AT3G26280	1.59368e-05	-2.80921
262259_s_at	---	[AT1G53890, unknown protein];[AT1G53870, unknown protein]	AT1G53890	0.000154975	-2.80281
265722_at	LHCB4.3	LHCB4.3 (light harvesting complex PSII); chlorophyll binding	AT2G40100	0.00361047	-2.79854
252661_at	---	unknown protein	AT3G44450	6.1165e-05	-2.79737
256548_at	---	nodulin MtN3 family protein	AT3G14770	0.00149192	-2.79722
248404_at	ATTPPA	ATTPPA; trehalose-phosphatase	AT5G51460	0.00119834	-2.78736
257315_at	ERD5	ERD5 (EARLY RESPONSIVE TO DEHYDRATION 5); proline dehydrogenase	AT3G30775	0.00489529	-2.77779
254231_at	WRKY53	WRKY53; DNA binding / protein binding / transcription activator/ transcription f	AT4G23810	0.00824876	-2.77068
249139_at	AZF3	AZF3 (ARABIDOPSIS ZINC-FINGER PROTEIN 3); DNA binding / nucleic acid binding / t	AT5G43170	0.00209545	-2.7687
260549_at	---	trypsin inhibitor, putative	AT2G43535	0.00891038	-2.76628
245487_at	PHYD	PHYD (PHYTOCHROME DEFECTIVE D); G-protein coupled photoreceptor/ red or far-red	AT4G16250	7.85429e-05	-2.76049
248719_at	RBOHD	RBOHD (RESPIRATORY BURST OXIDASE HOMOLOGUE D); NAD(P)H oxidase	AT5G47910	0.00401977	-2.72157
249486_at	---	protein kinase family protein	AT5G39030	0.000235434	-2.71412
256914_at	---	F-box family protein	AT3G23880	0.00446653	-2.71002
248029_at	BAM4	BAM4 (BETA-AMYLASE 4); beta-amylase/ catalytic/ cation binding	AT5G55700	0.00257735	-2.70891
265170_at	BCA3	BCA3 (BETA CARBONIC ANHYDRASE 4); carbonate dehydratase/ zinc ion binding	AT1G23730	0.000404691	-2.70819
259560_at	WAK2	WAK2; ATP binding / calcium ion binding / protein kinase/ protein serine/threoni	AT1G21270	0.000293259	-2.70556
250346_at	---	protein homodimerization	AT5G11950	9.84293e-05	-2.7032
250327_at	---	unknown protein	AT5G12050	0.00520519	-2.70303
256050_at	ATEXO70B2	ATEXO70B2 (exocyst subunit EXO70 family protein B2); protein binding	AT1G07000	0.00195291	-2.69917
253258_at	---	DNA binding / transcription factor	AT4G34400	0.000294173	-2.69793
251059_at	CIPK15	CIPK15 (CBL-INTERACTING PROTEIN KINASE 15); kinase/ protein kinase	AT5G01810	7.9711e-05	-2.69621
265884_at	---	nucleolar protein gar2-related	AT2G42320	1.85597e-05	-2.68803
252429_at	CDF3	CDF3 (CYCLING DOF FACTOR 3); DNA binding / protein binding / transcription facto	AT3G47500	0.00267984	-2.68248
260477_at	---	protein kinase family protein	AT1G11050	0.00178671	-2.68032
246997_at	---	unknown protein	AT5G67390	0.00138734	-2.67828
261934_at	UGT85A1	UGT85A1; UDP-glycosyltransferase/ cis-zeatin O-beta-D-glucosyltransferase/ glucu	AT1G22400	5.00773e-06	-2.67316
260831_at	---	glutaredoxin family protein	AT1G06830	0.0014033	-2.66371
263320_at	AtGolS1	AtGolS1 (Arabidopsis thaliana galactinol synthase 1); transferase, transferring	AT2G47180	0.00180654	-2.66233
255619_s_at	---	[AT4G01350, protein binding / zinc ion binding];[AT5G59920, ULI3; diacylglycerol	AT4G01350	7.11239e-05	-2.66072
253971_at	---	fructose-bisphosphate aldolase, putative	AT4G26530	0.00112485	-2.65785
263836_at	---	Bet v I allergen family protein	AT2G40330	0.00311001	-2.65202
265959_at	---	INVOLVED IN: biological_process unknown; LOCATED IN: chloroplast; EXPRESSED IN:	AT2G37240	0.00151471	-2.63508
247452_at	CDF1	CDF1 (CYCLING DOF FACTOR 1); DNA binding / protein binding / transcription facto	AT5G62430	0.000283723	-2.63462
263985_at	---	DNAJ heat shock N-terminal domain-containing protein	AT2G42750	3.8225e-06	-2.63447
259373_at	---	unknown protein	AT1G69160	0.000229381	-2.62505
256793_at	---	VQ motif-containing protein	AT3G22160	5.6516e-06	-2.62318
253394_at	VTE1	VTE1 (VITAMIN E DEFICIENT 1); tocopherol cyclase	AT4G32770	0.00550673	-2.62194
245193_at	SUFE2	SUFE2 (SULFUR E 2); enzyme activator	AT1G67810	0.00178022	-2.61424
267516_at	RPT2	RPT2 (ROOT PHOTOTROPISM 2); protein binding	AT2G30520	0.000213555	-2.61198
260536_at	ETFQO	ETFQO (electron-transfer flavoprotein:ubiquinone oxidoreductase); catalytic/ ele	AT2G43400	0.000271405	-2.60268
245506_at	---	glutaredoxin family protein	AT4G15700	0.000336317	-2.59974
249769_at	SIGE	SIGE (SIGMA FACTOR E); DNA binding / DNA-directed RNA polymerase/ sigma factor/	AT5G24120	0.000482072	-2.584
247368_at	---	FUNCTIONS IN: molecular_function unknown; INVOLVED IN: biological_process unknow	AT5G63320	1.16784e-05	-2.57857
248371_at	GA20OX2	GA20OX2 (GIBBERELLIN 20 OXIDASE 2); gibberellin 20-oxidase	AT5G51810	0.000162586	-2.57848
256892_at	---	oxidoreductase, 2OG-Fe(II) oxygenase family protein	AT3G19000	9.59384e-05	-2.57301
262237_at	---	thioesterase family protein	AT1G48320	8.02762e-05	-2.57203
249932_at	---	unknown protein	AT5G22390	0.00513784	-2.57132
255923_at	---	SEC14 cytosolic factor family protein / phosphoglyceride transfer family protein	AT1G22180	0.00013802	-2.57043
251235_at	---	esterase/lipase/thioesterase family protein	AT3G62860	1.62649e-05	-2.56514
260054_at	UNE2	UNE2 (unfertilized embryo sac 2); carbohydrate transmembrane transporter/ sugar:	AT1G78130	0.000462444	-2.56152
248423_at	---	unknown protein	AT5G51670	1.36114e-06	-2.56008
252408_at	ATMYB94	ATMYB94 (MYB DOMAIN PROTEIN 94); DNA binding / transcription factor	AT3G47600	0.000765979	-2.53925
246095_at	---	homeotic gene regulator, putative	AT5G19310	0.000796885	-2.53877
248282_at	---	unknown protein	AT5G52900	0.00055283	-2.53518
253423_at	IAA29	IAA29 (INDOLE-3-ACETIC ACID INDUCIBLE 29); transcription factor	AT4G32280	0.000484173	-2.532
253522_at	---	ChaC-like family protein	AT4G31290	0.000121523	-2.52951
263951_at	NHL12	NHL12	AT2G35960	0.000979899	-2.52914
251248_at	PGP21	PGP21 (P-GLYCOPROTEIN 21); ATPase, coupled to transmembrane movement of substanc	AT3G62150	0.000457061	-2.52701
251402_at	---	oxidoreductase/ oxidoreductase, acting on paired donors, with incorporation or r	AT3G60290	0.00155154	-2.52559
259834_at	---	Dof-type zinc finger domain-containing protein	AT1G69570	0.00318648	-2.52401
254024_at	---	pathogenesis-related protein, putative	AT4G25780	0.000638983	-2.52381
250940_at	---	auxin-responsive family protein	AT5G03310	5.7192e-05	-2.51791
265028_at	---	transducin family protein / WD-40 repeat family protein	AT1G24530	0.00230243	-2.51485
258122_at	ATGSL04	ATGSL04 (glucan synthase-like 4); 1,3-beta-glucan synthase/ transferase, transfe	AT3G14570	5.09166e-05	-2.50157
252217_at	---	unknown protein	AT3G50140	0.00281803	-2.50045
250443_at	RBK1	RBK1 (Rop Binding protein Kinases 1); ATP binding / kinase/ protein kinase/ prot	AT5G10520	0.000472881	-2.49914
259871_at	---	nodulin, putative	AT1G76800	0.00550639	-2.49822
249777_at	---	lipase class 3 family protein	AT5G24210	0.00253227	-2.49753
256788_at	CYP90D1	CYP90D1; oxidoreductase, acting on paired donors, with incorporation or reductio	AT3G13730	4.28174e-05	-2.49548
263901_at	---	zinc finger (AN1-like) family protein	AT2G36320	0.000474854	-2.48547
247025_at	ABA1	ABA1 (ABA DEFICIENT 1); zeaxanthin epoxidase	AT5G67030	0.000542503	-2.48496
259685_at	AtPP2-A11	AtPP2-A11 (Phloem protein 2-A11); carbohydrate binding	AT1G63090	0.000695793	-2.48336
264889_at	---	hydroxyproline-rich glycoprotein family protein	AT1G23050	0.00126102	-2.48145
253195_at	---	dihydroflavonol 4-reductase family / dihydrokaempferol 4-reductase family	AT4G35420	0.0078081	-2.48029
264590_at	---	unknown protein	AT2G17710	0.000989934	-2.47681
249112_at	APS4	APS4; sulfate adenylyltransferase (ATP)	AT5G43780	0.000430345	-2.47391
259856_at	---	unknown protein	AT1G68440	1.85316e-05	-2.47117
245285_s_at	SBP1	[AT4G14030, SBP1 (selenium-binding protein 1); selenium binding];[AT4G14040, SBP	AT4G14030	9.05175e-05	-2.46995
257636_at	CYP71B22	CYP71B22; electron carrier/ heme binding / iron ion binding / monooxygenase/ oxy	AT3G26200	0.00519017	-2.46071
255719_at	---	membrane protein, putative	AT1G32080	0.000163627	-2.45988
256222_at	---	copper chaperone (CCH)-related	AT1G56210	0.000211506	-2.45282
249843_at	SGS3	SGS3 (SUPPRESSOR OF GENE SILENCING 3)	AT5G23570	0.000634746	-2.44755
250475_at	SULTR2;1	AST68; sulfate transmembrane transporter	AT5G10180	0.000472175	-2.44672
264624_at	ERD6	ERD6 (EARLY RESPONSE TO DEHYDRATION 6); carbohydrate transmembrane transporter/	AT1G08930	0.000569947	-2.43265
257267_at	TCP4	TCP4 (TCP family transcription factor 4); transcription factor	AT3G15030	0.000486466	-2.43076
247162_at	---	xyloglucan:xyloglucosyl transferase, putative / xyloglucan endotransglycosylase,	AT5G65730	0.00177154	-2.43002
255012_at	---	hydrolase, alpha/beta fold family protein	AT4G10030	2.23494e-06	-2.42491
249035_at	GLK2	GLK2 (GOLDEN2-LIKE 2); DNA binding / transcription factor/ transcription regulat	AT5G44190	5.22981e-05	-2.42165
265989_at	---	basic helix-loop-helix (bHLH) family protein	AT2G24260	0.00166816	-2.41784
258815_at	---	short-chain dehydrogenase/reductase (SDR) family protein	AT3G04000	0.000162934	-2.41457
263632_at	---	unknown protein	AT2G04795	1.81207e-05	-2.41422
245448_at	RPP4	RPP4 (recognition of peronospora parasitica 4); LRR domain binding	AT4G16860	3.15792e-05	-2.40476
251011_at	HTA12	HTA12; DNA binding	AT5G02560	0.000473761	-2.40179
252346_at	---	pseudogene, At14a-related protein, similar to At14a (GI:11994571 and GI:11994573	AT3G48650	0.0090213	-2.40052
266156_at	FRA8	FRA8 (FRAGILE FIBER 8); glucuronosyltransferase/ transferase	AT2G28110	0.00143602	-2.39902
254410_at	---	protein kinase family protein	AT4G21410	0.00413391	-2.39018
250007_at	BMY3	BMY3; beta-amylase/ catalytic/ cation binding	AT5G18670	0.00197498	-2.38914
252855_at	AGT2	AGT2 (ALANINE:GLYOXYLATE AMINOTRANSFERASE 2); alanine-glyoxylate transaminase/ c	AT4G39660	1.63206e-05	-2.38878
267127_at	MES3	MES3 (METHYL ESTERASE 3); hydrolase, acting on ester bonds / methyl indole-3-ace	AT2G23610	3.63454e-06	-2.38686
258110_at	CYP72A7	CYP72A7; electron carrier/ heme binding / iron ion binding / monooxygenase/ oxyg	AT3G14610	0.00830655	-2.38611
253387_at	AtGLDP1	AtGLDP1 (Arabidopsis thaliana glycine decarboxylase P-protein 1); catalytic/ gly	AT4G33010	7.49573e-05	-2.38589
252965_at	---	auxin-responsive protein, putative	AT4G38860	0.00152244	-2.38412
256754_at	CHUP1	CHUP1 (CHLOROPLAST UNUSUAL POSITIONING 1)	AT3G25690	1.34838e-05	-2.37331
262872_at	---	unknown protein	AT1G64690	0.000453138	-2.3665
245925_at	BZO2H3	BZO2H3; DNA binding / protein heterodimerization/ transcription factor	AT5G28770	1.06882e-05	-2.36641
260396_at	ho3	ho3 (HEME OXYGENASE 3); heme oxygenase (decyclizing)	AT1G69720	0.0021975	-2.36631
246962_s_at	BZIP9	BZIP9 (BASIC LEUCINE ZIPPER 9); DNA binding / protein heterodimerization/ transc	AT5G24800	9.76737e-06	-2.36579
248981_at	NPR3	NPR3 (NPR1-LIKE PROTEIN 3); protein binding	AT5G45110	0.000881949	-2.36563
260155_at	---	peroxisomal membrane protein-related	AT1G52870	3.96932e-05	-2.36389
261407_at	---	phytochrome kinase substrate-related	AT1G18810	0.00201355	-2.36308
246584_at	---	unknown protein	AT5G14730	0.000965764	-2.35798
256772_at	BGAL1	BGAL1 (Beta galactosidase 1); beta-galactosidase/ catalytic/ cation binding / he	AT3G13750	0.00156183	-2.35392
261480_at	PKS2	PKS2 (PHYTOCHROME KINASE SUBSTRATE 2)	AT1G14280	0.000932375	-2.3513
257625_at	CYP71B24	CYP71B24; electron carrier/ heme binding / iron ion binding / monooxygenase/ oxy	AT3G26230	0.00796144	-2.34502
260974_at	---	leucine-rich repeat family protein / protein kinase family protein	AT1G53440	7.34274e-06	-2.34059
264083_at	ATERF15	ATERF15 (Ethylene-responsive element binding factor 15); DNA binding / transcrip	AT2G31230	0.00592624	-2.33014
255381_at	RMA1	RMA1; protein binding / ubiquitin-protein ligase/ zinc ion binding	AT4G03510	0.000630388	-2.32847
261663_at	EPR1	EPR1 (EARLY-PHYTOCHROME-RESPONSIVE1); DNA binding / transcription factor	AT1G18330	0.00166759	-2.32752
265182_at	---	oxidoreductase, zinc-binding dehydrogenase family protein	AT1G23740	7.80051e-05	-2.32674
267116_at	---	F-box family protein	AT2G32560	0.000262388	-2.32504
247954_at	BGAL4	BGAL4 (beta-galactosidase 4); beta-galactosidase	AT5G56870	0.0024318	-2.31979
247232_at	ATH13	ATATH13; transporter	AT5G64940	0.00860027	-2.31531
258527_at	BCE2	BCE2; acetyltransferase/ alpha-ketoacid dehydrogenase/ dihydrolipoamide branched	AT3G06850	0.000152731	-2.314
264012_at	---	unknown protein	AT2G21080	0.0076787	-2.31388
253009_at	SHM1	SHM1 (SERINE TRANSHYDROXYMETHYLTRANSFERASE 1); glycine hydroxymethyltransferase/	AT4G37930	1.39497e-05	-2.31373
259887_at	---	protein kinase, putative	AT1G76360	9.32291e-06	-2.31066
249242_at	---	alcohol dehydrogenase, putative	AT5G42250	0.00036455	-2.30928
260496_at	---	ATPase, coupled to transmembrane movement of substances / amino acid transmembra	AT2G41700	2.03524e-05	-2.30874
248031_at	---	unknown protein	AT5G55640	0.000453952	-2.30671
246350_at	---	unknown protein	AT1G16650	0.0066969	-2.30231
263216_s_at	---	[AT1G30720, FAD-binding domain-containing protein];[AT1G30730, FAD-binding domai	AT1G30720	0.00763606	-2.29782
260807_at	---	VQ motif-containing protein	AT1G78310	0.000288683	-2.29419
260036_at	STN7	STN7 (Stt7 homolog STN7); kinase/ protein kinase	AT1G68830	0.000168185	-2.29351
263403_at	TX1	TX1; antiporter/ multidrug efflux pump/ multidrug transporter/ transporter	AT2G04040	0.00553516	-2.2909
267628_at	---	basic helix-loop-helix (bHLH) family protein	AT2G42280	0.000498275	-2.29088
254063_at	---	protein kinase family protein	AT4G25390	8.69966e-05	-2.28966
256894_at	CYCP2;1	CYCP2;1 (cyclin p2;1); cyclin-dependent protein kinase	AT3G21870	0.000509087	-2.2859
250777_at	---	unknown protein	AT5G05440	0.0001266	-2.28538
259210_at	HY2	HY2 (ELONGATED HYPOCOTYL 2); phytochromobilin:ferredoxin oxidoreductase	AT3G09150	0.00308981	-2.27988
265066_at	FLA9	FLA9 (FASCICLIN-LIKE ARABINOOGALACTAN 9)	AT1G03870	0.00718899	-2.27801
265472_at	---	zinc finger (C3HC4-type RING finger) family protein	AT2G15580	5.9591e-05	-2.27616
260639_at	---	unknown protein	AT1G53180	0.000102192	-2.27429
263482_at	---	GDSL-motif lipase/hydrolase family protein	AT2G03980	4.01261e-05	-2.27423
264582_at	HDG2	HDG2 (HOMEODOMAIN GLABROUS 2); DNA binding / transcription factor	AT1G05230	0.00662986	-2.26961
264338_at	KUP6	KUP6; potassium ion transmembrane transporter	AT1G70300	0.000145787	-2.26607
259671_at	---	protein kinase family protein	AT1G52290	0.000234619	-2.2637
249346_at	LTH1	LHT1; amino acid transmembrane transporter	AT5G40780	0.00676568	-2.26279
247853_at	PHOT2	PHOT2 (PHOTOTROPIN 2); FMN binding / blue light photoreceptor/ kinase/ protein s	AT5G58140	8.26271e-05	-2.26028
260637_at	ACO2	ACO2 (ACC OXIDASE 2); 1-aminocyclopropane-1-carboxylate oxidase	AT1G62380	4.77723e-05	-2.25491
246566_at	---	proton-dependent oligopeptide transport (POT) family protein	AT5G14940	0.000339411	-2.25245
261674_at	---	ketose-bisphosphate aldolase class-II family protein	AT1G18270	0.000155832	-2.24602
259608_at	ECT9	ECT9 (evolutionarily conserved C-terminal region 9)	AT1G27960	0.002793	-2.24208
257618_at	---	ATP binding / protein kinase/ protein serine/threonine kinase/ protein tyrosine	AT3G24715	0.00447776	-2.24025
263779_at	SPA1	SPA1 (SUPPRESSOR OF PHYA-105 1); protein binding / signal transducer	AT2G46340	0.00013098	-2.24022
259161_at	CA1	CA1 (CARBONIC ANHYDRASE 1); carbonate dehydratase/ zinc ion binding	AT3G01500	0.00350077	-2.2396
247222_at	ATGCN5	ATGCN5 (A. THALIANA GENERAL CONTROL NON-REPRESSIBLE 5); transporter	AT5G64840	0.000118514	-2.23751
257260_at	---	phototropic-responsive NPH3 protein-related	AT3G22104	0.00455638	-2.23601
247604_at	COBL5	COBL5 (COBRA-LIKE PROTEIN 5 PRECURSOR)	AT5G60950	0.0038485	-2.23505
253043_at	LBD39	LBD39 (LOB DOMAIN-CONTAINING PROTEIN 39)	AT4G37540	3.82149e-05	-2.23419
245528_at	PPDK	PPDK (pyruvate orthophosphate dikinase); kinase/ pyruvate, phosphate dikinase	AT4G15530	0.000247733	-2.23404
261591_at	---	protein kinase family protein	AT1G01740	0.00035628	-2.23385
261751_at	CDSP32	CDSP32 (CHLOROPLASTIC DROUGHT-INDUCED STRESS PROTEIN OF 32 KD)	AT1G76080	1.21973e-05	-2.23336
248014_at	---	zinc finger (C3HC4-type RING finger) family protein	AT5G56340	0.00149515	-2.22288
264521_at	---	unknown protein	AT1G10020	0.00463823	-2.22115
256664_at	---	DNA-3-methyladenine glycosylase (MAG)	AT3G12040	0.00970145	-2.22026
262092_at	---	auxin-responsive family protein	AT1G56150	0.003188	-2.2171
245524_at	---	INVOLVED IN: biological_process unknown; LOCATED IN: endomembrane system, integr	AT4G15920	0.000177095	-2.21439
260956_at	STO	STO (SALT TOLERANCE); DNA binding / protein binding / transcription factor/ zinc	AT1G06040	4.97421e-05	-2.21362
251642_at	AtSIP2	AtSIP2 (Arabidopsis thaliana seed imbibition 2); hydrolase, hydrolyzing O-glycos	AT3G57520	0.00204439	-2.21203
267537_at	GK-1	GK-1 (GUANYLATE KINASE 1); guanylate kinase	AT2G41880	2.91449e-05	-2.209
249739_at	TTG1	TTG1 (TRANSPARENT TESTA GLABRA 1); DNA binding / nucleotide binding / protein bi	AT5G24520	1.33838e-05	-2.19846
252698_at	---	copper amine oxidase, putative	AT3G43670	0.00284115	-2.19578
262634_at	---	aldo/keto reductase family protein	AT1G06690	0.000673464	-2.19062
255774_at	---	unknown protein	AT1G18620	0.00259631	-2.18792
248888_at	KAT1	KAT1 (POTASSIUM CHANNEL IN ARABIDOPSIS THALIANA 1); cyclic nucleotide binding /	AT5G46240	0.00723763	-2.18529
258421_at	---	nodulin MtN3 family protein	AT3G16690	0.000405835	-2.18139
264900_at	PIN7	PIN7 (PIN-FORMED 7); auxin efflux transmembrane transporter/ auxin:hydrogen symp	AT1G23080	0.00123624	-2.17575
264482_at	---	sugar transporter, putative	AT1G77210	0.00440923	-2.1745
251037_at	UNE18	UNE18 (UNFERTILIZED EMBRYO SAC 18); oxysterol binding / sterol binding	AT5G02100	0.000355123	-2.17442
256030_at	---	leucine-rich repeat transmembrane protein kinase, putative	AT1G34110	0.00183214	-2.17256
259915_at	---	hydroxyproline-rich glycoprotein family protein	AT1G72790	0.000323094	-2.16978
263126_at	---	SOUL heme-binding family protein	AT1G78460	0.00118389	-2.16703
258729_at	ANT1	ANT1 (AROMATIC AND NEUTRAL TRANSPORTER 1); amino acid transmembrane transporter/	AT3G11900	2.9549e-05	-2.16374
254331_s_at	CYP706A2	[AT4G22690, CYP706A1; electron carrier/ heme binding / iron ion binding / monoox	AT4G22690	0.00206693	-2.16249
265249_at	SGR5	nucleic acid binding / transcription factor/ zinc ion binding	AT2G01940	5.27568e-05	-2.16128
257311_at	PHT2;1	PHT2;1 (PHOSPHATE TRANSPORTER 2;1); low affinity phosphate transmembrane transpo	AT3G26570	0.00224545	-2.15893
262626_at	FTSH8	FTSH8; ATP-dependent peptidase/ ATPase/ metallopeptidase/ zinc ion binding	AT1G06430	1.47628e-05	-2.15615
257615_at	---	octicosapeptide/Phox/Bem1p (PB1) domain-containing protein	AT3G26510	0.000826572	-2.15427
259858_at	---	leucine-rich repeat transmembrane protein kinase, putative	AT1G68400	0.000457359	-2.15115
248027_at	ATKCO1	ATKCO1; calcium-activated potassium channel/ ion channel/ outward rectifier pota	AT5G55630	0.00030701	-2.1494
260651_at	---	unknown protein	AT1G32460	5.17871e-05	-2.14541
256451_s_at	---	[AT5G04781, Pseudogene of AT1G75170; SEC14 cytosolic factor family protein / pho	AT5G04781	2.10752e-05	-2.14375
245090_at	---	nodulin MtN21 family protein	AT2G40900	0.00830457	-2.14183
263777_at	ATCNGC12	ATCNGC12; cation channel/ cyclic nucleotide binding / ion channel	AT2G46450	0.000112847	-2.13616
256578_at	---	peroxidase, putative	AT3G28200	0.0095977	-2.13529
259980_at	---	auxin efflux carrier family protein	AT1G76520	0.0004216	-2.13226
267289_at	---	protein kinase family protein / peptidoglycan-binding LysM domain-containing pro	AT2G23770	0.000615523	-2.12969
267564_at	---	serine/threonine protein kinase, putative	AT2G30740	0.000170465	-2.12785
248779_at	---	acetyl-CoA C-acyltransferase, putative / 3-ketoacyl-CoA thiolase, putative	AT5G47720	2.74036e-06	-2.1277
252888_at	APL3	APL3; glucose-1-phosphate adenylyltransferase	AT4G39210	0.0044505	-2.1265
265713_at	UPS2	UPS2 (UREIDE PERMEASE 2)	AT2G03530	0.000541137	-2.12581
259103_at	---	unknown protein	AT3G11690	0.00331993	-2.12574
259398_at	PRA1.F1	PRA1.F1 (PRENYLATED RAB ACCEPTOR 1.F1)	AT1G17700	0.00677478	-2.12482
247184_at	UBP17	UBP17 (UBIQUITIN-SPECIFIC PROTEASE 17); cysteine-type endopeptidase/ ubiquitin t	AT5G65450	0.00489671	-2.12175
259517_at	CAT1	CAT1 (CATALASE 1); catalase	AT1G20630	0.000522965	-2.12152
245397_at	IAA1	IAA1 (INDOLE-3-ACETIC ACID INDUCIBLE); protein binding / transcription factor	AT4G14560	0.00368839	-2.11934
260975_at	---	leucine-rich repeat family protein / protein kinase family protein	AT1G53430	0.000218018	-2.11641
254787_at	---	unknown protein	AT4G12690	0.000525189	-2.11417
266202_at	---	cinnamoyl-CoA reductase family	AT2G02400	1.9749e-05	-2.11376
250249_at	---	unknown protein	AT5G13760	0.000518698	-2.11224
251919_at	---	armadillo/beta-catenin repeat family protein	AT3G53800	0.000569361	-2.11106
258777_at	---	unknown protein	AT3G11850	0.000256824	-2.11009
261926_at	PATL2	PATL2 (PATELLIN 2); transporter	AT1G22530	0.00468747	-2.10997
249807_at	---	pectinacetylesterase family protein	AT5G23870	4.90877e-05	-2.10877
264348_at	NRT1.1	NRT1.1; nitrate transmembrane transporter/ transporter	AT1G12110	0.00112653	-2.10779
245449_at	---	transposable element gene	AT4G16870	0.00909387	-2.10678
259364_at	RAV1	RAV1; DNA binding / transcription factor/ transcription repressor	AT1G13260	0.00373268	-2.10228
264561_at	---	uracil phosphoribosyltransferase, putative / UMP pyrophosphorylase, putative / U	AT1G55810	1.04152e-05	-2.10154
266746_s_at	ATGSTF3	[AT2G02930, ATGSTF3 (GLUTATHIONE S-TRANSFERASE F3); glutathione transferase];[AT	AT2G02930	0.00379315	-2.10009
258920_at	---	AHB2 (ARABIDOPSIS HAEMOGLOBIN 2); oxygen transporter	AT3G10520	0.000223516	-2.10002
248060_at	---	protein kinase family protein	AT5G55560	0.00269063	-2.0975
264887_at	---	major latex protein-related / MLP-related	AT1G23120	0.00213428	-2.09694
249118_at	---	phosphoinositide binding	AT5G43870	0.00100386	-2.09413
261032_at	---	hydrolase, alpha/beta fold family protein	AT1G17430	0.00120043	-2.09397
257932_at	HCF107	HCF107 (HIGH CHLOROPHYLL FLUORESCENT 107); binding	AT3G17040	5.51237e-06	-2.09124
260179_at	HWI1	HWI1 (HOPW1-1-INDUCED GENE1)	AT1G70690	0.00291756	-2.09054
265724_at	OFP16	OFP16 (ARABIDOPSIS THALIANA OVATE FAMILY PROTEIN 16)	AT2G32100	0.00279464	-2.08904
263847_at	---	UDP-glucoronosyl/UDP-glucosyl transferase family protein	AT2G36970	0.00496184	-2.08868
248004_at	PRA1.G2	PRA1.G2 (PRENYLATED RAB ACCEPTOR 1.G2)	AT5G56230	0.00177382	-2.08733
258376_at	---	FUNCTIONS IN: molecular_function unknown; INVOLVED IN: biological_process unknow	AT3G17680	0.00411632	-2.08676
262261_at	CLE17	CLE17 (CLAVATA3/ESR-RELATED 17); protein binding / receptor binding	AT1G70895	0.000182157	-2.07865
245074_at	---	protein kinase family protein	AT2G23200	0.00354445	-2.07764
260820_at	---	leucine-rich repeat transmembrane protein kinase, putative	AT1G06840	0.000612064	-2.07161
263653_at	ERS2	ERS2 (ETHYLENE RESPONSE SENSOR 2); ethylene binding / glycogen synthase kinase 3	AT1G04310	0.000177444	-2.07103
250694_at	HAT14	HAT14 (HOMEOBOX FROM ARABIDOPSIS THALIANA); DNA binding / transcription factor	AT5G06710	0.000656813	-2.07073
265962_at	---	nodulin MtN21 family protein	AT2G37460	0.00322951	-2.07007
261727_at	SMT3	SMT3 (STEROL METHYLTRANSFERASE 3); S-adenosylmethionine-dependent methyltransfer	AT1G76090	0.000201403	-2.06965
254409_at	---	protein kinase family protein	AT4G21400	0.000379688	-2.06533
251870_at	---	early-responsive to dehydration protein-related / ERD protein-related	AT3G54510	0.00586505	-2.06381
253377_at	ADR1-L1	ADR1-L1 (ADR1-like 1); ATP binding / protein binding	AT4G33300	0.000132549	-2.06157
246137_at	LSH1	LSH1 (LIGHT-DEPENDENT SHORT HYPOCOTYLS 1)	AT5G28490	0.00519223	-2.05744
264894_at	---	hydroxyproline-rich glycoprotein family protein	AT1G23040	0.000414547	-2.05693
249922_at	AILP1	AILP1	AT5G19140	0.000947103	-2.05635
261772_at	---	unknown protein	AT1G76240	0.000827427	-2.05296
258207_at	RSH2	RSH2 (RELA-SPOT HOMOLOG 2); GTP diphosphokinase	AT3G14050	0.00464457	-2.05279
248067_at	---	agenet domain-containing protein / bromo-adjacent homology (BAH) domain-containi	AT5G55600	6.15542e-05	-2.05221
258253_at	---	short-chain dehydrogenase/reductase (SDR) family protein	AT3G26760	0.00144247	-2.05221
256049_at	---	calcineurin-like phosphoesterase family protein	AT1G07010	0.000963347	-2.04985
261667_at	---	lipase family protein	AT1G18460	8.69874e-05	-2.04709
250307_at	---	unknown protein	AT5G12170	7.96369e-06	-2.0465
258380_at	---	PP1/PP2A phosphatases pleiotropic regulator 2 (PRL2)	AT3G16650	6.41587e-06	-2.04502
267518_at	---	kinase interacting family protein	AT2G30500	0.000404226	-2.04176
266672_at	PHT4;1	PHT4;1; carbohydrate transmembrane transporter/ inorganic diphosphate transmembr	AT2G29650	0.00196505	-2.03689
248003_at	---	nucleoside-triphosphatase/ nucleotide binding	AT5G56220	0.00540556	-2.03642
249985_at	---	protein kinase family protein	AT5G18500	0.00203683	-2.03281
246864_at	GA3	GA3 (GA REQUIRING 3); ent-kaurene oxidase/ oxygen binding	AT5G25900	0.000128533	-2.03269
251195_at	---	glutaredoxin family protein	AT3G62930	0.00176726	-2.03048
254804_at	---	oxidoreductase, zinc-binding dehydrogenase family protein	AT4G13010	1.68681e-06	-2.02943
256790_at	ARR1	ARR1 (ARABIDOPSIS RESPONSE REGULATOR 1); transcription factor/ two-component res	AT3G16857	0.000225284	-2.02859
259708_at	---	hydrolase, alpha/beta fold family protein	AT1G77420	6.90849e-05	-2.02785
267477_at	PLPB	PLPB (PAS/LOV PROTEIN B); signal transducer/ two-component sensor	AT2G02710	0.000141479	-2.02369
263073_at	---	auxin efflux carrier family protein	AT2G17500	0.00296161	-2.02005
247288_at	NPH3	NPH3 (NON-PHOTOTROPIC HYPOCOTYL 3); protein binding / signal transducer	AT5G64330	7.487e-05	-2.01986
257053_at	ERF4	ERF4 (ETHYLENE RESPONSIVE ELEMENT BINDING FACTOR 4); DNA binding / protein bindi	AT3G15210	0.00788651	-2.01849
264815_at	---	phagocytosis and cell motility protein ELMO1-related	AT1G03620	0.00119685	-2.01805
261937_at	---	proton-dependent oligopeptide transport (POT) family protein	AT1G22570	5.13949e-05	-2.01767
263157_at	ALDH7B4	ALDH7B4 (Aldehyde Dehydrogenase 7B4); 3-chloroallyl aldehyde dehydrogenase/ oxid	AT1G54100	0.000177677	-2.01585
257745_at	---	unknown protein	AT3G29240	3.19164e-05	-2.01412
263241_at	ADC1	ADC1 (ARGININE DECARBOXYLASE 1); arginine decarboxylase	AT2G16500	3.35685e-05	-2.01162
257478_at	WAKL2	WAKL2 (wall associated kinase-like 2); kinase	AT1G16130	0.0071496	-2.01079
246550_at	---	gibberellin-regulated family protein	AT5G14920	0.00899701	-2.0091
250486_at	---	[AT5G09672, CPuORF21 (Conserved peptide upstream open reading frame 21)];[AT5G09	AT5G09672	0.00160492	-2.00875
266950_at	---	hydroxyproline-rich glycoprotein family protein	AT2G18910	0.000219045	-2.00744
252886_at	CESA2	CESA2 (CELLULOSE SYNTHASE A2); cellulose synthase/ transferase, transferring gly	AT4G39350	9.8553e-06	-2.00691
252204_at	---	unknown protein	AT3G50340	2.21663e-05	-2.00671
251996_at	BGAL2	BGAL2 (beta-galactosidase 2); beta-galactosidase/ catalytic/ cation binding	AT3G52840	0.000292989	-2.00282
245266_at	---	peptidyl-prolyl cis-trans isomerase	AT4G17070	0.00124729	-2.00017
259076_at	TMAC2	TMAC2 (TWO OR MORE ABRES-CONTAINING GENE 2)	AT3G02140	0.000912189	-1.9989
260988_at	MAP3KA	MAP3KA; ATP binding / kinase/ protein kinase/ protein serine/threonine kinase	AT1G53570	8.13817e-06	-1.99797
250487_at	---	magnesium transporter CorA-like family protein (MRS2-7)	AT5G09690	0.000115995	-1.99675
252502_at	COPT2	COPT2; copper ion transmembrane transporter/ high affinity copper ion transmembr	AT3G46900	0.0100049	-1.99621
263827_at	---	amino acid transporter family protein	AT2G40420	0.000215416	-1.99582
267614_at	BAS1	BAS1 (PHYB ACTIVATION TAGGED SUPPRESSOR 1); oxygen binding / steroid hydroxylase	AT2G26710	0.000139755	-1.99511
264996_at	LINC1	LINC1 (LITTLE NUCLEI1)	AT1G67230	3.56049e-05	-1.99404
264455_at	---	pentatricopeptide (PPR) repeat-containing protein	AT1G10330	2.44835e-07	-1.99172
258003_at	EXPA5	EXPA5 (EXPANSIN A5)	AT3G29030	0.00114221	-1.99153
246051_at	GME	GME (GDP-D-MANNOSE 3',5'-EPIMERASE); GDP-mannose 3,5-epimerase/ NAD or NADH bind	AT5G28840	2.48135e-06	-1.98988
245404_at	---	tRNA/rRNA methyltransferase (SpoU) family protein	AT4G17610	0.00584313	-1.98964
261635_at	---	unknown protein	AT1G50020	3.0667e-05	-1.98485
255296_at	---	FUNCTIONS IN: molecular_function unknown; INVOLVED IN: biological_process unknow	AT4G04790	0.00140503	-1.984
259331_at	---	auxin-responsive protein, putative	AT3G03840	0.00370206	-1.98366
262703_at	---	auxin-responsive family protein	AT1G16510	0.00240222	-1.98338
248279_at	ATIM	ATIM (TIMELESS)	AT5G52910	0.00176247	-1.98227
259730_at	---	MORN (Membrane Occupation and Recognition Nexus) repeat-containing protein /phos	AT1G77660	0.0069559	-1.98005
265772_at	RKF3	RKF3 (RECEPTOR-LIKE KINASE IN IN FLOWERS 3); kinase/ receptor signaling protein	AT2G48010	8.853e-05	-1.97677
250982_at	JKD	JKD (JACKDAW); nucleic acid binding / protein binding / protein homodimerization	AT5G03150	0.00327824	-1.97388
251797_at	AGF2	AGF2 (AT-hook protein of GA feedback 2)	AT3G55560	5.23211e-06	-1.97344
251322_at	CYSC1	CYSC1 (CYSTEINE SYNTHASE C1); L-3-cyanoalanine synthase/ cysteine synthase	AT3G61440	0.000125886	-1.97138
255037_at	ATMYB6	ATMYB6; DNA binding / transcription factor	AT4G09460	0.00264357	-1.97121
265070_at	BCDH BETA1	BCDH BETA1 (BRANCHED-CHAIN ALPHA-KETO ACID DECARBOXYLASE E1 BETA SUBUNIT); 3-met	AT1G55510	0.00243744	-1.9695
249366_at	---	glycerol-3-phosphate dehydrogenase (NAD+) / GPDH	AT5G40610	0.000253581	-1.96749
260395_at	ATHB13	ATHB13; DNA binding / sequence-specific DNA binding / transcription factor	AT1G69780	0.000876559	-1.96648
261931_at	---	alcohol dehydrogenase, putative	AT1G22430	0.000111125	-1.96556
250911_at	CTR1	CTR1 (CONSTITUTIVE TRIPLE RESPONSE 1); kinase/ protein binding / protein serine/	AT5G03730	8.73414e-05	-1.96473
249288_at	---	unknown protein	AT5G41050	0.000468432	-1.96352
265573_at	---	nucleic acid binding / transcription factor/ zinc ion binding	AT2G28200	0.00732421	-1.96344
265569_at	PGR5	PGR5 (proton gradient regulation 5); electron carrier	AT2G05620	1.04716e-05	-1.96307
265768_at	---	sugar transporter, putative	AT2G48020	0.000949501	-1.96206
261075_at	---	binding	AT1G07280	0.00104069	-1.9593
258566_at	GLR1.1	GLR1.1 (GLUTAMATE RECEPTOR 1.1); cation channel/ intracellular ligand-gated ion	AT3G04110	0.00808772	-1.9569
250613_at	IQD24	IQD24 (IQ-domain 24); calmodulin binding	AT5G07240	4.66953e-05	-1.95483
257766_at	IAA2	IAA2 (INDOLE-3-ACETIC ACID INDUCIBLE 2); transcription factor	AT3G23030	0.000151011	-1.95332
251649_at	ACA11	ACA11 (autoinhibited Ca2+-ATPase 11); calcium-transporting ATPase/ calmodulin bi	AT3G57330	0.000142437	-1.95293
260926_at	GLTP2	GLTP2 (glycolipid transfer protein 2); glycolipid binding / glycolipid transport	AT1G21360	0.00601115	-1.95257
252916_at	---	kinesin motor family protein	AT4G38950	0.00488783	-1.95192
258338_at	---	L-asparaginase, putative / L-asparagine amidohydrolase, putative	AT3G16150	0.00193624	-1.94731
249575_at	---	15.7 kDa class I-related small heat shock protein-like (HSP15.7-CI)	AT5G37670	0.00977911	-1.94635
256165_at	---	unknown protein	AT1G48780	0.000958646	-1.94468
257367_at	---	unknown protein	AT2G25780	0.00370129	-1.94439
247934_at	---	unknown protein	AT5G57000	0.000127818	-1.94286
258884_at	OMR1	OMR1 (L-O-METHYLTHREONINE RESISTANT 1); L-threonine ammonia-lyase	AT3G10050	9.6214e-05	-1.9412
245877_at	---	GCN5-related N-acetyltransferase (GNAT) family protein	AT1G26220	0.000907627	-1.94104
254785_at	FLA2	FLA2 (FASCICLIN-LIKE ARABINOGALACTAN 2)	AT4G12730	0.00545736	-1.93625
254561_at	---	unknown protein	AT4G19160	0.000857013	-1.93395
266892_at	AtGLDP2	AtGLDP2 (Arabidopsis thaliana glycine decarboxylase P-protein 2); ATP binding /	AT2G26080	6.49467e-05	-1.93272
258786_at	SYP121	SYP121 (SYNTAXIN OF PLANTS 121); SNAP receptor/ protein anchor	AT3G11820	0.00135352	-1.93115
254545_at	---	immunophilin / FKBP-type peptidyl-prolyl cis-trans isomerase family protein	AT4G19830	0.000719463	-1.93078
258530_at	---	unknown protein	AT3G06840	0.000868675	-1.92934
253197_at	---	vestitone reductase-related	AT4G35250	1.67218e-06	-1.92704
266300_at	PIN4	PIN4 (PIN-FORMED 4); auxin:hydrogen symporter/ transporter	AT2G01420	0.000391829	-1.92657
250381_at	---	exostosin family protein	AT5G11610	3.37442e-05	-1.92641
258251_at	---	unknown protein	AT3G15810	2.4521e-05	-1.92517
252820_at	AHA8	AHA8 (Arabidopsis H(+)-ATPase 8); ATPase	AT3G42640	0.00131493	-1.92234
259095_at	ACP1	ACP1 (acyl carrier protein 1); acyl carrier	AT3G05020	7.92057e-05	-1.92158
249125_at	---	2-oxoglutarate-dependent dioxygenase, putative	AT5G43450	0.000991783	-1.92145
258368_at	---	subtilase family protein	AT3G14240	0.000311326	-1.91844
266860_at	---	phosphoesterase family protein	AT2G26870	0.00930005	-1.91736
250941_at	---	protein kinase, putative	AT5G03320	8.09582e-05	-1.91482
249037_at	FLA13	FLA13 (FASCICLIN-LIKE ARABINOGALACTAN PROTEIN 13 PRECURSOR)	AT5G44130	0.000444583	-1.91459
262910_at	---	FUNCTIONS IN: molecular_function unknown; INVOLVED IN: biological_process unknow	AT1G59710	4.20498e-06	-1.91322
248756_at	TDT	TDT (TONOPLAST DICARBOXYLATE TRANSPORTER); malate transmembrane transporter/ sod	AT5G47560	0.00110909	-1.91154
255636_at	ANL2	ANL2 (ANTHOCYANINLESS 2); transcription factor/ transcription regulator	AT4G00730	0.00890623	-1.9111
246591_at	---	potassium transporter, putative	AT5G14880	0.000992611	-1.91001
266656_at	ATCTH	ATCTH; transcription factor	AT2G25900	0.000661606	-1.90895
256212_at	---	membrane trafficking VPS53 family protein	AT1G50970	6.62198e-06	-1.9078
254496_at	ATAAH	ATAAH (Arabidopsis thaliana Allantoate Amidohydrolase); allantoate deiminase/ me	AT4G20070	0.000240457	-1.90661
266106_at	ATATG8E	AtATG8e; microtubule binding	AT2G45170	3.28213e-06	-1.90592
248037_at	OPT1	OPT1 (OLIGOPEPTIDE TRANSPORTER 1); oligopeptide transporter	AT5G55930	0.000319938	-1.9056
255735_at	---	unknown protein	AT1G25520	1.97559e-05	-1.90479
255403_at	DFL2	DFL2 (DWARF IN LIGHT 2)	AT4G03400	0.00463908	-1.90462
263118_at	MCCA	MCCA; methylcrotonoyl-CoA carboxylase	AT1G03090	0.00525572	-1.90377
261165_at	EMB3003	EMB3003 (embryo defective 3003); acyltransferase/ dihydrolipoyllysine-residue ac	AT1G34430	5.55376e-06	-1.90253
252199_at	---	transferase family protein	AT3G50270	0.00652486	-1.90134
246034_at	---	GRAM domain-containing protein / ABA-responsive protein-related	AT5G08350	0.00543913	-1.90116
250669_at	PGIP2	PGIP2 (POLYGALACTURONASE INHIBITING PROTEIN 2); protein binding	AT5G06870	0.00488091	-1.89994
256181_at	---	leucine-rich repeat protein kinase, putative	AT1G51820	0.00116164	-1.89956
250217_at	---	nodulin family protein	AT5G14120	3.95227e-05	-1.89936
251459_at	---	unknown protein	AT3G60200	0.00440061	-1.89902
257235_at	AtRABA1g	AtRABA1g (Arabidopsis Rab GTPase homolog A1g); GTP binding	AT3G15060	0.000269898	-1.89851
252991_at	---	protein kinase family protein	AT4G38470	0.000917493	-1.89711
265999_at	---	unknown protein	AT2G24100	0.00116295	-1.89539
265387_at	---	unknown protein	AT2G20670	0.00328948	-1.89536
250877_at	SDP1	SDP1 (SUGAR-DEPENDENT1); triacylglycerol lipase	AT5G04040	0.000214917	-1.89443
263330_at	---	leucine-rich repeat family protein	AT2G15320	0.000970224	-1.89421
256456_at	---	unknown protein	AT1G75180	2.37129e-05	-1.89388
251160_at	---	endonuclease/exonuclease/phosphatase family protein	AT3G63240	3.95233e-05	-1.89333
251413_at	---	DNA binding	AT3G60320	0.000613166	-1.89254
245304_at	---	integral membrane family protein	AT4G15630	9.95381e-05	-1.89183
254845_at	MVA1	MVA1; acetyl-CoA C-acetyltransferase/ hydroxymethylglutaryl-CoA synthase	AT4G11820	0.000336734	-1.89175
255031_at	---	RNase H domain-containing protein	AT4G09490	0.000356775	-1.89116
260546_at	ATTI2	ATTI2; serine-type endopeptidase inhibitor	AT2G43520	0.000108241	-1.88923
245431_at	---	FUNCTIONS IN: molecular_function unknown; INVOLVED IN: biological_process unknow	AT4G17080	0.000449076	-1.88915
262114_at	NLA	NLA (nitrogen limitation adaptation); ubiquitin-protein ligase	AT1G02860	0.000102272	-1.88843
255310_at	ATALN	ATALN (Arabidopsis allantoinase); allantoinase/ hydrolase	AT4G04955	0.00366348	-1.88533
247266_at	XYL4	XYL4; hydrolase, hydrolyzing O-glycosyl compounds / xylan 1,4-beta-xylosidase	AT5G64570	0.00658787	-1.8844
264021_at	---	auxin-responsive protein, putative	AT2G21200	1.05156e-05	-1.88318
249887_at	---	unknown protein	AT5G22310	0.00154964	-1.88026
264506_at	GLP5	GLP5 (GERMIN-LIKE PROTEIN 5); manganese ion binding / nutrient reservoir	AT1G09560	0.000164138	-1.88013
254938_at	OPT7	OPT7 (OLIGOPEPTIDE TRANSPORTER 7); oligopeptide transporter	AT4G10770	1.32531e-05	-1.87947
248026_at	---	FUNCTIONS IN: molecular_function unknown; INVOLVED IN: biological_process unknow	AT5G55710	1.59535e-05	-1.87603
260667_at	KCS4	KCS4 (3-KETOACYL-COA SYNTHASE 4); acyltransferase/ catalytic/ transferase, trans	AT1G19440	0.00171165	-1.87497
255364_s_at	---	[AT4G22240, plastid-lipid associated protein PAP, putative];[AT4G04020, FIB (FIB	AT4G22240	0.000487404	-1.87381
262480_at	---	S-locus lectin protein kinase family protein	AT1G11340	0.00307949	-1.87135
256255_at	---	myb family transcription factor	AT3G11280	2.04892e-05	-1.86928
267034_at	---	unknown protein	AT2G38310	0.00182854	-1.86801
250974_at	RHL2	RHL2 (ROOT HAIRLESS 2); ATP binding / DNA binding / DNA topoisomerase (ATP-hydro	AT5G02820	0.00373238	-1.86684
256757_at	---	ABC transporter family protein	AT3G25620	0.00316477	-1.86679
264816_at	---	pentatricopeptide (PPR) repeat-containing protein	AT1G03560	0.00742905	-1.86365
247166_at	---	FUNCTIONS IN: molecular_function unknown; INVOLVED IN: biological_process unknow	AT5G65840	0.00186316	-1.8629
251643_at	AGK2	AGK2 (GUANYLATE KINASE); guanylate kinase	AT3G57550	0.000227189	-1.86237
250773_at	---	FUNCTIONS IN: molecular_function unknown; INVOLVED IN: biological_process unknow	AT5G05430	0.00639555	-1.86122
247107_at	STR16	STR16 (SULFURTRANSFERASE PROTEIN 16)	AT5G66040	9.04244e-05	-1.86072
258263_at	---	unknown protein	AT3G15780	0.00435309	-1.8606
266413_at	---	haloacid dehalogenase-like hydrolase family protein	AT2G38740	0.00523383	-1.85869
253249_at	---	GATA transcription factor 3, putative (GATA-3)	AT4G34680	0.00823663	-1.85728
247509_at	HSFB2A	AT-HSFB2A; DNA binding / transcription factor	AT5G62020	0.000634553	-1.85608
252282_at	---	glucosamine/galactosamine-6-phosphate isomerase family protein	AT3G49360	0.0010323	-1.85545
264313_at	BCA4	carbonic anhydrase, putative / carbonate dehydratase, putative	AT1G70410	0.000364658	-1.85408
245031_at	---	binding	AT2G26360	8.36508e-05	-1.85388
248606_at	CPuORF4	[AT5G49450, AtbZIP1 (Arabidopsis thaliana basic leucine-zipper 1); DNA binding /	AT5G49450	0.000923048	-1.8532
265135_at	---	structural molecule/ transmembrane receptor	AT1G51270	0.000462278	-1.85255
267488_at	HMA4	HMA4; cadmium ion transmembrane transporter/ cadmium-transporting ATPase/ zinc i	AT2G19110	0.000368578	-1.85177
248625_at	PKT2	PKT2 (PEROXISOMAL 3-KETO-ACYL-COA THIOLASE 2); acetyl-CoA C-acyltransferase/ cat	AT5G48880	0.00120332	-1.85017
263128_at	LZF1	LZF1 (LIGHT-REGULATED ZINC FINGER PROTEIN 1); transcription factor/ zinc ion bin	AT1G78600	0.00174141	-1.84916
264782_at	MYB60	MYB60 (myb domain protein 60); DNA binding / transcription factor	AT1G08810	0.00339407	-1.84852
247637_at	HDS	HDS (4-HYDROXY-3-METHYLBUT-2-ENYL DIPHOSPHATE SYNTHASE); 4 iron, 4 sulfur cluste	AT5G60600	0.0015709	-1.84768
260983_at	---	unknown protein	AT1G53560	4.96769e-05	-1.84511
257895_at	LPD1	LPD1 (LIPOAMIDE DEHYDROGENASE 1); dihydrolipoyl dehydrogenase	AT3G16950	6.02782e-05	-1.8432
261453_at	---	O-methyltransferase, putative	AT1G21130	0.00968065	-1.84209
267066_at	---	methyltransferase-related	AT2G41040	1.68843e-05	-1.84021
266363_at	---	haloacid dehalogenase-like hydrolase family protein	AT2G41250	0.00195562	-1.8399
256461_s_at	---	[AT1G36280, adenylosuccinate lyase, putative / adenylosuccinase, putative];[AT4G	AT1G36280	0.00083725	-1.83566
254137_at	---	thylakoid lumenal 17.9 kDa protein, chloroplast	AT4G24930	0.000527192	-1.83541
255551_at	KCO5	KCO5 (CA2+ ACTIVATED OUTWARD RECTIFYING K+ CHANNEL 5); outward rectifier potassi	AT4G01840	0.00109035	-1.8352
247850_at	---	leucine-rich repeat transmembrane protein kinase, putative	AT5G58150	0.00406556	-1.83495
261866_at	SCL3	SCL3; transcription factor	AT1G50420	0.000421091	-1.83424
267005_at	---	flavin reductase-related	AT2G34460	0.00195379	-1.83229
245793_at	---	binding / catalytic/ coenzyme binding	AT1G32220	0.000635537	-1.8289
264738_at	---	unknown protein	AT1G62250	0.000159631	-1.82633
254936_at	---	UBX domain-containing protein	AT4G10790	0.000517943	-1.82619
246486_at	---	dehydrogenase-related	AT5G15910	0.00145752	-1.82581
247780_at	---	dehydrodolichyl diphosphate synthase, putative / DEDOL-PP synthase, putative	AT5G58770	0.00393092	-1.82545
264057_at	RAP2.7	RAP2.7 (RELATED TO AP2.7); DNA binding / transcription factor	AT2G28550	0.00801997	-1.82443
249811_at	---	heavy-metal-associated domain-containing protein	AT5G23760	0.000811864	-1.82206
256965_at	DIN4	DIN4 (DARK INDUCIBLE 4); 3-methyl-2-oxobutanoate dehydrogenase (2-methylpropanoy	AT3G13450	0.008083	-1.82083
261108_at	ACS10	ACS10 (ACC SYNTHASE 10); 1-aminocyclopropane-1-carboxylate synthase/ L-aspartate	AT1G62960	0.000244941	-1.82027
246935_at	EBF2	EBF2 (EIN3-BINDING F BOX PROTEIN 2); protein binding	AT5G25350	0.0015278	-1.82018
266004_at	ALS3	ALS3 (ALUMINUM SENSITIVE 3)	AT2G37330	0.00744957	-1.81858
245242_at	CH1	CH1 (CHLORINA 1); chlorophyllide a oxygenase	AT1G44446	0.00586368	-1.81821
264528_at	---	transcription factor	AT1G30810	0.000475157	-1.81791
258250_at	FAD5	FAD5 (FATTY ACID DESATURASE 5); 16:0 monogalactosyldiacylglycerol desaturase/ ox	AT3G15850	0.000332279	-1.81777
250005_at	---	zinc finger (C3HC4-type RING finger) family protein	AT5G18760	0.000175467	-1.81754
246028_at	---	5'-AMP-activated protein kinase beta-2 subunit, putative	AT5G21170	0.00153739	-1.81723
248050_at	---	glycine-rich protein / oleosin	AT5G56100	0.00636368	-1.81656
251117_at	---	unknown protein	AT3G63390	1.97485e-05	-1.81523
253300_at	BCA5	carbonic anhydrase family protein / carbonate dehydratase family protein	AT4G33580	0.000197678	-1.81406
258929_at	---	immunophilin, putative / FKBP-type peptidyl-prolyl cis-trans isomerase, putative	AT3G10060	2.65815e-05	-1.81345
262860_at	APO1	APO1 (ACCUMULATION OF PHOTOSYSTEM ONE 1)	AT1G64810	5.6041e-05	-1.81283
264328_at	IAA10	IAA10; transcription factor	AT1G04100	0.00231157	-1.8127
250751_at	---	UDP-glucoronosyl/UDP-glucosyl transferase family protein	AT5G05890	0.000109519	-1.81237
254577_at	---	nodulin-related	AT4G19450	3.80546e-05	-1.81235
255845_at	---	cinnamoyl-CoA reductase family	AT2G33600	0.00133238	-1.80752
248502_at	---	zinc finger (MYND type) family protein	AT5G50450	0.000730048	-1.80604
266483_at	CRR6	CRR6 (chlororespiratory reduction 6)	AT2G47910	0.000309082	-1.80142
257413_at	---	RNA recognition motif (RRM)-containing protein	AT1G22910	0.00691308	-1.79965
260137_at	---	senescence-associated family protein	AT1G66330	0.00017749	-1.79963
248068_at	---	unknown protein	AT5G55610	0.00381853	-1.79908
258788_at	---	MD-2-related lipid recognition domain-containing protein / ML domain-containing	AT3G11780	0.000143598	-1.79726
258188_at	---	mRNA level of the MEB5.2 gene (At3g17800) remains unchanged after cutting the in	AT3G17800	0.00169011	-1.79695
256433_at	SAG20	SAG20 (SENESCENCE ASSOCIATED GENE 20)	AT3G10985	0.000610304	-1.79643
250339_at	ATNADP-ME2	ATNADP-ME2 (NADP-malic enzyme 2); malate dehydrogenase (oxaloacetate-decarboxyla	AT5G11670	0.000154602	-1.79563
251946_at	---	unknown protein	AT3G53540	5.61567e-05	-1.79533
247347_at	SHA1	SHA1 (shoot apical meristem arrest 1); protein binding / zinc ion binding	AT5G63780	3.98071e-05	-1.79479
250993_at	---	synbindin, putative	AT5G02280	3.52431e-05	-1.79337
255982_at	OHP2	OHP2 (ONE-HELIX PROTEIN 2)	AT1G34000	1.37276e-05	-1.79298
247919_at	---	eukaryotic translation initiation factor-related	AT5G57650	0.00141756	-1.79205
246411_at	---	amine oxidase family	AT1G57770	0.00552954	-1.79095
261346_at	---	aspartyl protease family protein	AT1G79720	0.00465375	-1.79086
267126_s_at	ACL	[AT2G23600, ACL (ACETONE-CYANOHYDRIN LYASE); hydrolase/ hydrolase, acting on est	AT2G23600	0.000375457	-1.78981
250580_at	GDH2	GDH2 (GLUTAMATE DEHYDROGENASE 2); ATP binding / glutamate dehydrogenase [NAD(P)+	AT5G07440	0.00203609	-1.78441
255895_at	---	[AT1G18020, 12-oxophytodienoate reductase, putative];[AT1G17990, 12-oxophytodien	AT1G18020	0.0089929	-1.78371
246595_at	FDH	FDH (FORMATE DEHYDROGENASE); NAD or NADH binding / binding / catalytic/ cofactor	AT5G14780	0.00531738	-1.78186
249927_at	APL1	APL1 (ADP GLUCOSE PYROPHOSPHORYLASE LARGE SUBUNIT 1); glucose-1-phosphate adenyl	AT5G19220	3.46639e-05	-1.77996
261901_at	J8	J8; heat shock protein binding / unfolded protein binding	AT1G80920	8.76198e-05	-1.77925
264692_at	---	DNA-binding family protein	AT1G70000	0.00199101	-1.77844
259853_at	---	leucine-rich repeat transmembrane protein kinase, putative	AT1G72300	0.00035865	-1.7782
251084_at	---	zinc finger (C3HC4-type RING finger) family protein	AT5G01520	0.00529993	-1.77685
250470_at	---	beta-hydroxyacyl-ACP dehydratase, putative	AT5G10160	4.85011e-05	-1.7753
260012_at	---	unknown protein	AT1G67865	0.00788738	-1.77403
260511_at	---	C2 domain-containing protein	AT1G51570	0.000372452	-1.77343
246816_at	---	INVOLVED IN: biological_process unknown; EXPRESSED IN: seed; EXPRESSED DURING: E	AT5G27230	0.00195981	-1.77293
267077_at	---	myb family transcription factor	AT2G40970	0.0083321	-1.7729
249235_at	BG_PPAP	ATBG_PAP; glucan endo-1,3-beta-D-glucosidase/ hydrolase, hydrolyzing O-glycosyl	AT5G42100	0.00489375	-1.77254
256033_at	UGT71C4	UGT71C4 (UDP-GLUCOSYL TRANSFERASE 71C4); quercetin 3-O-glucosyltransferase/ quer	AT1G07250	6.9868e-05	-1.7716
260930_at	---	GTP-binding protein (SAR1A)	AT1G02620	0.00625124	-1.76801
263275_at	ALDH6B2	ALDH6B2; 3-chloroallyl aldehyde dehydrogenase/ methylmalonate-semialdehyde dehyd	AT2G14170	0.000114392	-1.76716
256835_at	APS1	APS1 (ATP SULFURYLASE 1); sulfate adenylyltransferase (ATP)	AT3G22890	0.000857452	-1.76689
253124_at	ARO3	ARO3 (ARMADILLO REPEAT ONLY 3); binding	AT4G36030	0.00316553	-1.76661
248566_s_at	ATFRO7	[AT5G49740, ATFRO7 (FERRIC REDUCTION OXIDASE 7); ferric-chelate reductase/ oxido	AT5G49740	0.00790216	-1.76485
263799_at	---	unknown protein	AT2G24550	0.000640751	-1.76277
258714_at	---	zinc finger (C3HC4-type RING finger) family protein	AT3G09770	0.000152009	-1.76226
256160_at	PDH-E1 BETA	PDH-E1 BETA (PYRUVATE DEHYDROGENASE E1 BETA); pyruvate dehydrogenase (acetyl-tra	AT1G30120	4.69146e-06	-1.76132
261060_at	---	phosphoinositide phosphatase family protein	AT1G17340	0.000349041	-1.76129
248311_at	BETA-OHASE 2	BETA-OHASE 2 (BETA-CAROTENE HYDROXYLASE 2); carotene beta-ring hydroxylase	AT5G52570	0.000871911	-1.76111
259752_at	LPR2	LPR2 (Low Phosphate Root2); copper ion binding / oxidoreductase	AT1G71040	0.000132859	-1.76102
252378_at	---	leucine-rich repeat transmembrane protein kinase, putative	AT3G47570	0.00567751	-1.76099
249127_at	ATARP9	ATARP9 (ACTIN-RELATED PROTEIN 9); protein binding	AT5G43500	0.00743214	-1.76087
251746_at	---	glucose-methanol-choline (GMC) oxidoreductase family protein	AT3G56060	0.00413194	-1.76016
253647_at	---	microtubule-associated protein	AT4G29950	0.000238563	-1.75893
249839_at	---	high mobility group (HMG1/2) family protein	AT5G23405	0.00549984	-1.75821
248619_at	AAP6	AAP6 (AMINO ACID PERMEASE 6); acidic amino acid transmembrane transporter/ amino	AT5G49630	0.0100076	-1.75619
260567_at	UGT74F2	UGT74F2 (UDP-GLUCOSYLTRANSFERASE 74F2); UDP-glucose:4-aminobenzoate acylglucosyl	AT2G43820	0.00016859	-1.75531
257010_at	ATEXO70D3	ATEXO70D3 (exocyst subunit EXO70 family protein D3); protein binding	AT3G14090	8.23936e-05	-1.754
259965_at	MSRB1	MSRB1 (methionine sulfoxide reductase B 1); peptide-methionine-(S)-S-oxide reduc	AT1G53670	7.62361e-07	-1.75257
259140_at	LYC	LYC (LYCOPENE CYCLASE); lycopene beta cyclase	AT3G10230	8.77983e-06	-1.74924
253252_at	ATASE2	ATASE2 (GLN PHOSPHORIBOSYL PYROPHOSPHATE AMIDOTRANSFERASE 2); amidophosphoribosy	AT4G34740	0.000254718	-1.74775
253812_at	---	wound-responsive protein-related	AT4G28240	0.00235807	-1.74734
260500_at	---	camphor resistance CrcB family protein	AT2G41705	0.000193434	-1.74663
246843_at	---	unknown protein	AT5G26740	1.52701e-05	-1.74649
266583_at	---	unknown protein	AT2G46220	0.000446277	-1.74598
255694_at	UNE10	UNE10 (unfertilized embryo sac 10); DNA binding / transcription factor	AT4G00050	0.00408197	-1.74456
261596_at	---	MATE efflux family protein	AT1G33080	0.00808371	-1.7443
266882_at	---	senescence-associated protein-related	AT2G44670	0.00190052	-1.74368
266071_at	---	[AT2G18680, unknown protein];[AT2G18670, zinc finger (C3HC4-type RING finger) fa	AT2G18680	0.00289249	-1.74135
259188_at	---	5'-AMP-activated protein kinase beta-1 subunit-related	AT3G01510	0.000958064	-1.7392
263159_at	RSH3	RSH3 (RELA/SPOT HOMOLOG 3); GTP diphosphokinase	AT1G54130	0.00115348	-1.7375
248578_at	emb1879	emb1879 (embryo defective 1879)	AT5G49820	2.49706e-05	-1.73701
250918_at	---	GDSL-motif lipase/hydrolase family protein	AT5G03610	0.00555292	-1.73606
245765_at	---	leucine-rich repeat family protein	AT1G33600	0.000200347	-1.73599
248537_at	---	FUNCTIONS IN: molecular_function unknown; INVOLVED IN: biological_process unknow	AT5G50100	0.00186246	-1.73266
248071_at	---	RNA recognition motif (RRM)-containing protein	AT5G55670	0.000126883	-1.73264
263919_at	---	unknown protein	AT2G36470	0.00375333	-1.73149
258379_at	---	fumarylacetoacetate hydrolase family protein	AT3G16700	0.00463424	-1.73111
257628_at	CYP71B26	CYP71B26; electron carrier/ heme binding / iron ion binding / monooxygenase/ oxy	AT3G26290	0.00570256	-1.72765
253854_at	---	FUNCTIONS IN: molecular_function unknown; INVOLVED IN: biological_process unknow	AT4G27900	0.00130465	-1.72674
251497_at	PIL6	PIL6 (PHYTOCHROME INTERACTING FACTOR 3-LIKE 6); DNA binding / transcription fact	AT3G59060	8.8907e-05	-1.72606
255436_at	---	unknown protein	AT4G03150	0.000187534	-1.72202
258782_at	---	dihydroneopterin aldolase, putative	AT3G11750	0.000252218	-1.71779
254202_at	---	hydrolase, alpha/beta fold family protein	AT4G24140	0.00132867	-1.71768
246326_at	REV7	REV7; DNA binding	AT1G16590	0.000233065	-1.71736
246108_at	---	glycine-rich protein	AT5G28630	0.00405587	-1.71686
264507_at	NIMIN-3	NIMIN-3 (NIM1-INTERACTING 3)	AT1G09415	0.000794832	-1.71613
261568_at	NGA3	NGA3 (NGATHA3); transcription factor	AT1G01030	0.000635648	-1.71584
266268_at	---	unknown protein	AT2G29510	0.000127831	-1.71352
260613_at	---	unknown protein	AT1G53380	0.00100125	-1.71243
256743_at	---	unknown protein	AT3G29370	0.00706004	-1.7117
254705_at	---	FUNCTIONS IN: molecular_function unknown; INVOLVED IN: biological_process unknow	AT4G17870	0.00115713	-1.71026
250842_at	VTE5	VTE5 (vitamin E pathway gene5); phosphatidate cytidylyltransferase/ phytol kinas	AT5G04490	5.86944e-06	-1.71003
255429_at	---	peroxisomal membrane protein-related	AT4G03410	0.000878436	-1.70969
252570_at	IVD	IVD (ISOVALERYL-COA-DEHYDROGENASE); ATP binding / isovaleryl-CoA dehydrogenase	AT3G45300	0.00908004	-1.70819
246335_at	ACD1	ACD1 (ACCELERATED CELL DEATH 1); iron-sulfur cluster binding / pheophorbide a ox	AT3G44880	0.000165017	-1.70515
247065_s_at	---	[AT5G66910, disease resistance protein (CC-NBS-LRR class), putative];[AT5G66900,	AT5G66910	0.00507649	-1.70477
258845_at	---	unknown protein	AT3G03150	3.62621e-05	-1.70409
257407_at	---	FUNCTIONS IN: molecular_function unknown; INVOLVED IN: biological_process unknow	AT1G27100	2.26946e-06	-1.70367
247829_at	---	protein kinase family protein	AT5G58520	0.00368319	-1.70228
248697_at	---	thioesterase family protein	AT5G48370	0.000206007	-1.7002
253819_at	---	lectin protein kinase family protein	AT4G28350	0.00826232	-1.69877
247930_at	---	unknown protein	AT5G57060	8.83684e-05	-1.69848
251427_at	BGLU16	BGLU16 (BETA GLUCOSIDASE 16); catalytic/ cation binding / hydrolase, hydrolyzing	AT3G60130	0.00234205	-1.69824
262803_at	---	zinc-binding family protein	AT1G21000	0.00188221	-1.6979
260317_at	UBC5	UBC5 (ubiquitin-conjugating enzyme 5); ubiquitin-protein ligase	AT1G63800	0.00113913	-1.69687
263761_at	---	fructose-bisphosphate aldolase, putative	AT2G21330	0.000289949	-1.69675
253125_at	---	DNAJ heat shock N-terminal domain-containing protein (J11)	AT4G36040	3.28425e-05	-1.69336
248610_at	---	signal recognition particle 54 kDa protein 2 / SRP54 (SRP-54B)	AT5G49500	0.00202666	-1.69309
264592_at	---	oxidoreductase, 2OG-Fe(II) oxygenase family protein	AT2G17720	0.000723312	-1.69285
244903_at	---	hypothetical protein	ATMG00660	0.00377259	-1.6921
263345_s_at	LHCB2.1	[AT2G05070, LHCB2.2; chlorophyll binding];[AT2G05100, LHCB2.1; chlorophyll bindi	AT2G05070	0.00610388	-1.69159
266572_at	---	HNH endonuclease domain-containing protein	AT2G23840	0.00352951	-1.69053
260968_at	---	thylakoid lumenal protein-related	AT1G12250	0.000634559	-1.69027
245761_at	---	FUNCTIONS IN: molecular_function unknown; INVOLVED IN: biological_process unknow	AT1G66890	5.10896e-05	-1.69022
249422_at	AtHB23	AtHB23 (ARABIDOPSIS THALIANA HOMEOBOX PROTEIN 23); DNA binding / transcription f	AT5G39760	0.000792387	-1.68965
266984_at	---	ACT domain-containing protein	AT2G39570	0.000445418	-1.68914
250032_at	GDH1	GDH1 (GLUTAMATE DEHYDROGENASE 1); ATP binding / glutamate dehydrogenase [NAD(P)+	AT5G18170	0.00947471	-1.68667
264483_at	---	tetratricopeptide repeat (TPR)-containing protein	AT1G77230	0.00461414	-1.68573
259310_s_at	---	[AT3G05160, sugar transporter, putative];[AT3G05165, sugar transporter, putative	AT3G05160	0.00491359	-1.6842
250537_at	---	positive transcription elongation factor/ zinc ion binding	AT5G08565	0.00367058	-1.682
260321_at	---	zinc finger (C3HC4-type RING finger) family protein	AT1G63900	1.67926e-05	-1.68135
246198_at	GGPS1	GGPS1 (GERANYLGERANYL PYROPHOSPHATE SYNTHASE 1); farnesyltranstransferase	AT4G36810	0.000274926	-1.6808
262263_at	PIN3	PIN3 (PIN-FORMED 3); auxin:hydrogen symporter/ transporter	AT1G70940	0.00109105	-1.67994
260570_at	SSI2	SSI2; acyl-[acyl-carrier-protein] desaturase/ stearoyl-CoA 9-desaturase	AT2G43710	0.000125915	-1.6798
247664_at	TOE2	TOE2; DNA binding / transcription factor	AT5G60120	0.000405792	-1.67944
254298_at	PGR5-LIKE A	PGR5-LIKE A	AT4G22890	0.000166323	-1.67849
256458_at	---	integral membrane protein, putative	AT1G75220	1.61364e-05	-1.67728
255943_at	AtUGT85A5	AtUGT85A5 (UDP-glucosyl transferase 85A5); glucuronosyltransferase/ transferase,	AT1G22370	0.00555625	-1.6768
256396_at	---	unknown protein	AT3G06150	0.000715146	-1.67666
247734_at	---	unknown protein	AT5G59400	0.00110645	-1.67655
257071_at	ATCSLC04	ATCSLC04 (CELLULOSE-SYNTHASE LIKE C4); cellulose synthase/ transferase, transfer	AT3G28180	0.00260252	-1.67481
248787_at	---	FUNCTIONS IN: molecular_function unknown; INVOLVED IN: biological_process unknow	AT5G47420	0.000117797	-1.67448
254874_at	---	haloacid dehalogenase-like hydrolase family protein	AT4G11570	0.00639082	-1.67221
263490_at	MAX2	MAX2 (MORE AXILLARY BRANCHES 2); ubiquitin-protein ligase	AT2G42620	0.00164808	-1.67134
261055_at	---	aspartyl protease family protein	AT1G01300	0.00375064	-1.66893
262844_at	---	enzyme inhibitor/ pectinesterase/ pectinesterase inhibitor	AT1G14890	0.000188094	-1.66665
256786_at	---	URF 4-related	AT3G13740	0.00176098	-1.66502
258009_at	---	pseudouridine synthase family protein	AT3G19440	0.00665949	-1.66183
258191_at	VTI13	VTI13; SNARE binding / receptor	AT3G29100	0.0013146	-1.66066
253874_at	---	unknown protein	AT4G27450	0.00240971	-1.66016
253562_at	---	unknown protein	AT4G31130	2.24474e-05	-1.658
255881_at	DIN9	DIN9 (DARK INDUCIBLE 9); mannose-6-phosphate isomerase	AT1G67070	0.00852983	-1.65791
259492_at	---	unknown protein	AT1G15830	0.00251816	-1.65661
256204_at	POLGAMMA2	POLGAMMA2 (polymerase gamma 2); DNA binding / DNA-directed DNA polymerase	AT1G50840	0.00618146	-1.65537
254847_at	PLDGAMMA1	PLDGAMMA1; phospholipase D	AT4G11850	0.00156803	-1.65365
248070_at	---	LOCATED IN: mitochondrion; EXPRESSED IN: 24 plant structures; EXPRESSED DURING:	AT5G55660	0.000423511	-1.65328
260592_at	CSLE1	ATCSLE1; cellulose synthase/ transferase, transferring glycosyl groups	AT1G55850	0.00557063	-1.65184
257094_at	---	tetraacyldisaccharide 4'-kinase family protein	AT3G20480	0.00653529	-1.65176
265902_at	---	agenet domain-containing protein	AT2G25590	0.00789834	-1.65128
255859_at	---	arogenate dehydrogenase	AT5G34930	0.000440748	-1.65048
258576_at	---	40S ribosomal protein S16 (RPS16B)	AT3G04230	6.2758e-05	-1.65014
265357_at	UBC29	UBC29 (ubiquitin-conjugating enzyme 29); ubiquitin-protein ligase	AT2G16740	0.00944186	-1.64894
257772_at	---	FUNCTIONS IN: molecular_function unknown; INVOLVED IN: biological_process unknow	AT3G23080	0.00428922	-1.64881
262432_at	---	ripening-responsive protein, putative	AT1G47530	0.000783811	-1.64815
261948_at	---	unknown protein	AT1G64680	5.63904e-06	-1.64719
251484_at	---	glycine-rich protein	AT3G59640	7.66328e-05	-1.64613
245756_at	---	oxidoreductase, 2OG-Fe(II) oxygenase family protein	AT1G35190	0.00301239	-1.6461
266001_at	HHP3	HHP3 (heptahelical protein 3); receptor	AT2G24150	0.000591726	-1.64367
261141_at	---	ATP-dependent protease La (LON) domain-containing protein	AT1G19740	8.9604e-05	-1.64349
263880_at	---	unknown protein	AT2G21960	0.00142088	-1.64333
265192_at	---	unknown protein	AT1G05060	0.00150931	-1.64313
262208_at	---	galactosyltransferase family protein	AT1G74800	0.000682354	-1.64244
250656_at	---	FUNCTIONS IN: molecular_function unknown; INVOLVED IN: biological_process unknow	AT5G06970	0.000871666	-1.64141
264840_at	---	leucine-rich repeat family protein	AT1G03440	0.00742347	-1.63945
247979_at	---	Ndr family protein	AT5G56750	0.0032901	-1.63911
260073_at	---	protein kinase family protein	AT1G73660	0.0087187	-1.63823
248595_at	HRB1	HRB1 (HYPERSENSITIVE TO RED AND BLUE); protein binding	AT5G49230	2.37266e-05	-1.63786
266767_at	---	plastid-lipid associated protein PAP / fibrillin family protein	AT2G46910	0.000720052	-1.63689
266615_s_at	CTF2A	[AT2G29720, CTF2B; monooxygenase/ oxidoreductase];[AT2G35660, CTF2A; monooxygena	AT2G29720	0.00392764	-1.63452
253235_at	HDR	HDR (4-HYDROXY-3-METHYLBUT-2-ENYL DIPHOSPHATE REDUCTASE); 4-hydroxy-3-methylbut-	AT4G34350	0.000137108	-1.63441
267294_at	YCF37	YCF37 (Arabidopsis homolog of Synechocystis YCF37)	AT2G23670	3.78467e-05	-1.63088
265424_at	---	mannitol transporter, putative	AT2G20780	0.00616807	-1.63056
254744_at	MEE55	MEE55 (maternal effect embryo arrest 55)	AT4G13345	0.00656915	-1.62902
252684_at	---	disease resistance protein (TIR-NBS-LRR class), putative	AT3G44400	0.0081993	-1.62754
244901_at	---	encodes a plant b subunit of mitochondrial ATP synthase based on structural simi	ATMG00640	0.00884075	-1.62751
245138_at	AFO	AFO (ABNORMAL FLORAL ORGANS); protein binding / transcription factor/ transcript	AT2G45190	0.00518939	-1.62692
251815_at	CXIP1	CXIP1 (CAX INTERACTING PROTEIN 1); antiporter/ glutathione disulfide oxidoreduct	AT3G54900	1.44488e-05	-1.62667
249616_s_at	---	[AT5G37750, heat shock protein binding / unfolded protein binding];[AT5G37440, D	AT5G37750	0.00546975	-1.62351
245293_at	---	heat shock protein 70, putative / HSP70, putative	AT4G16660	0.00602513	-1.62323
249961_at	---	F-box family protein	AT5G18770	0.00801334	-1.62269
266624_s_at	---	[AT1G32380, ribose-phosphate pyrophosphokinase 2 / phosphoribosyl diphosphate sy	AT1G32380	0.000296752	-1.62194
253324_at	---	zinc finger (C3HC4-type RING finger) family protein	AT4G33940	0.000116084	-1.62179
261351_at	---	haloacid dehalogenase-like hydrolase family protein	AT1G79790	0.00151679	-1.62047
259932_at	STOP1	STOP1 (sensitive to proton rhizotoxicity 1); nucleic acid binding / transcriptio	AT1G34370	7.53649e-05	-1.62017
245281_at	CLA1	CLA1 (CLOROPLASTOS ALTERADOS 1); 1-deoxy-D-xylulose-5-phosphate synthase	AT4G15560	0.00379424	-1.6199
258463_at	---	serine/threonine protein kinase, putative	AT3G17410	0.0025447	-1.61838
250097_at	---	unknown protein	AT5G17280	0.00125204	-1.61773
255305_at	ATABC1	ATABC1 (ATP BINDING CASSETTE PROTEIN 1); ATPase, coupled to transmembrane moveme	AT4G04770	0.000115806	-1.61738
251553_at	WRKY69	WRKY69; transcription factor	AT3G58710	0.000129632	-1.61615
252178_at	---	brassinosteroid signalling positive regulator-related	AT3G50750	0.000407853	-1.61573
247931_at	---	lactoylglutathione lyase family protein / glyoxalase I family protein	AT5G57040	0.000417395	-1.61399
263598_at	EXGT-A3	EXGT-A3; hydrolase, acting on glycosyl bonds / xyloglucan:xyloglucosyl transfera	AT2G01850	0.00275494	-1.61292
259598_at	DPL1	DPL1; carboxy-lyase/ catalytic/ pyridoxal phosphate binding	AT1G27980	0.000541374	-1.61188
254572_at	---	alcohol oxidase-related	AT4G19380	0.00546617	-1.61153
245853_at	---	unknown protein	AT5G13500	0.0073013	-1.61088
250810_at	---	myb family transcription factor	AT5G05090	0.00102843	-1.61053
245456_at	RPP5	RPP5 (RECOGNITION OF PERONOSPORA PARASITICA 5); nucleotide binding	AT4G16950	0.000272514	-1.60746
252037_at	CAM9	CAM9 (CALMODULIN 9); calcium ion binding	AT3G51920	0.00492994	-1.6053
265347_at	SUVH6	SUVH6; methyl-CpG binding / methyl-CpNpG binding / methyl-CpNpN binding / methyl	AT2G22740	0.00632133	-1.60481
262988_at	GGT1	GGT1 (GLUTAMATE:GLYOXYLATE AMINOTRANSFERASE); L-alanine:2-oxoglutarate aminotran	AT1G23310	1.36105e-05	-1.6047
252546_at	---	unknown protein	AT3G45830	0.00952978	-1.60465
265366_at	---	glycosyl transferase family 17 protein	AT2G13290	0.000676632	-1.60394
246999_at	NPY3	NPY3 (NAKED PINS IN YUC MUTANTS 3); protein binding / signal transducer	AT5G67440	0.00851203	-1.60372
257791_at	---	peptidase M48 family protein	AT3G27110	0.0100956	-1.60325
266091_at	emb1513	emb1513 (embryo defective 1513); copper ion transmembrane transporter	AT2G37920	0.000951433	-1.6032
254389_s_at	---	[AT4G21903, antiporter/ drug transporter];[AT4G21910, MATE efflux family protein	AT4G21903	0.00373626	-1.60288
246146_at	---	protein kinase family protein	AT5G20050	0.00361333	-1.60235
260232_at	---	unknown protein	AT1G74640	0.00051547	-1.6021
247005_at	---	adenylylsulfate kinase, putative	AT5G67520	0.00388275	-1.59964
260656_at	---	unknown protein	AT1G19380	0.00416206	-1.59796
253860_at	---	rhodanese-like domain-containing protein	AT4G27700	7.49129e-05	-1.59651
266438_at	---	catalytic	AT2G43180	0.00104447	-1.59579
246993_at	AZF1	AZF1 (ARABIDOPSIS ZINC-FINGER PROTEIN 1); DNA binding / nucleic acid binding / t	AT5G67450	0.00681367	-1.59556
247690_at	MBD7	MBD7 (METHYL-CPG-BINDING DOMAIN 7); DNA binding / DNA demethylase/ methyl-CpG bi	AT5G59800	0.00011541	-1.5951
249271_at	CIP1	CIP1 (COP1-INTERACTIVE PROTEIN 1); protein binding	AT5G41790	0.000509478	-1.59378
260830_at	---	histone H1, putative	AT1G06760	0.0015844	-1.59374
267359_at	---	FUNCTIONS IN: molecular_function unknown; INVOLVED IN: biological_process unknow	AT2G40020	0.005561	-1.59338
264157_at	XTH17	XTH17 (XYLOGLUCAN ENDOTRANSGLUCOSYLASE/HYDROLASE 17); hydrolase, acting on glyco	AT1G65310	0.00573005	-1.59301
267099_at	ARP	ARP; DNA-(apurinic or apyrimidinic site) lyase	AT2G41460	0.00519876	-1.5919
265899_s_at	ASK4	[AT2G25700, ASK3 (ARABIDOPSIS SKP1-LIKE 3); protein binding / ubiquitin-protein	AT2G25700	0.00164838	-1.59169
246005_at	---	lipoic acid synthase family protein	AT5G08415	0.00059226	-1.5907
254638_at	---	transcription termination factor	AT4G18740	0.00267937	-1.59065
259312_at	ATL6	ATL6; protein binding / zinc ion binding	AT3G05200	4.79059e-05	-1.59027
249834_at	FTRA1	FTRA1 (ferredoxin/thioredoxin reductase subunit A (variable subunit) 1); catalyt	AT5G23440	0.000297121	-1.58962
260190_at	---	lipoxygenase family protein	AT1G67560	0.000151196	-1.58828
247689_at	---	FUNCTIONS IN: molecular_function unknown; INVOLVED IN: biological_process unknow	AT5G59770	0.000685897	-1.58784
246114_at	DIN10	DIN10 (DARK INDUCIBLE 10); hydrolase, hydrolyzing O-glycosyl compounds	AT5G20250	0.000611839	-1.5864
249862_at	---	zinc finger (C3HC4-type RING finger) family protein	AT5G22920	0.00592925	-1.58619
258225_at	---	unknown protein	AT3G15630	0.00719719	-1.58569
252117_at	YLS2	YLS2; strictosidine synthase	AT3G51430	0.000782469	-1.58413
264870_at	---	paired amphipathic helix repeat-containing protein	AT1G24210	0.00156887	-1.5838
264355_at	---	phenazine biosynthesis PhzC/PhzF family protein	AT1G03210	0.00567599	-1.58328
249485_at	---	protein kinase family protein	AT5G39020	0.00310131	-1.58221
247864_s_at	---	[AT1G25155, anthranilate synthase beta subunit, putative];[AT5G57890, anthranila	AT1G25155	0.00518679	-1.58194
247353_at	---	oxidoreductase, zinc-binding dehydrogenase family protein	AT5G63620	9.75248e-05	-1.58186
261668_at	MAML-4	MAML-4 (METHYLTHIOALKYLMALATE SYNTHASE-LIKE 4); 2-isopropylmalate synthase	AT1G18500	2.95125e-05	-1.58178
250774_at	---	DEAD/DEAH box helicase, putative (RH18)	AT5G05450	1.93838e-05	-1.58174
256727_at	---	unknown protein	AT3G52240	0.000262372	-1.58062
256755_at	---	calcium ion binding	AT3G25600	0.000796381	-1.57955
246226_at	HCF164	HCF164; oxidoreductase, acting on sulfur group of donors, disulfide as acceptor	AT4G37200	0.000391512	-1.5793
260614_at	---	ATPase, coupled to transmembrane movement of substances	AT1G53390	0.000534836	-1.57804
246011_at	---	TCP family transcription factor, putative	AT5G08330	0.0022581	-1.57802
248943_s_at	---	[AT5G45490, disease resistance protein-related];[AT5G45440, disease resistance p	AT5G45490	0.00107865	-1.57781
251307_at	---	thioesterase family protein	AT3G61200	0.00164865	-1.57671
245981_at	---	unknown protein	AT5G13100	0.00130633	-1.57652
260959_at	---	unknown protein	AT1G06050	0.00486041	-1.57568
257855_at	---	myb family transcription factor	AT3G13040	0.000999339	-1.57268
263350_at	AGT	AGT (ALANINE:GLYOXYLATE AMINOTRANSFERASE); alanine-glyoxylate transaminase/ seri	AT2G13360	0.000993295	-1.57239
248684_at	DIR1	DIR1 (DEFECTIVE IN INDUCED RESISTANCE 1); lipid binding / lipid transporter	AT5G48485	0.00397338	-1.57203
245362_at	HAT1	HAT1; DNA binding / transcription factor	AT4G17460	0.0023774	-1.57201
255854_at	---	unknown protein	AT1G67050	0.00849933	-1.57183
260413_at	---	CBS domain-containing protein	AT1G69800	0.000647787	-1.57108
247389_at	---	CBS domain-containing protein / octicosapeptide/Phox/Bemp1 (PB1) domain-containi	AT5G63490	0.00208169	-1.57092
255504_at	---	drought-responsive family protein	AT4G02200	0.00291476	-1.56952
251719_at	---	unknown protein	AT3G56140	2.7848e-05	-1.5686
259502_at	---	kelch repeat-containing F-box family protein	AT1G15670	0.0035536	-1.5683
248146_at	---	eukaryotic translation initiation factor SUI1, putative	AT5G54940	0.000404378	-1.56621
248264_at	---	myosin heavy chain-related	AT5G53310	0.00741354	-1.566
258677_at	PK1	PK1 (PROTEIN-SERINE KINASE 1); kinase/ protein binding / protein kinase/ protein	AT3G08730	1.11212e-05	-1.56461
247793_at	PSY1	PSY1 (plant peptide containing sulfated tyrosine 1)	AT5G58650	0.00248065	-1.56233
252701_at	ATBPM6	ATBPM6 (BTB-POZ and MATH domain 6); protein binding	AT3G43700	0.0010302	-1.56206
252759_at	---	pentatricopeptide (PPR) repeat-containing protein	AT3G42630	0.000162169	-1.56204
250128_at	ZFN3	ZFN3 (ZINC FINGER NUCLEASE 3); DNA binding / nuclease/ nucleic acid binding	AT5G16540	0.00873801	-1.56132
251349_s_at	---	[AT3G61020, pseudogene, similar to P0034A04.28, several hypothetical proteins -	AT3G61020	0.0009208	-1.55968
248049_at	COX15	COX15 (cytochrome c oxidase 15)	AT5G56090	0.00630976	-1.55864
251346_at	---	pentatricopeptide (PPR) repeat-containing protein	AT3G60980	0.00102741	-1.55839
263542_at	---	transport protein, putative	AT2G21630	0.00859331	-1.5574
262700_at	---	INVOLVED IN: biological_process unknown; LOCATED IN: cell wall, vacuole; EXPRESS	AT1G76020	0.000260092	-1.55674
253057_at	---	GCN5-related N-acetyltransferase (GNAT) family protein / amino acid kinase famil	AT4G37670	0.00310384	-1.55618
246445_at	---	glucose-6-phosphate/phosphate translocator, putative	AT5G17630	0.00655622	-1.55488
266402_at	---	unknown protein	AT2G38780	0.00917427	-1.55449
261143_at	ATPUP14	ATPUP14; purine transmembrane transporter	AT1G19770	0.000711671	-1.55415
261742_at	---	nucleic acid binding	AT1G08390	0.00692216	-1.55364
262473_at	FTSH1	FTSH1 (FtsH protease 1); ATP-dependent peptidase/ ATPase/ metallopeptidase	AT1G50250	0.00171801	-1.5533
265118_at	---	beta-fructosidase (BFRUCT3) / beta-fructofuranosidase / invertase, vacuolar	AT1G62660	0.00881508	-1.55306
259070_at	DGD1	DGD1 (DIGALACTOSYL DIACYLGLYCEROL DEFICIENT 1); UDP-galactosyltransferase/ galac	AT3G11670	1.72173e-05	-1.5521
260229_at	---	zinc finger (C3HC4-type RING finger) family protein	AT1G74370	0.000283641	-1.55135
253126_at	---	endonuclease/exonuclease/phosphatase family protein	AT4G36050	0.00714071	-1.5511
251736_at	---	biotin/lipoyl attachment domain-containing protein	AT3G56130	6.71402e-07	-1.55059
248663_at	---	unknown protein	AT5G48590	2.7376e-05	-1.5505
264383_at	ATGPX1	ATGPX1 (GLUTATHIONE PEROXIDASE 1); glutathione peroxidase	AT2G25080	0.00199176	-1.55007
248722_at	PFK2	PFK2 (PHOSPHOFRUCTOKINASE 2); 6-phosphofructokinase	AT5G47810	0.000105242	-1.54792
260833_at	---	lipase class 3 family protein	AT1G06800	0.00266735	-1.54743
250890_at	---	unknown protein	AT5G04520	2.62164e-05	-1.54644
264874_at	---	ribosomal protein L19 family protein	AT1G24240	0.00890475	-1.54634
258275_at	---	unknown protein	AT3G15760	0.00269831	-1.54587
263122_at	SPS1	SPS1 (solanesyl diphosphate synthase 1); trans-octaprenyltranstransferase	AT1G78510	0.00301681	-1.54454
250735_at	---	unknown protein	AT5G06280	0.00997505	-1.54313
262793_at	CYP71B7	CYP71B7; electron carrier/ heme binding / iron ion binding / monooxygenase/ oxyg	AT1G13110	0.00745771	-1.54232
249610_at	---	unknown protein	AT5G37360	0.00179848	-1.54208
267581_at	---	seven in absentia (SINA) family protein	AT2G41980	0.00669681	-1.54179
258852_at	AT-P4H-2	AT-P4H-2 (A. THALIANA P4H ISOFORM 2); oxidoreductase, acting on paired donors, w	AT3G06300	0.000143509	-1.54153
260199_at	---	remorin family protein	AT1G67590	0.00468362	-1.54095
258500_at	CPuORF9	[AT3G02468, CPuORF9 (Conserved peptide upstream open reading frame 9)];[AT3G0247	AT3G02468	2.42972e-05	-1.54066
266904_at	---	transketolase family protein	AT2G34590	0.00168599	-1.53612
252130_at	PSBO2	PSBO2 (PHOTOSYSTEM II SUBUNIT O-2); oxygen evolving/ poly(U) binding	AT3G50820	0.00225444	-1.5359
251934_at	---	ankyrin repeat family protein	AT3G54070	0.00179822	-1.53554
254707_at	AT5PTASE2	AT5PTASE2 (MYO-INOSITOL POLYPHOSPHATE 5-PHOSPHATASE 2); inositol-polyphosphate 5	AT4G18010	0.00991009	-1.5354
254624_at	---	unknown protein	AT4G18580	0.00228457	-1.53511
264947_at	---	DNAJ heat shock N-terminal domain-containing protein	AT1G77020	0.000418673	-1.53498
264300_at	ATGGH3	ATGGH3 (gamma-glutamyl hydrolase 3); catalytic/ hydrolase/ omega peptidase	AT1G78670	0.00193131	-1.53486
250040_at	---	pentatricopeptide (PPR) repeat-containing protein	AT5G18390	0.00927388	-1.53483
259791_at	---	unknown protein	AT1G29700	0.00683726	-1.5339
250133_at	TRXF2	ATF2; enzyme activator	AT5G16400	0.00270536	-1.53317
252900_at	---	shikimate kinase family protein	AT4G39540	3.77954e-05	-1.53213
250054_at	CAX7	CAX7 (calcium exchanger 7); calcium:sodium antiporter/ cation:cation antiporter	AT5G17860	0.00923785	-1.53154
257661_at	---	WD-40 repeat family protein	AT3G13340	0.000228047	-1.53146
252343_at	---	phosphoesterase family protein	AT3G48610	0.00625735	-1.53035
253391_at	---	ferredoxin-related	AT4G32590	0.00358589	-1.52731
267063_at	---	unknown protein	AT2G41120	0.00198711	-1.52677
261769_at	PETE1	PETE1 (PLASTOCYANIN 1); copper ion binding / electron carrier	AT1G76100	0.00621564	-1.52517
261844_at	---	binding	AT1G15940	0.00572436	-1.52487
245370_at	---	unknown protein	AT4G16840	0.00265672	-1.52358
254815_at	SKU5	SKU5; copper ion binding / oxidoreductase	AT4G12420	0.00453207	-1.52353
248222_at	---	RabGAP/TBC domain-containing protein	AT5G53570	0.000412986	-1.52226
265998_at	ALDH11A3	ALDH11A3; 3-chloroallyl aldehyde dehydrogenase/ glyceraldehyde-3-phosphate dehyd	AT2G24270	0.000568805	-1.52165
259860_at	---	protein kinase family protein	AT1G80640	0.000215777	-1.52048
253464_at	---	unknown protein	AT4G32030	0.0039269	-1.52021
246015_at	---	aminoacyl-tRNA hydrolase/ protein tyrosine phosphatase	AT5G10700	0.00388007	-1.51991
261026_at	---	unknown protein	AT1G01240	0.00190857	-1.51879
251520_at	---	protein kinase family protein	AT3G59410	0.00596956	-1.5178
267467_at	DRIP2	DRIP2 (DREB2A-INTERACTING PROTEIN 2); protein binding / ubiquitin-protein ligase	AT2G30580	0.00319343	-1.51763
257007_at	---	phosphoinositide phosphatase family protein	AT3G14205	0.00303972	-1.51731
258689_at	---	zinc finger and C2 domain protein, putative	AT3G07940	0.00191046	-1.51709
245292_at	---	catalytic LigB subunit of aromatic ring-opening dioxygenase family	AT4G15093	0.00693416	-1.51674
266099_at	CAC3	CAC3; acetyl-CoA carboxylase	AT2G38040	0.00367319	-1.51657
257294_at	---	phototropic-responsive NPH3 family protein	AT3G15570	0.00301	-1.5161
257879_at	---	unknown protein	AT3G17160	0.00258576	-1.51597
260655_at	---	pathogenesis-related thaumatin family protein	AT1G19320	5.08094e-05	-1.51304
254691_at	---	unknown protein	AT4G17840	0.00180349	-1.51299
245745_at	---	plastid-lipid associated protein PAP / fibrillin family protein	AT1G51110	0.0032742	-1.51243
245795_at	---	unknown protein	AT1G32160	0.000350225	-1.51078
256270_at	---	unknown protein	AT3G12300	0.000235391	-1.51076
258955_s_at	---	[AT3G18530, binding];[AT3G01450, binding]	AT3G18530	0.00895499	-1.5105
257621_at	CPK9	CPK9 (calmodulin-domain protein kinase 9); calmodulin-dependent protein kinase/	AT3G20410	0.00207956	-1.50987
263412_at	---	histone H2B, putative	AT2G28720	0.00926843	-1.50984
253857_at	---	YGGT family protein	AT4G27990	0.00154269	-1.50895
249640_at	CAT3	CAT3 (CATIONIC AMINO ACID TRANSPORTER 3); basic amino acid transmembrane transpo	AT5G36940	0.00300973	-1.50849
252132_at	---	late embryogenesis abundant protein, putative / LEA protein, putative	AT3G50790	0.00254254	-1.50805
251163_at	---	glutamate binding	AT3G63310	0.00105653	-1.50802
253979_at	---	pentatricopeptide (PPR) repeat-containing protein	AT4G26680	0.00136748	-1.50754
247870_at	---	calmodulin-binding protein	AT5G57580	0.000212513	-1.50671
260548_at	BIO2	BIO2 (BIOTIN AUXOTROPH 2); biotin synthase	AT2G43360	0.00115164	-1.50579
246909_at	---	unknown protein	AT5G25770	1.78309e-05	-1.50554
251889_at	---	sugar binding	AT3G54080	0.000291264	-1.50499
247544_at	---	Encodes a close homolog of the Cauliflower OR (Orange) protein. The function of	AT5G61670	3.02005e-06	-1.50443
264844_at	---	glycosyltransferase family 14 protein / core-2/I-branching enzyme family protein	AT1G03520	0.00185538	-1.50315
251961_at	AtPPa4	AtPPa4 (Arabidopsis thaliana pyrophosphorylase 4); inorganic diphosphatase	AT3G53620	0.00723471	-1.50313
258911_at	---	GNS1/SUR4 membrane family protein	AT3G06470	2.48688e-05	-1.50085
246554_at	CLPB3	CLPB3 (CASEIN LYTIC PROTEINASE B3); ATP binding / ATPase/ nucleoside-triphosphat	AT5G15450	0.00288028	-1.5008
259520_at	---	unknown protein	AT1G12320	0.00665887	-1.50046
		Genes up-regulated in brm-1 comparing to wt
Probeset ID	Gene Symbol	description	locus	p-value	Fold-Change
253698_at	---	type I phosphodiesterase/nucleotide pyrophosphatase family protein	AT4G29680	0.000203882	1.50018
247819_at	WNK4	WNK4 (WITH NO K (=LYSINE) 4); kinase/ protein kinase	AT5G58350	0.00280457	1.50066
262086_at	---	GTP-binding protein-related	AT1G56050	0.00939866	1.5008
247257_at	RPN5B	RPN5B (REGULATORY PARTICLE NON-ATPASE SUBUNIT 5B)	AT5G64760	0.00147699	1.50165
260499_at	---	unknown protein	AT2G41760	0.0043239	1.50341
249073_at	---	acid phosphatase class B family protein	AT5G44020	0.000128466	1.50418
258610_at	ILR1	ILR1 (IAA-LEUCINE RESISTANT 1); IAA-Leu conjugate hydrolase/ IAA-Phe conjugate h	AT3G02875	0.0013044	1.50425
251558_at	---	OTU-like cysteine protease family protein	AT3G57810	0.00100663	1.50436
258517_at	GALK	GALK; ATP binding / galactokinase	AT3G06580	0.00140621	1.50555
249753_at	---	unknown protein	AT5G24610	0.00650463	1.50803
256078_at	---	DNA-binding bromodomain-containing protein	AT1G20670	0.00304873	1.50944
262871_at	---	unknown protein	AT1G65010	0.00773886	1.51006
247469_at	AGL42	AGL42 (AGAMOUS LIKE 42); transcription factor	AT5G62165	0.000171912	1.51105
251151_at	---	chalcone isomerase	AT3G63170	0.00246609	1.51116
254763_at	---	60S ribosomal protein L13A (RPL13aC)	AT4G13170	8.011e-05	1.51175
250909_at	---	PAN domain-containing protein	AT5G03700	0.00932275	1.51239
260674_at	---	unknown protein	AT1G19370	0.000514601	1.51265
252736_at	TES	TES (TETRASPORE); microtubule motor	AT3G43210	0.00521733	1.51379
253849_at	---	binding	AT4G28080	0.000649945	1.51608
249469_at	---	UDP-glucose 6-dehydrogenase, putative	AT5G39320	0.00965039	1.51613
254890_at	ATGPX6	ATGPX6 (GLUTATHIONE PEROXIDASE 6); glutathione peroxidase	AT4G11600	0.00412027	1.51749
264769_at	---	armadillo/beta-catenin repeat family protein	AT1G61350	0.000740358	1.51779
258156_at	---	unknown protein	AT3G18050	0.000498649	1.51808
245989_s_at	UBQ4	UBQ4; protein binding	AT5G20620	0.00102495	1.51818
258087_at	ATPRX Q	ATPRX Q; antioxidant/ peroxiredoxin	AT3G26060	0.00192159	1.51922
260042_at	---	membrane protein, putative	AT1G68820	0.00204831	1.52057
252885_at	GR-RBP8	GR-RBP8; RNA binding / nucleic acid binding / nucleotide binding	AT4G39260	0.000302973	1.52436
248515_at	---	[AT5G50530, CBS domain-containing protein / octicosapeptide/Phox/Bemp1 (PB1) dom	AT5G50530	0.000954113	1.52464
251734_at	---	unknown protein	AT3G56270	0.000483705	1.52495
263074_at	HMGB4	HMGB4 (HIGH MOBILITY GROUP B 4); DNA binding / chromatin binding / structural co	AT2G17560	0.00029809	1.52559
257038_at	LOH2	LOH2 (LAG ONE HOMOLOGUE 2)	AT3G19260	0.00399721	1.52573
248412_at	---	DNA-binding protein-related	AT5G51590	0.00391456	1.5258
263606_at	KCS9	KCS9 (3-KETOACYL-COA SYNTHASE 9); acyltransferase/ catalytic/ transferase, trans	AT2G16280	0.000669156	1.52607
261629_at	---	DNA-directed DNA polymerase/ damaged DNA binding	AT1G49980	0.00241387	1.52657
245810_at	---	[AT1G38065, unknown protein];[AT1G38131, unknown protein]	AT1G38065	0.00666981	1.52675
254374_at	---	unknown protein	AT4G21780	0.0014748	1.52855
245310_at	RALFL31	RALFL31 (ralf-like 31); signal transducer	AT4G13950	0.00362893	1.52911
259571_at	---	unknown protein	AT1G20410	0.00637793	1.53054
261696_at	---	strictosidine synthase family protein	AT1G08470	0.000369886	1.53108
266608_at	---	shikimate kinase-related	AT2G35500	0.00454703	1.53221
249521_at	---	FUNCTIONS IN: molecular_function unknown; INVOLVED IN: biological_process unknow	AT5G38690	0.00455555	1.53326
259093_at	---	unknown protein	AT3G04860	0.00355659	1.53479
266187_at	---	zinc finger (C3HC4-type RING finger) family protein	AT2G38970	0.00497776	1.53546
261116_at	---	SEC14 cytosolic factor, putative / phosphatidylinositol transfer-like protein, p	AT1G75370	2.62223e-05	1.53552
264796_at	ZIGA4	ZIGA4 (ARF GAP-like zinc finger-containing protein ZiGA4); ARF GTPase activator/	AT1G08680	0.000413568	1.53627
263902_at	APG10	APG10 (ALBINO AND PALE GREEN 10); 1-(5-phosphoribosyl)-5-[(5-phosphoribosylamino	AT2G36230	0.00352157	1.53629
259849_at	---	oxidoreductase family protein	AT1G72190	0.000701351	1.53758
246724_at	---	myb family transcription factor	AT5G29000	0.000827379	1.53777
253297_at	---	glycosyl hydrolase family 10 protein	AT4G33810	0.00198632	1.53924
256301_at	---	FUNCTIONS IN: molecular_function unknown; INVOLVED IN: biological_process unknow	AT1G69510	0.000208204	1.53927
249067_at	---	nuclear transport factor 2 (NTF2) family protein / RNA recognition motif (RRM)-c	AT5G43960	2.17438e-05	1.53944
256311_at	ARF6	ARF6 (AUXIN RESPONSE FACTOR 6); transcription factor	AT1G30330	0.00685141	1.53982
246081_s_at	---	[AT5G20470, myosin, putative];[AT5G20490, XIK; motor/ protein binding]	AT5G20470	0.00123732	1.54088
258824_at	---	FUNCTIONS IN: molecular_function unknown; INVOLVED IN: intracellular protein tra	AT3G07190	0.0055935	1.54132
260412_at	AMY3	AMY3 (ALPHA-AMYLASE-LIKE 3); alpha-amylase	AT1G69830	0.00036698	1.5415
263267_at	---	vacuolar ATP synthase 16 kDa proteolipid subunit 5 / V-ATPase 16 kDa proteolipid	AT2G16510	0.000188381	1.54286
248176_at	Fh5	Fh5 (FORMIN HOMOLOGY5); actin binding	AT5G54650	0.00965352	1.54289
246594_at	P5CR	P5CR (PYRROLINE-5- CARBOXYLATE (P5C) REDUCTASE); pyrroline-5-carboxylate reducta	AT5G14800	0.000319867	1.54371
256524_at	ATGSR2	ATGSR2; copper ion binding / glutamate-ammonia ligase	AT1G66200	0.00170143	1.54432
265807_at	---	LOCATED IN: cellular_component unknown; EXPRESSED IN: 23 plant structures; EXPRE	AT2G17990	0.00222625	1.54495
267234_x_at	---	protein kinase family protein	AT2G43930	0.00566388	1.54522
253810_at	NDB1	NDB1 (NAD(P)H dehydrogenase B1); NADH dehydrogenase/ disulfide oxidoreductase	AT4G28220	0.00286037	1.54529
247584_at	---	60S ribosomal protein L12 (RPL12C)	AT5G60670	0.000638331	1.54573
248531_at	---	embryogenesis-associated protein-related	AT5G49950	0.000529947	1.54593
252992_at	---	protein phosphatase 2C family protein / PP2C family protein	AT4G38520	0.000652496	1.54621
263920_at	---	unknown protein	AT2G36410	0.00597445	1.54685
262539_at	---	integral membrane family protein	AT1G17200	0.000224242	1.54694
261397_at	SGB1	SGB1 (SUPPRESSOR OF G PROTEIN BETA1); carbohydrate transmembrane transporter/ su	AT1G79820	0.00158171	1.54858
262609_at	---	Involved in response to salt stress. Knockout mutants are hypersensitive to sal	AT1G13930	0.0016851	1.54866
246986_at	RLK	RLK (Receptor-like kinase); ATP binding / kinase/ protein serine/threonine kinas	AT5G67280	0.00042915	1.54908
252127_at	PLP3a	PLP3a (Phosducin-like protein 3 homolog); beta-tubulin binding	AT3G50960	0.00563949	1.55037
246982_s_at	---	[AT5G04860, unknown protein];[AT2G10560, unknown protein]	AT5G04860	0.0100188	1.55159
247198_at	---	LMBR1 integral membrane family protein	AT5G65290	0.00426369	1.55178
258623_at	---	zinc finger (C2H2 type) family protein	AT3G02790	0.000102924	1.55208
246417_at	---	NADP-dependent oxidoreductase, putative	AT5G16990	0.000329613	1.55379
260352_at	PDCB4	PDCB4 (PLASMODESMATA CALLOSE-BINDING PROTEIN 4); callose binding / polysaccharid	AT1G69295	0.0015744	1.55464
252643_at	---	60S acidic ribosomal protein P2 (RPP2D)	AT3G44590	0.000316386	1.55487
245446_at	---	enoyl-CoA hydratase, putative	AT4G16800	5.46837e-05	1.55553
246144_at	---	dynein light chain, putative	AT5G20110	0.00480707	1.55557
246931_at	---	unknown protein	AT5G25170	0.00150417	1.55777
248045_at	HSP81-2	HSP81-2 (HEAT SHOCK PROTEIN 81-2); ATP binding	AT5G56030	0.0100447	1.55833
261427_at	IBS1	IBS1 (IMPAIRED IN BABA-INDUCED STERILITY 1); ATP binding / kinase/ protein kinas	AT1G18670	0.000681168	1.55961
246120_at	---	octicosapeptide/Phox/Bem1p (PB1) domain-containing protein / tetratricopeptide r	AT5G20360	0.0015088	1.55996
263957_at	---	FUNCTIONS IN: molecular_function unknown; EXPRESSED IN: 24 plant structures; EXP	AT2G35880	0.000839282	1.56145
249176_at	ATTRX3	ATTRX3 (THIOREDOXIN 3); oxidoreductase, acting on sulfur group of donors, disulf	AT5G42980	0.00413972	1.56169
245893_at	---	unknown protein	AT5G09270	0.000833888	1.56222
264439_at	APT1	APT1 (ADENINE PHOSPHORIBOSYL TRANSFERASE 1); adenine phosphoribosyltransferase	AT1G27450	0.000972176	1.56306
247313_at	SAL1	SAL1; 3'(2'),5'-bisphosphate nucleotidase/ inositol or phosphatidylinositol phos	AT5G63980	0.00327153	1.56324
246057_at	---	unknown protein	AT5G08400	0.00854982	1.56342
256796_at	---	unknown protein	AT3G22210	0.000199721	1.56365
249929_at	---	unknown protein	AT5G22340	0.000626258	1.56405
258105_at	---	UBX domain-containing protein	AT3G23605	0.00484744	1.56446
258702_at	---	unknown protein	AT3G09730	0.00373896	1.5656
253276_at	---	caffeoyl-CoA 3-O-methyltransferase, putative	AT4G34050	0.00361724	1.56589
264118_at	---	binding	AT1G79150	0.00339272	1.56739
256070_at	---	nuclear transport factor 2 (NTF2) family protein / RNA recognition motif (RRM)-c	AT1G13730	0.00989264	1.56766
256112_at	ATRABA1B	ATRABA1B (ARABIDOPSIS RAB GTPASE HOMOLOG A1B); GTP binding	AT1G16920	0.000740753	1.56799
260107_at	---	pfkB-type carbohydrate kinase family protein	AT1G66430	0.00117417	1.56918
251631_at	---	pentatricopeptide (PPR) repeat-containing protein	AT3G57430	0.0071196	1.57135
251739_at	CAN	CAN (CA-2+ DEPENDENT NUCLEASE); nuclease	AT3G56170	3.97244e-06	1.57237
259911_at	CAD1	cinnamyl-alcohol dehydrogenase, putative	AT1G72680	0.00161713	1.57449
251432_at	---	calcium-binding mitochondrial protein-related	AT3G59820	0.00104908	1.57518
249357_at	---	RNA recognition motif (RRM)-containing protein	AT5G40490	0.00460131	1.57522
258094_at	CYP72A15	CYP72A15; electron carrier/ heme binding / iron ion binding / monooxygenase/ oxy	AT3G14690	0.000415163	1.57575
251749_at	---	unknown protein	AT3G55690	0.00187298	1.57728
263986_at	CSY3	CSY3 (citrate synthase 3); citrate (SI)-synthase	AT2G42790	0.0045391	1.57816
260303_at	---	protein kinase family protein	AT1G70520	0.00323746	1.57841
247541_at	---	glycine-rich protein	AT5G61660	0.000582025	1.57864
257074_at	---	unknown protein	AT3G19660	0.00172424	1.57905
262220_at	CPK30	CPK30 (CALCIUM-DEPENDENT PROTEIN KINASE 30); calmodulin-dependent protein kinase	AT1G74740	0.000159657	1.58412
249826_at	FSD3	FSD3 (FE SUPEROXIDE DISMUTASE 3); superoxide dismutase	AT5G23310	0.00389124	1.58412
266806_at	---	LOCATED IN: cellular_component unknown; EXPRESSED IN: 24 plant structures; EXPRE	AT2G30000	6.8877e-05	1.58456
266253_at	HDT4	HDT4; histone deacetylase	AT2G27840	0.00239301	1.58477
259303_at	---	unknown protein	AT3G05130	0.00424707	1.5851
265675_at	HSP70T-2	HSP70T-2 (HEAT-SHOCK PROTEIN 70T-2); ATP binding	AT2G32120	0.00391094	1.58572
250316_at	ATCYS1	ATCYS1 (A. thaliana cystatin-1); cysteine-type endopeptidase inhibitor	AT5G12140	0.00107004	1.58632
262118_at	BGLU11	BGLU11 (BETA GLUCOSIDASE 11); catalytic/ cation binding / hydrolase, hydrolyzing	AT1G02850	0.000506896	1.58676
245901_at	KNAT4	KNAT4 (KNOTTED1-LIKE HOMEOBOX GENE 4); transcription activator/ transcription fa	AT5G11060	0.000255324	1.58706
258896_at	SYP43	SYP43 (SYNTAXIN OF PLANTS 43); SNAP receptor	AT3G05710	0.000654129	1.58733
254803_at	---	zinc finger (C3HC4-type RING finger) family protein	AT4G13100	0.00578185	1.5876
253462_at	ATVAMP711	ATVAMP711 (ARABIDOPSIS THALIANA VESICLE-ASSOCIATED MEMBRANE PROTEIN 711)	AT4G32150	0.00666423	1.58829
254448_at	FAH2	FAH2 (FATTY ACID HYDROXYLASE 2); catalytic/ fatty acid alpha-hydroxylase	AT4G20870	0.0039281	1.58899
256277_at	FAD2	FAD2 (FATTY ACID DESATURASE 2); delta12-fatty acid dehydrogenase/ omega-6 fatty	AT3G12120	0.00208235	1.58906
260712_at	HAB2	HAB2; catalytic/ protein serine/threonine phosphatase	AT1G17550	0.000904243	1.58918
258658_at	ADK1	ADK1 (adenosine kinase 1); adenosine kinase/ copper ion binding	AT3G09820	0.00414102	1.59187
262093_at	---	leucine-rich repeat family protein / protein kinase family protein	AT1G56145	0.00101584	1.59189
251907_at	---	tubulin family protein	AT3G53760	0.0080076	1.59245
267336_at	---	FUNCTIONS IN: molecular_function unknown; INVOLVED IN: response to oxidative str	AT2G19310	0.00966016	1.59357
251332_at	---	unknown protein	AT3G61670	0.00914634	1.59486
247643_at	ARF4	ARF4 (AUXIN RESPONSE FACTOR 4); transcription factor	AT5G60450	0.00156313	1.59487
245079_at	---	transposable element gene	AT2G23330	0.00040726	1.5954
244962_at	---	Represents a plastid-encoded subunit of a NAD(P)H dehydrogenase complex. Its mR	ATCG01050	0.00496745	1.59779
259839_at	---	proton-dependent oligopeptide transport (POT) family protein	AT1G52190	0.00300136	1.59915
253265_at	---	zinc finger (C3HC4-type RING finger) family protein	AT4G34040	0.00198893	1.59945
262969_at	---	zinc finger (C2H2 type) family protein	AT1G75710	0.00558809	1.60029
267375_at	GP ALPHA 1	GP ALPHA 1 (G PROTEIN ALPHA SUBUNIT 1); GTP binding / GTPase/ channel regulator/	AT2G26300	0.000387524	1.60051
248913_at	---	transducin family protein / WD-40 repeat family protein	AT5G45760	0.0053924	1.60106
252043_at	---	tatD-related deoxyribonuclease family protein	AT3G52390	0.00274053	1.60248
246487_at	---	unknown protein	AT5G16030	0.00330162	1.60249
264069_at	CPN60A	CPN60A (CHAPERONIN-60ALPHA); ATP binding / protein binding	AT2G28000	0.00572154	1.60259
263900_at	---	hydrolase, alpha/beta fold family protein	AT2G36290	0.000239456	1.60261
261062_at	SCL14	SCL14 (SCARECROW-LIKE 14); transcription factor	AT1G07530	8.02885e-05	1.6028
248008_at	WRKY2	WRKY2; transcription factor	AT5G56270	0.00249068	1.60288
249636_at	BGLU42	BGLU42 (BETA GLUCOSIDASE 42); beta-glucosidase/ catalytic/ cation binding / hydr	AT5G36890	0.00842274	1.60309
256676_at	SEX4	SEX4 (STARCH-EXCESS 4); polysaccharide binding / protein tyrosine/serine/threoni	AT3G52180	0.00869524	1.60387
259731_at	---	binding	AT1G77460	0.000710226	1.60426
250272_at	ATGSL12	ATGSL12 (glucan synthase-like 12); 1,3-beta-glucan synthase/ transferase, transf	AT5G13000	0.000209981	1.60632
255798_at	---	catalytic/ hydrolase/ phosphoglycolate phosphatase	AT2G33255	1.8272e-05	1.60669
257062_at	EMB2454	EMB2454 (embryo defective 2454); protein binding / zinc ion binding	AT3G18290	0.00763698	1.60711
257140_at	MYB30	MYB30 (MYB DOMAIN PROTEIN 30); DNA binding / transcription factor	AT3G28910	0.00508967	1.60742
260629_at	---	unknown protein	AT1G62330	0.000389909	1.60826
245602_at	---	Protein containing PAM2 motif which mediates interaction with the PABC domain of	AT4G14270	0.00298378	1.60917
251529_at	---	DEAD box RNA helicase, putative	AT3G58570	0.000601985	1.61163
261813_at	---	glycosyl transferase family 29 protein / sialyltransferase family protein	AT1G08280	0.00278919	1.61245
267555_at	SUMO5	SUMO5 (SMALL UBIQUITINRELATED MODIFIER 5); protein tag	AT2G32765	0.00956005	1.61308
259664_at	AGP21	AGP21	AT1G55330	0.00546946	1.61493
257144_at	G6PD5	G6PD5 (glucose-6-phosphate dehydrogenase 5); glucose-6-phosphate dehydrogenase	AT3G27300	9.97222e-06	1.61636
256395_at	MUTE	MUTE (MUTE); DNA binding / transcription factor	AT3G06120	0.00759089	1.61667
266812_at	---	protein kinase, putative	AT2G44830	0.00872566	1.61767
263628_at	FLA7	FLA7 (FASCICLIN-LIKE ARABINOOGALACTAN 7)	AT2G04780	0.000633358	1.61792
260361_at	---	unknown protein	AT1G69360	0.00871449	1.61807
266323_at	CRK3	calcium-dependent protein kinase, putative / CDPK, putative	AT2G46700	0.00295085	1.61901
260238_at	ATHVA22A	ATHVA22A	AT1G74520	0.00184235	1.61902
263963_at	---	DNA-binding protein, putative	AT2G36080	0.00386005	1.61972
264045_at	---	riboflavin biosynthesis protein, putative	AT2G22450	0.000215394	1.62132
253137_at	---	protein kinase family protein	AT4G35500	0.00112414	1.62174
263173_at	BRX-LIKE3	BRX-LIKE3 (BREVIS RADIX-LIKE 3)	AT1G54180	0.000851264	1.62198
247351_at	ANAC102	ANAC102 (ARABIDOPSIS NAC DOMAIN CONTAINING PROTEIN 102); transcription factor	AT5G63790	0.00161705	1.62236
261579_at	AtPPa1	AtPPa1 (Arabidopsis thaliana pyrophosphorylase 1); inorganic diphosphatase	AT1G01050	7.2094e-05	1.62246
246480_at	---	chaperonin, putative	AT5G16070	2.75109e-06	1.62354
247703_at	SRR1	SRR1 (SENSITIVITY TO RED LIGHT REDUCED 1)	AT5G59560	0.00024261	1.62406
259118_at	---	acid phosphatase/ oxidoreductase/ transition metal ion binding	AT3G01310	0.00186358	1.62552
254108_at	RIN2	RIN2 (RPM1 INTERACTING PROTEIN 2); protein binding / ubiquitin-protein ligase/ z	AT4G25230	0.0077951	1.62571
254080_at	FIB2	FIB2 (FIBRILLARIN 2); snoRNA binding	AT4G25630	0.00769225	1.62774
246041_at	---	esterase/lipase/thioesterase family protein	AT5G19290	0.000468106	1.62905
245906_at	---	unknown protein	AT5G11070	1.20055e-05	1.62928
251289_at	ARF18	ARF18 (AUXIN RESPONSE FACTOR 18); transcription factor	AT3G61830	0.00680436	1.6298
251806_at	OBP3	OBP3 (OBF-BINDING PROTEIN 3); DNA binding / transcription factor	AT3G55370	0.00553948	1.63075
251991_at	NF-YB10	NF-YB10 (NUCLEAR FACTOR Y, SUBUNIT B10); transcription factor	AT3G53340	0.00104538	1.6316
251676_at	---	unknown protein	AT3G57320	0.0010186	1.6319
259077_s_at	RGP1	[AT3G02230, RGP1 (REVERSIBLY GLYCOSYLATED POLYPEPTIDE 1); cellulose synthase (UD	AT3G02230	0.00756891	1.63511
260302_at	---	sulfate transmembrane transporter	AT1G80310	0.000612538	1.63718
260260_at	---	oxidoreductase family protein	AT1G68540	0.00067394	1.63788
248499_at	PAP27	PAP27 (PURPLE ACID PHOSPHATASE 27); acid phosphatase/ protein serine/threonine p	AT5G50400	0.000133182	1.63949
249786_at	ABIL3	ABIL3 (ABL INTERACTOR-LIKE PROTEIN 3)	AT5G24310	0.000774427	1.63995
264852_at	MLO8	MLO8 (MILDEW RESISTANCE LOCUS O 8); calmodulin binding	AT2G17480	0.00595069	1.64007
245085_at	PAB4	PAB4 (POLY(A) BINDING PROTEIN 4); RNA binding / translation initiation factor	AT2G23350	0.00112741	1.64168
252880_at	---	lipid-associated family protein	AT4G39730	0.00120786	1.64235
264517_at	---	DNA binding / transcription factor	AT1G10120	0.00362328	1.64326
263398_at	AtRABA5d	AtRABA5d (Arabidopsis Rab GTPase homolog A5d); GTP binding	AT2G31680	0.00351146	1.64472
249015_at	---	haloacid dehalogenase-like hydrolase family protein	AT5G44730	0.00138741	1.64488
252220_at	LBD38	LBD38 (LOB DOMAIN-CONTAINING PROTEIN 38)	AT3G49940	0.00250745	1.64537
253215_at	---	nodulin family protein	AT4G34950	0.00286996	1.64735
251816_at	TON1B	TON1B (tonneau 1b)	AT3G55005	0.000112272	1.64875
245439_at	---	phosphoinositide binding	AT4G16670	0.00054547	1.64901
246482_at	PAM1	PAM1 (plant adhesion molecule 1); RAB GTPase activator	AT5G15930	0.000641397	1.64911
248204_at	ATM2	ATM2 (ARABIDOPSIS THALIANA MYOSIN 2); motor	AT5G54280	0.000605286	1.64927
245868_at	CAT2	CAT2 (CATIONIC AMINO ACID TRANSPORTER 2); amino acid transmembrane transporter	AT1G58030	0.000910545	1.64953
253835_at	BGLU9	BGLU9 (BETA GLUCOSIDASE 9); catalytic/ cation binding / hydrolase, hydrolyzing O	AT4G27820	0.00378461	1.64973
245645_at	ATMAP70-2	ATMAP70-2 (microtubule-associated proteins 70-2); microtubule binding	AT1G24764	0.00117237	1.65009
256612_at	---	unknown protein	AT3G29280	0.000761383	1.65259
246772_at	---	integral membrane Yip1 family protein	AT5G27490	8.68316e-05	1.65297
256331_at	---	trihelix DNA-binding protein, putative	AT1G76880	0.00262498	1.65299
249290_at	---	zinc finger (DHHC type) family protein	AT5G41060	0.00664406	1.65401
250175_at	---	FUNCTIONS IN: molecular_function unknown; INVOLVED IN: biological_process unknow	AT5G14390	6.97193e-05	1.65551
265704_at	---	unknown protein	AT2G03420	0.00185539	1.65825
262073_at	ZCW32	ZCW32; DNA binding / transcription factor	AT1G59640	0.00461774	1.65969
253733_at	ATMND1	ATMND1	AT4G29170	0.00270465	1.65989
262984_at	---	FUNCTIONS IN: molecular_function unknown; INVOLVED IN: biological_process unknow	AT1G54460	1.40469e-05	1.66045
247641_at	PDX2	PDX2 (PYRIDOXINE BIOSYNTHESIS 2); glutaminase/ glutaminyl-tRNA synthase (glutami	AT5G60540	0.00627775	1.66166
248198_at	---	WD-40 repeat family protein	AT5G54200	0.00540027	1.66182
255331_at	---	unknown protein	AT4G04330	0.00326074	1.66291
261084_at	---	tropinone reductase, putative / tropine dehydrogenase, putative	AT1G07440	0.000357516	1.66526
253662_at	ARF16	ARF16 (AUXIN RESPONSE FACTOR 16); miRNA binding / transcription factor	AT4G30080	0.00657925	1.66607
267075_at	EEL	EEL (ENHANCED EM LEVEL); DNA binding / transcription factor	AT2G41070	0.00397535	1.66832
260875_at	SKP2A	SKP2A	AT1G21410	0.00876672	1.66852
248119_at	---	protein kinase family protein	AT5G54590	0.0079795	1.67054
262921_at	APL	APL (ALTERED PHLOEM DEVELOPMENT); transcription factor/ transcription regulator	AT1G79430	0.00754957	1.67143
253926_at	---	RNA recognition motif (RRM)-containing protein	AT4G26650	0.000241283	1.67159
251074_at	---	saposin B domain-containing protein	AT5G01800	0.000784006	1.67254
245094_at	DPE2	DPE2 (DISPROPORTIONATING ENZYME 2); 4-alpha-glucanotransferase/ heteroglycan bin	AT2G40840	0.00544923	1.67324
254431_at	---	FAD-binding domain-containing protein	AT4G20840	0.00225065	1.6734
246484_at	---	regulator of chromosome condensation (RCC1) family protein	AT5G16040	0.00252302	1.67361
255728_at	---	choline transporter-related	AT1G25500	0.00334147	1.67462
262262_at	---	[AT1G70782, CPuORF28 (Conserved peptide upstream open reading frame 28)];[AT1G70	AT1G70782	0.000605792	1.67562
245046_at	PDE135	PDE135 (pigment defective embryo 135); transmembrane transporter	AT2G26510	7.78072e-05	1.6762
262411_at	---	unknown protein	AT1G34640	0.000240217	1.67688
248493_at	FSD2	FSD2 (FE SUPEROXIDE DISMUTASE 2); superoxide dismutase	AT5G51100	0.000675139	1.67839
261953_at	RHD1	RHD1 (ROOT HAIR DEFECTIVE 1); UDP-glucose 4-epimerase/ protein dimerization	AT1G64440	0.0042565	1.67914
253083_at	ALDH3F1	ALDH3F1 (Aldehyde Dehydrogenase 3F1); 3-chloroallyl aldehyde dehydrogenase/ alde	AT4G36250	0.00142482	1.6798
252322_at	---	FUNCTIONS IN: molecular_function unknown; INVOLVED IN: biological_process unknow	AT3G48550	0.00406956	1.68061
247383_at	---	leucine-rich repeat transmembrane protein kinase, putative	AT5G63410	0.00189318	1.68128
250212_at	SUVH4	SUVH4 (SU(VAR)3-9 HOMOLOG 4); double-stranded methylated DNA binding / histone m	AT5G13960	0.00375438	1.68254
258529_at	---	zinc finger (GATA type) family protein	AT3G06740	0.00183284	1.6856
248011_at	GAMT2	GAMT2 (GIBBERELLIC ACID METHYLTRANSFERASE 2); S-adenosylmethionine-dependent met	AT5G56300	0.00199688	1.68678
248796_at	---	vesicle-associated membrane family protein / VAMP family protein	AT5G47180	0.00600426	1.68712
266560_at	---	leucine-rich repeat family protein / protein kinase family protein	AT2G23950	0.00637157	1.68783
244993_s_at	---	[ATCG01000, hypothetical protein];[ATCG01130, hypothetical protein]	ATCG01000	0.00111886	1.68899
246320_at	---	Per1-like family protein	AT1G16560	0.00201452	1.69286
263823_s_at	---	[AT2G40340, AP2 domain-containing transcription factor, putative (DRE2B)];[AT2G4	AT2G40340	0.00358697	1.69375
260143_at	SUC1	SUC1 (Sucrose-proton symporter 1); carbohydrate transmembrane transporter/ sucro	AT1G71880	0.00538794	1.69478
247331_at	FP3	ATFP3; metal ion binding / transition metal ion binding	AT5G63530	0.00101898	1.69485
261819_at	---	S-locus protein kinase, putative	AT1G11410	0.00540105	1.69521
258055_at	NDF4	NDF4 (NDH-DEPENDENT CYCLIC ELECTRON FLOW 1); electron carrier/ iron-sulfur clust	AT3G16250	0.00104305	1.69549
245750_at	HTA10	HTA10; DNA binding	AT1G51060	0.00124807	1.69925
256305_at	MRP1	MRP1 (ARABIDOPSIS THALIANA MULTIDRUG RESISTANCE-ASSOCIATED PROTEIN 1); ATPase, c	AT1G30400	0.000305519	1.69933
260682_at	---	unknown protein	AT1G17510	0.000594349	1.69986
267465_at	SLP3	SLP3; serine-type peptidase	AT2G19170	0.00422581	1.70162
249806_at	---	FUNCTIONS IN: molecular_function unknown; INVOLVED IN: biological_process unknow	AT5G23850	0.00527556	1.70168
263956_at	BLH1	BLH1 (BEL1-LIKE HOMEODOMAIN 1); DNA binding / protein heterodimerization/ protei	AT2G35940	0.00759342	1.7024
247605_at	TCP5	TCP5 (TEOSINTE BRANCHED1, CYCLOIDEA AND PCF TRANSCRIPTION FACTOR 5); transcripti	AT5G60970	0.00240193	1.70413
264001_at	---	peroxidase 17 (PER17) (P17)	AT2G22420	0.00157439	1.70473
246254_at	ATMPK14	ATMPK14 (Mitogen-activated protein kinase 14); MAP kinase/ kinase	AT4G36450	0.00914206	1.70519
264330_at	ATMRP5	ATMRP5; ATPase, coupled to transmembrane movement of substances / sulfonylurea r	AT1G04120	0.00119977	1.70576
261239_at	---	galactosyltransferase family protein	AT1G32930	0.00505562	1.70636
258114_at	CYP72A13	CYP72A13; electron carrier/ heme binding / iron ion binding / monooxygenase/ oxy	AT3G14660	0.00032035	1.70647
267377_at	KCS10	KCS10 (3-KETOACYL-COA SYNTHASE 10); acyltransferase/ catalytic/ transferase, tra	AT2G26250	0.00336793	1.70653
260293_at	---	unknown protein	AT1G63670	0.00746184	1.70729
264687_at	XBCP3	XBCP3 (xylem bark cysteine peptidase 3); cysteine-type endopeptidase/ cysteine-t	AT1G09850	8.03082e-06	1.71004
255700_at	---	DNA binding	AT4G00200	0.00279647	1.71028
248975_at	---	cytochrome c6 (ATC6)	AT5G45040	0.00109806	1.7104
260033_at	ATNUDX1	ATNUDX1 (ARABIDOPSIS THALIANA NUDIX HYDROLASE 1); dihydroneopterin triphosphate	AT1G68760	0.00198649	1.71062
245576_at	TCX2	TCX2 (TESMIN/TSO1-LIKE CXC 2); transcription factor	AT4G14770	0.00802728	1.71088
266078_at	ARR16	ARR16 (ARABIDOPSIS RESPONSE REGULATOR 16); transcription regulator/ two-componen	AT2G40670	0.00126526	1.71107
263491_at	ATPPC2	ATPPC2 (PHOSPHOENOLPYRUVATE CARBOXYLASE 2); catalytic/ phosphoenolpyruvate carbo	AT2G42600	0.00438383	1.71163
259061_at	AtRABA5b	AtRABA5b (Arabidopsis Rab GTPase homolog A5b); GTP binding	AT3G07410	0.00460918	1.71177
259760_at	---	myosin heavy chain-related	AT1G77580	0.00638832	1.71401
262188_at	---	galactosyltransferase family protein	AT1G77810	0.000510322	1.71439
261409_at	OBP2	OBP2; DNA binding / transcription factor	AT1G07640	0.000540445	1.71515
256899_at	TMKL1	TMKL1 (transmembrane kinase-like 1); ATP binding / kinase/ protein serine/threon	AT3G24660	0.00727968	1.71558
249960_at	SPL7	SPL7 (SQUAMOSA PROMOTER BINDING PROTEIN-LIKE 7); DNA binding / transcription fac	AT5G18830	0.000674563	1.71583
244983_at	---	chloroplast gene encoding a ribosomal protein L16, which is a constituent of 50S	ATCG00790	0.00146203	1.71864
267461_at	---	dormancy/auxin associated family protein	AT2G33830	0.00013714	1.72011
245930_at	---	transcriptional coactivator p15 (PC4) family protein	AT5G09240	2.41042e-05	1.72118
245015_at	---	large subunit of RUBISCO. Protein is tyrosine-phosphorylated and its phosphoryla	ATCG00490	0.000508851	1.72245
265172_at	SPDS1	SPDS1 (spermidine synthase 1); spermidine synthase	AT1G23820	2.35614e-05	1.72541
252118_at	---	unknown protein	AT3G51400	0.00153639	1.72891
247097_at	---	(1-4)-beta-mannan endohydrolase, putative	AT5G66460	0.00655279	1.72955
258981_at	---	unknown protein	AT3G08880	0.000803246	1.72974
248967_at	---	proline-rich family protein	AT5G45350	0.00131612	1.73012
262629_at	ACD32.1	ACD32.1 (ALPHA-CRYSTALLIN DOMAIN 32.1)	AT1G06460	0.000656235	1.73018
251852_at	---	unknown protein	AT3G54750	0.00202283	1.73112
247273_at	CPuORF40	[AT5G64342, CPuORF39 (Conserved peptide upstream open reading frame 39)];[AT5G64	AT5G64342	1.73905e-06	1.73213
266108_at	---	proton-dependent oligopeptide transport (POT) family protein	AT2G37900	0.0044007	1.73291
253364_at	---	ubiquitin-protein ligase	AT4G33160	0.00724313	1.73379
251078_at	---	auxin efflux carrier family protein	AT5G01990	0.000623914	1.73442
251155_at	---	unknown protein	AT3G63160	0.000559435	1.74165
258109_at	HGL1	HGL1 (heteroglycan glucosidase 1); hydrolase, hydrolyzing O-glycosyl compounds	AT3G23640	0.000748093	1.74287
248344_at	---	protein transport protein-related	AT5G52280	0.000111163	1.7432
245338_at	---	integral membrane family protein	AT4G16442	2.51481e-05	1.74388
264853_at	GLR2	GLR2 (GLUTAMATE RECEPTOR 2); intracellular ligand-gated ion channel	AT2G17260	0.00517679	1.74517
252622_at	---	cysteine proteinase, putative	AT3G45310	1.87597e-05	1.74789
257095_at	ATPDIL5-3	ATPDIL5-3 (PDI-LIKE 5-3); protein disulfide isomerase	AT3G20560	0.0019216	1.74867
258877_at	ATEXPA13	ATEXPA13 (ARABIDOPSIS THALIANA EXPANSIN A13)	AT3G03220	0.0050851	1.75016
264135_at	---	DNAJ heat shock N-terminal domain-containing protein / S-locus protein, putative	AT1G79030	0.00153312	1.75367
254208_at	---	unknown protein	AT4G24175	0.000411839	1.75372
252361_at	---	unknown protein	AT3G48490	0.00744857	1.75374
261401_at	---	ATP binding / kinase/ protein kinase/ protein serine/threonine kinase/ protein t	AT1G79640	0.00392903	1.75388
253609_at	AHA2	AHA2; ATPase/ hydrogen-exporting ATPase, phosphorylative mechanism	AT4G30190	0.00103294	1.75633
261557_at	---	kinesin motor protein-related	AT1G63640	0.0066087	1.75648
264458_at	---	INVOLVED IN: N-terminal protein myristoylation; LOCATED IN: chloroplast; EXPRESS	AT1G10410	0.000263811	1.7566
266244_at	---	unknown protein	AT2G27740	0.00304012	1.75843
254340_at	---	early-responsive to dehydration protein-related / ERD protein-related	AT4G22120	0.00682837	1.75936
247185_at	---	kinesin motor protein-related	AT5G65460	0.0015769	1.7595
267177_at	---	zinc finger (C3HC4-type RING finger) family protein	AT2G37580	0.00532974	1.76207
267622_at	---	unknown protein	AT2G39690	0.00079528	1.76432
261455_at	---	transporter-related	AT1G21070	0.000780816	1.76539
256069_at	AFP2	AFP2 (ABI FIVE BINDING PROTEIN 2)	AT1G13740	0.00832428	1.76852
252548_at	---	kinesin motor protein-related	AT3G45850	1.38311e-05	1.76883
256706_at	---	FUNCTIONS IN: molecular_function unknown; INVOLVED IN: biological_process unknow	AT3G30300	0.000352014	1.77081
266553_at	---	reticulon family protein (RTNLB5)	AT2G46170	0.000246849	1.7725
258800_at	---	unknown protein	AT3G04550	7.71953e-05	1.77482
250376_at	---	binding	AT5G11550	0.000128035	1.77718
266758_at	POL	POL (poltergeist); protein serine/threonine phosphatase	AT2G46920	0.000231761	1.77719
264044_at	PFK5	PFK5 (PHOSPHOFRUCTOKINASE 5); 6-phosphofructokinase	AT2G22480	0.00102552	1.77776
246214_at	HSF4	[AT4G36988, CPuORF49 (Conserved peptide upstream open reading frame 49)];[AT4G36	AT4G36988	0.00597996	1.77804
254579_at	---	actin binding	AT4G19400	0.00167405	1.77918
250569_at	BIM1	BIM1; DNA binding / protein binding / transcription factor	AT5G08130	0.000292205	1.77947
256281_at	TRFL9	TRFL9 (TRF-LIKE 9); DNA bending/ DNA binding / telomeric DNA binding	AT3G12560	0.00945298	1.77983
250817_at	SUVH1	SUVH1 (SU(VAR)3-9 HOMOLOG 1); histone methyltransferase	AT5G04940	0.000201963	1.78027
259298_at	AtRLP31	AtRLP31 (Receptor Like Protein 31); kinase/ protein binding	AT3G05370	0.00206178	1.78141
255876_at	---	unknown protein	AT2G40480	0.00853823	1.78467
258298_at	---	dehydration-responsive protein-related	AT3G23300	0.000895496	1.78483
245876_at	---	chaperonin, putative	AT1G26230	0.00434265	1.78518
265029_at	ZFP7	ZFP7 (ZINC FINGER PROTEIN 7); nucleic acid binding / transcription factor/ zinc	AT1G24625	0.00743816	1.78532
251688_at	---	myosin heavy chain-related	AT3G56480	0.00386201	1.78536
266776_at	---	ubiquitin fusion degradation UFD1 family protein	AT2G29070	0.00070332	1.78541
246042_at	---	cinnamyl-alcohol dehydrogenase, putative (CAD)	AT5G19440	0.00737678	1.78597
259143_at	---	calmodulin, putative	AT3G10190	0.00438152	1.78834
257547_at	---	transcription factor	AT3G13000	0.00467703	1.78925
263179_at	---	ethylene-responsive protein, putative	AT1G05710	0.00370275	1.79216
258437_at	---	protein phosphatase 2C-related / PP2C-related	AT3G16560	0.00608285	1.79227
250434_at	---	histone H3	AT5G10390	0.00980646	1.79236
256221_at	---	DNAJ heat shock N-terminal domain-containing protein	AT1G56300	0.000468714	1.79356
251827_at	TT5	TT5 (TRANSPARENT TESTA 5); chalcone isomerase	AT3G55120	0.00094392	1.79402
258903_at	---	nucleic acid binding / zinc ion binding	AT3G06410	6.17347e-05	1.79465
253610_at	VEL1	Encodes a protein with similarity to VRN5 and VIN3.Contains both a fibronectin I	AT4G30200	1.01172e-05	1.79576
256883_at	---	unknown protein	AT3G26440	0.00200933	1.8012
263082_at	---	GTP-binding family protein	AT2G27200	4.04515e-05	1.80137
255566_s_at	---	[AT4G01780, XH/XS domain-containing protein];[AT3G48670, XH/XS domain-containing	AT4G01780	0.00888805	1.80222
247550_at	---	pentatricopeptide (PPR) repeat-containing protein	AT5G61370	0.000711676	1.80367
252412_at	---	unknown protein	AT3G47295	0.000260326	1.80371
260283_at	PTAC17	PTAC17 (PLASTID TRANSCRIPTIONALLY ACTIVE17)	AT1G80480	0.000136889	1.80439
246989_at	---	unknown protein	AT5G67350	0.00663963	1.80464
255889_at	WBC11	WBC11 (WHITE-BROWN COMPLEX HOMOLOG PROTEIN 11); ATPase, coupled to transmembrane	AT1G17840	0.00849864	1.80617
262806_at	---	pyrophosphate--fructose-6-phosphate 1-phosphotransferase-related / pyrophosphate	AT1G20950	0.000181794	1.80633
263081_at	BLH5	BLH5 (BELL1-like homeodomain 5); DNA binding / transcription factor	AT2G27220	0.00818561	1.80655
260769_at	---	myb family transcription factor	AT1G49010	0.00157165	1.80685
261272_at	---	FUNCTIONS IN: molecular_function unknown; INVOLVED IN: biological_process unknow	AT1G26665	0.000195504	1.80748
259053_at	---	FUNCTIONS IN: molecular_function unknown; INVOLVED IN: biological_process unknow	AT3G03320	0.000465003	1.81424
248144_at	GPT1	GPT1; antiporter/ glucose-6-phosphate transmembrane transporter	AT5G54800	0.0039135	1.81425
257848_at	---	hAT dimerisation domain-containing protein	AT3G13030	0.003689	1.81607
265715_s_at	---	[AT2G03480, dehydration-responsive protein-related];[AT1G13860, dehydration-resp	AT2G03480	0.00055967	1.81649
253913_at	VIIIB	VIIIB; motor	AT4G27370	0.00121143	1.818
259185_at	PPT2	PPT2 (PHOSPHOENOLPYRUVATE (PEP)/PHOSPHATE TRANSLOCATOR 2); antiporter/ triose-ph	AT3G01550	0.00600935	1.8183
247216_at	DPE1	DPE1 (DISPROPORTIONATING ENZYME); 4-alpha-glucanotransferase/ catalytic/ cation	AT5G64860	0.000453582	1.81946
253617_at	---	transcription factor	AT4G30410	0.0017266	1.81953
246483_at	NIK1	NIK1 (NSP-INTERACTING KINASE 1); kinase	AT5G16000	9.46456e-05	1.81963
250043_at	---	GDSL-motif lipase/hydrolase family protein	AT5G18430	0.00988547	1.82037
267355_at	---	LIM domain-containing protein	AT2G39900	0.000654704	1.82086
261039_at	ELF4-L4	ELF4-L4 (ELF4-Like 4)	AT1G17455	0.000237328	1.8214
261883_at	---	protein kinase family protein	AT1G80870	0.000727289	1.82226
259014_at	---	glycosyl hydrolase family 17 protein	AT3G07320	0.0014778	1.82371
245049_at	---	Homologous to the bacterial ribosomal protein S16	ATCG00050	0.000884484	1.82523
252785_at	---	nucleotide binding	AT3G42660	0.00669089	1.82949
258796_at	WDL1	WDL1	AT3G04630	0.0018948	1.82965
259081_at	NHX2	NHX2 (SODIUM HYDROGEN EXCHANGER 2); sodium ion transmembrane transporter/ sodium	AT3G05030	0.00297666	1.83147
257978_at	ATNEK5	ATNEK5 (NIMA-RELATED KINASE5); ATP binding / kinase/ protein kinase/ protein ser	AT3G20860	0.00239131	1.83293
251075_at	---	leucine-rich repeat transmembrane protein kinase, putative	AT5G01890	0.00107003	1.83729
265986_at	---	leucine-rich repeat transmembrane protein kinase, putative	AT2G24230	0.000870326	1.83807
246464_at	---	NADP-dependent oxidoreductase, putative	AT5G16980	0.00754957	1.8405
260074_at	AtRABA6a	AtRABA6a (Arabidopsis Rab GTPase homolog A6a); GTP binding	AT1G73640	0.00167126	1.84147
257101_at	AtRLP42	AtRLP42 (Receptor Like Protein 42); protein binding	AT3G25020	0.00862823	1.84162
267460_at	SPL3	SPL3 (SQUAMOSA PROMOTER BINDING PROTEIN-LIKE 3); DNA binding / transcription fac	AT2G33810	0.00191596	1.84197
258361_at	---	phosphatidylinositol-4-phosphate 5-kinase family protein	AT3G14270	3.80438e-05	1.84328
256430_at	DREB2B	DREB2B (DRE/CRT-BINDING PROTEIN 2B); DNA binding / transcription activator/ tran	AT3G11020	0.00674134	1.84404
259293_at	---	DNA-binding protein, putative	AT3G11580	0.00299116	1.8444
253286_at	FUC95A	FUC95A; 1,2-alpha-L-fucosidase	AT4G34260	0.0030146	1.8458
259804_at	---	SEC14 cytosolic factor family protein / phosphoglyceride transfer family protein	AT1G72160	1.51113e-07	1.84763
244933_at	---	NADH dehydrogenase ND4L	ATCG01070	0.00473339	1.8484
246861_at	IAA28	IAA28 (INDOLE-3-ACETIC ACID INDUCIBLE 28); transcription factor	AT5G25890	0.00269846	1.84922
258078_at	---	unknown protein	AT3G25870	0.000129473	1.85136
264662_at	SUT4	SUT4 (SUCROSE TRANSPORTER 4); carbohydrate transmembrane transporter/ sucrose tr	AT1G09960	0.00107033	1.85271
253900_at	---	eukaryotic translation initiation factor SUI1, putative	AT4G27130	6.95506e-05	1.85501
253692_at	ATPAO5	ATPAO5 (Polyamine oxidase 5); amine oxidase/ electron carrier/ oxidoreductase	AT4G29720	0.00476205	1.85535
266342_at	---	C2 domain-containing protein	AT2G01540	0.000315487	1.85604
263955_at	E2F3	E2F3 (E2F TRANSCRIPTION FACTOR 3); DNA binding / transcription factor	AT2G36010	0.00202492	1.85728
255104_at	SAH7	SAH7	AT4G08685	0.0006487	1.85833
262583_at	---	phosphatidyl serine synthase family protein	AT1G15110	0.000115416	1.85942
258976_at	---	short-chain dehydrogenase/reductase (SDR) family protein	AT3G01980	0.00244727	1.85962
267452_at	ETT	ETT (ETTIN); DNA binding / transcription factor	AT2G33860	0.000103605	1.86285
256443_at	---	xanthine/uracil permease family protein	AT3G10960	0.0056075	1.86294
251395_at	FLA8	FLA8 (FASCICLIN-LIKE ARABINOGALACTAN PROTEIN 8)	AT2G45470	0.000219303	1.86349
264968_at	---	rubber elongation factor (REF) family protein	AT1G67360	0.000268224	1.8636
261895_at	NRAMP1	NRAMP1 (NATURAL RESISTANCE-ASSOCIATED MACROPHAGE PROTEIN 1); inorganic anion tra	AT1G80830	0.00487566	1.86549
260364_at	TAA1	TAA1 (TRYPTOPHAN AMINOTRANSFERASE OF ARABIDOPSIS 1); L-alanine:2-oxoglutarate am	AT1G70560	0.0094452	1.86712
258332_at	---	proton-dependent oligopeptide transport (POT) family protein	AT3G16180	0.000140104	1.86751
254789_at	---	plastocyanin-like domain-containing protein	AT4G12880	0.000201544	1.86817
255494_at	---	kinase interacting family protein	AT4G02710	0.0020938	1.86834
266277_at	---	tropinone reductase, putative / tropine dehydrogenase, putative	AT2G29310	0.00064902	1.87125
260267_at	KCS6	KCS6 (3-KETOACYL-COA SYNTHASE 6); catalytic/ transferase, transferring acyl grou	AT1G68530	0.00135035	1.8745
244997_at	---	RNA polymerase beta' subunit-2	ATCG00170	0.000361657	1.87641
262843_at	AtHB32	AtHB32 (ARABIDOPSIS THALIANA HOMEOBOX PROTEIN 32); DNA binding / transcription f	AT1G14687	0.00264872	1.87658
250413_at	APT5	APT5 (Adenine phosphoribosyltransferase 5); adenine phosphoribosyltransferase	AT5G11160	0.0027487	1.87674
247085_at	---	kinesin motor family protein	AT5G66310	0.0011153	1.8771
248094_at	---	trigger factor type chaperone family protein	AT5G55220	0.000406415	1.87726
267096_at	---	GDSL-motif lipase/hydrolase family protein	AT2G38180	0.0037262	1.87999
264225_at	---	peptidase	AT1G67420	0.000896051	1.88086
260580_at	---	serine-type endopeptidase/ serine-type peptidase	AT2G47390	3.06066e-05	1.88133
248380_at	PGM	PGM (PHOSPHOGLUCOMUTASE); phosphoglucomutase	AT5G51820	4.8153e-05	1.88221
256116_at	CPuORF55	[AT1G16858, CPuORF55 (Conserved peptide upstream open reading frame 55)];[AT1G16	AT1G16858	0.000550343	1.88573
245026_at	---	ATPase III subunit	ATCG00140	0.00963446	1.88784
250650_at	---	C2 domain-containing protein	AT5G06850	0.00668916	1.88878
261605_at	---	calcium-dependent protein kinase, putative / CDPK, putative	AT1G49580	0.00214736	1.8923
255259_at	NDB2	NDB2 (NAD(P)H dehydrogenase B2); FAD binding / disulfide oxidoreductase/ oxidore	AT4G05020	0.00443063	1.89241
245672_at	---	glycoside hydrolase family 28 protein / polygalacturonase (pectinase) family pro	AT1G56710	0.00283454	1.89262
246759_at	---	kinesin motor protein-related	AT5G27950	0.000191332	1.89311
259910_at	---	haloacid dehalogenase-like hydrolase family protein	AT1G72700	0.000153581	1.89356
256400_at	---	zinc finger (C3HC4-type RING finger) family protein	AT3G06140	0.00410543	1.89374
247794_at	PLC1	PLC1 (PHOSPHOLIPASE C 1); phospholipase C	AT5G58670	0.00992127	1.89805
253981_at	---	mitochondrial import inner membrane translocase subunit Tim17/Tim22/Tim23 family	AT4G26670	3.05022e-06	1.89807
260362_at	---	protein kinase family protein	AT1G70530	0.000179793	1.89865
259008_at	MT2A	MT2A (METALLOTHIONEIN 2A); copper ion binding	AT3G09390	0.00020125	1.89993
264061_at	CKS2	CKS2 (CDK-subunit 2); cyclin-dependent protein kinase/ cyclin-dependent protein	AT2G27970	0.00703319	1.90062
266596_at	---	FUNCTIONS IN: molecular_function unknown; INVOLVED IN: biological_process unknow	AT2G46150	0.00531753	1.90339
247747_at	---	zinc finger (C3HC4-type RING finger) family protein	AT5G59000	0.00195471	1.90511
247882_at	---	unknown protein	AT5G57785	0.00871909	1.90559
256792_at	---	pentatricopeptide (PPR) repeat-containing protein	AT3G22150	0.00270519	1.90586
250781_at	DREB2A	DREB2A; DNA binding / transcription activator/ transcription factor	AT5G05410	0.00540859	1.90841
249483_at	---	zinc finger (C3HC4-type RING finger) family protein	AT5G38895	0.00106463	1.90897
253277_at	ATCAD5	ATCAD5 (CINNAMYL ALCOHOL DEHYDROGENASE 5); cinnamyl-alcohol dehydrogenase	AT4G34230	0.00495144	1.91014
248232_at	MLO11	MLO11 (MILDEW RESISTANCE LOCUS O 11); calmodulin binding	AT5G53760	0.0099174	1.91152
259023_at	---	unknown protein	AT3G07510	9.4131e-05	1.91249
265913_at	---	unknown protein	AT2G25625	0.00347998	1.91279
261522_at	---	inositol polyphosphate 5-phosphatase, putative	AT1G71710	0.000196014	1.9154
253650_at	---	subtilase family protein	AT4G30020	0.000104406	1.91552
251759_at	ATDFD	ATDFD (A. THALIANA DHFS-FPGS HOMOLOG D); tetrahydrofolylpolyglutamate synthase	AT3G55630	0.00304929	1.91643
262232_at	---	unknown protein	AT1G68600	0.00440371	1.91844
259663_at	PRA7	PRA7	AT1G55190	0.000509997	1.92246
246763_at	NHX1	NHX1 (NA+/H+ EXCHANGER); protein binding / sodium ion transmembrane transporter/	AT5G27150	0.00274845	1.92345
256770_at	---	[AT3G13710, PRA1.F4 (PRENYLATED RAB ACCEPTOR 1.F4)];[AT3G13700, RNA-binding prot	AT3G13710	0.000795071	1.92363
257571_at	---	zinc finger (GATA type) family protein	AT3G16870	0.000505236	1.92493
264978_at	---	galactosyltransferase family protein	AT1G27120	0.00528285	1.92556
251244_at	---	pectinacetylesterase family protein	AT3G62060	0.000866497	1.92734
256671_at	IQD3	IQD3 (IQ-domain 3); calmodulin binding	AT3G52290	0.00100065	1.93391
247312_at	---	copine-related	AT5G63970	0.000939349	1.93406
250194_at	---	unknown protein	AT5G14550	0.000332599	1.93462
251317_at	---	glycoside hydrolase family 28 protein / polygalacturonase (pectinase) family pro	AT3G61490	0.00520617	1.93549
257951_at	SGP2	SGP2; GTP binding	AT3G21700	0.00309932	1.9365
247950_at	---	FUNCTIONS IN: molecular_function unknown; INVOLVED IN: biological_process unknow	AT5G57230	0.000335079	1.93738
250372_at	---	senescence-associated protein-related	AT5G11460	0.00611951	1.94063
256626_at	---	aspartic-type endopeptidase	AT3G20015	0.00410878	1.94215
257933_at	AAPT2	AAPT2 (AMINOALCOHOLPHOSPHOTRANSFERASE); phosphatidyltransferase/ phosphotransfer	AT3G25585	0.00470111	1.94224
264708_at	---	ethylene-responsive protein, putative	AT1G09740	0.0027513	1.94274
256652_at	LPAT5	LPAT5; acyltransferase	AT3G18850	0.000240372	1.94289
251319_at	---	aldose 1-epimerase family protein	AT3G61610	0.00305391	1.94299
264186_at	---	esterase/lipase/thioesterase family protein	AT1G54570	0.000908675	1.94354
262963_at	---	dihydrolipoamide S-acetyltransferase, putative	AT1G54220	0.000738257	1.94375
252501_at	---	unknown protein	AT3G46880	0.00399977	1.9461
259250_at	---	unknown protein	AT3G07580	0.00671075	1.94683
254328_at	APT3	APT3 (ADENINE PHOSPHORIBOSYL TRANSFERASE 3); adenine phosphoribosyltransferase	AT4G22570	0.00507945	1.94816
252576_s_at	---	[AT3G45450, Clp amino terminal domain-containing protein];[AT3G48870, HSP93-III;	AT3G45450	0.00840023	1.94897
259409_at	---	FUNCTIONS IN: molecular_function unknown; INVOLVED IN: biological_process unknow	AT1G13330	0.00763514	1.95042
250881_at	---	unknown protein	AT5G04080	0.00837122	1.95288
261613_at	ABF1	ABF1 (ABSCISIC ACID RESPONSIVE ELEMENT-BINDING FACTOR 1); DNA binding / protein	AT1G49720	0.00022522	1.95367
252468_at	PHS2	PHS2 (ALPHA-GLUCAN PHOSPHORYLASE 2); phosphorylase/ transferase, transferring gl	AT3G46970	7.25286e-05	1.95694
253506_at	---	unknown protein	AT4G31980	7.03613e-05	1.95772
262801_at	---	unknown protein	AT1G21010	0.00494015	1.95845
254372_at	---	glycine-rich protein	AT4G21620	4.0196e-05	1.95904
261548_at	---	DNA-binding family protein	AT1G63480	0.00146733	1.96058
261420_at	KCS3	KCS3 (3-KETOACYL-COA SYNTHASE 3); acyltransferase/ catalytic/ transferase, trans	AT1G07720	0.000957864	1.96087
260685_at	GLYR2	GLYR2 (GLYOXYLATE REDUCTASE 2); glyoxylate reductase (NADP)/ phosphogluconate de	AT1G17650	0.000195953	1.96106
246892_at	---	unknown protein	AT5G25500	7.40249e-05	1.96197
261975_at	---	plastocyanin-like domain-containing protein	AT1G64640	0.00667926	1.96205
254597_at	---	unknown protein	AT4G18980	0.0024017	1.96409
258956_at	---	oxygen evolving enhancer 3 (PsbQ) family protein	AT3G01440	0.00489147	1.96486
245575_at	---	LOCATED IN: nucleus; EXPRESSED IN: 22 plant structures; EXPRESSED DURING: 13 gro	AT4G14760	0.0032415	1.96501
265464_at	---	myosin heavy chain-related	AT2G37080	0.000729004	1.96754
251679_at	---	strictosidine synthase family protein	AT3G57030	6.60696e-05	1.96758
247407_at	---	unknown protein	AT5G62900	1.10444e-05	1.97022
260490_at	CER5	CER5 (ECERIFERUM 5); ATPase, coupled to transmembrane movement of substances	AT1G51500	0.0014128	1.9707
253836_at	---	FUNCTIONS IN: molecular_function unknown; INVOLVED IN: transport; LOCATED IN: en	AT4G27840	0.00849773	1.97221
251281_at	AGP20	AGP20	AT3G61640	0.00305892	1.97315
251980_at	---	unknown protein	AT3G53270	9.49241e-05	1.97614
248590_at	---	leucine-rich repeat transmembrane protein kinase, putative	AT5G49660	0.0018526	1.97636
260347_at	---	zinc finger (DHHC type) family protein	AT1G69420	0.000908657	1.97785
249718_at	---	glycosyl hydrolase family protein 17	AT5G35740	0.00227719	1.97856
253351_at	---	CBS domain-containing protein	AT4G33700	0.00109312	1.97862
256761_at	---	leucine-rich repeat family protein	AT3G25670	0.00139356	1.98009
257938_at	DWF1	DWF1 (DWARF 1); calmodulin binding / catalytic	AT3G19820	0.000114175	1.98245
262135_at	RAP2.4	RAP2.4 (related to AP2 4); DNA binding / transcription factor	AT1G78080	0.000728809	1.98612
245199_at	KCR1	YBR159; ketoreductase/ oxidoreductase	AT1G67730	0.00192103	1.98642
248814_at	---	transcription factor jumonji (jmj) family protein	AT5G46910	0.00162407	1.98674
246236_at	---	S-adenosyl-L-methionine:carboxyl methyltransferase family protein	AT4G36470	0.00184358	1.98847
255579_at	---	basic helix-loop-helix (bHLH) family protein	AT4G01460	0.00961315	1.98966
249472_at	CRR7	CRR7 (CHLORORESPIRATORY REDUCTION 7)	AT5G39210	0.00020621	1.98973
253411_at	ATH1	ATH1 (ARABIDOPSIS THALIANA HOMEOBOX GENE 1); DNA binding / sequence-specific DNA	AT4G32980	0.00331469	1.99015
247892_at	---	methyladenine glycosylase family protein	AT5G57970	0.000491104	1.99129
259363_at	MAP1C	MAP1C (METHIONINE AMINOPEPTIDASE 1B); aminopeptidase/ metalloexopeptidase	AT1G13270	0.000214618	1.99163
258552_at	---	pectate lyase family protein	AT3G07010	0.00455397	1.99188
259375_at	---	GDSL-motif lipase/hydrolase family protein	AT3G16370	0.00139607	1.99328
257722_at	---	aspartyl protease family protein	AT3G18490	5.64888e-05	1.99511
260277_at	---	FUNCTIONS IN: molecular_function unknown; INVOLVED IN: biological_process unknow	AT1G80520	0.00804507	1.99562
262451_at	SUB	SUB (STRUBBELIG); protein binding / receptor signaling protein serine/threonine	AT1G11130	0.00042643	1.99682
256828_at	---	[AT3G22968, CPuORF59 (Conserved peptide upstream open reading frame 59)];[AT3G22	AT3G22968	4.02278e-06	1.99702
251038_at	---	binding / catalytic/ coenzyme binding	AT5G02240	3.96061e-06	1.99733
246952_at	OFP13	OFP13 (ARABIDOPSIS THALIANA OVATE FAMILY PROTEIN 13)	AT5G04820	0.000917082	1.99738
253947_at	MAP65-2	MAP65-2	AT4G26760	0.000765607	2.0017
250365_at	---	protein kinase family protein	AT5G11410	0.00942034	2.00271
265309_at	XIG	XIG; motor/ protein binding	AT2G20290	0.00603948	2.00427
246055_at	AtAGAL1	AtAGAL1 (Arabidopsis thaliana ALPHA-GALACTOSIDASE 1); alpha-galactosidase/ catal	AT5G08380	0.000368955	2.0055
254333_at	SMO1-3	SMO1-3 (STEROL 4-ALPHA METHYL OXIDASE 1-3); 4,4-dimethyl-9beta,19-cyclopropylste	AT4G22753	0.00373682	2.00631
261521_at	SERK1	SERK1 (SOMATIC EMBRYOGENESIS RECEPTOR-LIKE KINASE 1); kinase/ transmembrane rece	AT1G71830	0.00079248	2.00645
263002_at	---	unknown protein	AT1G54200	0.00116648	2.0073
247648_at	LAC17	LAC17 (laccase 17); laccase	AT5G60020	0.00263138	2.00795
266517_at	---	glycine cleavage system H protein, mitochondrial, putative	AT2G35120	0.00280554	2.01055
264462_at	WLIM1	WLIM1; transcription factor/ zinc ion binding	AT1G10200	1.33276e-05	2.01083
267423_at	KUP11	KUP11; potassium ion transmembrane transporter	AT2G35060	7.31703e-05	2.01231
262291_at	---	C2 domain-containing protein	AT1G70790	0.000289159	2.01353
246463_at	AT-AER	AT-AER (alkenal reductase); 2-alkenal reductase	AT5G16970	0.003088	2.01357
259994_at	AtIDD14	AtIDD14 (Arabidopsis thaliana Indeterminate(ID)-Domain 14); nucleic acid binding	AT1G68130	0.000857716	2.01464
247147_at	GTE7	GTE7 (Global transcription factor group E 7); DNA binding	AT5G65630	0.000153133	2.01682
247037_at	RALFL34	RALFL34 (ralf-like 34); signal transducer	AT5G67070	7.16366e-06	2.01835
267361_at	---	acid phosphatase class B family protein	AT2G39920	0.000345956	2.02342
252956_at	ATFP6	ATFP6 (FARNESYLATED PROTEIN 6); metal ion binding	AT4G38580	6.86844e-05	2.02433
250199_at	MPL1	MPL1 (MYZUS PERSICAE-INDUCED LIPASE 1); catalytic	AT5G14180	0.000581963	2.02578
263477_at	---	UDP-glucoronosyl/UDP-glucosyl transferase family protein	AT2G31790	0.000190961	2.02666
257151_at	---	plastocyanin-like domain-containing protein	AT3G27200	0.0039818	2.02678
261487_at	---	RNA recognition motif (RRM)-containing protein	AT1G14340	0.000410664	2.02738
247459_at	---	embryo-specific protein-related	AT5G62200	1.01709e-06	2.03194
264773_at	---	FUNCTIONS IN: molecular_function unknown; INVOLVED IN: defense response; LOCATED	AT1G22900	0.00224617	2.03374
262412_at	GRF11	GRF11 (GENERAL REGULATORY FACTOR 11); ATPase binding / amino acid binding / prot	AT1G34760	8.8568e-06	2.03463
245898_at	---	ATP binding / kinase/ protein kinase/ protein serine/threonine kinase/ protein t	AT5G11020	0.00567097	2.03658
252608_at	---	2-phosphoglycerate kinase-related	AT3G45090	0.000806855	2.03676
249392_at	---	peroxidase, putative	AT5G40150	0.000714389	2.04026
251826_at	---	ABC transporter family protein	AT3G55110	7.48545e-05	2.04284
257748_at	PUB29	PUB29 (PLANT U-BOX 29); ubiquitin-protein ligase	AT3G18710	0.000854202	2.04296
247425_at	---	unknown protein	AT5G62550	0.00044335	2.04533
248382_at	---	peroxidase	AT5G51890	0.00731811	2.04738
248835_at	---	disease resistance protein (CC-NBS-LRR class), putative	AT5G47250	0.00139676	2.04992
262892_at	ALDH5F1	ALDH5F1; 3-chloroallyl aldehyde dehydrogenase/ NAD or NADH binding / succinate-s	AT1G79440	5.64416e-05	2.05092
246225_at	LEJ2	LEJ2 (LOSS OF THE TIMING OF ET AND JA BIOSYNTHESIS 2)	AT4G36910	0.00084713	2.05566
248420_at	---	leucine-rich repeat transmembrane protein kinase, putative	AT5G51560	0.00288695	2.05635
257056_at	---	glycosyltransferase family 14 protein / core-2/I-branching enzyme family protein	AT3G15350	0.000467	2.05645
264909_at	---	unknown protein	AT2G17300	0.00809583	2.05818
254551_at	ATPP2-A1	ATPP2-A1; carbohydrate binding	AT4G19840	0.000949336	2.06173
267376_at	ER	ER (ERECTA); transmembrane receptor protein kinase	AT2G26330	0.000238385	2.06376
246345_at	---	calcium-dependent protein kinase, putative / CDPK, putative	AT3G56760	0.000245541	2.06725
249063_at	POP1	POP1; transporter	AT5G44110	0.00548598	2.06788
255931_at	AtPP2-A12	AtPP2-A12 (Phloem protein 2-A12); carbohydrate binding	AT1G12710	0.0074416	2.06852
262849_at	---	hydroxyproline-rich glycoprotein family protein	AT1G14710	0.00237606	2.07047
248132_at	SGP1	SGP1; GTP binding	AT5G54840	0.000121722	2.07157
264637_at	---	allyl alcohol dehydrogenase, putative	AT1G65560	0.000568689	2.07159
262248_at	YSL8	YSL8 (YELLOW STRIPE LIKE 8); oligopeptide transporter	AT1G48370	0.000280747	2.07345
251795_at	---	integral membrane family protein	AT3G55390	0.000297986	2.07516
250556_at	DGK1	DGK1 (DIACYLGLYCEROL KINASE1); calcium ion binding / diacylglycerol kinase	AT5G07920	0.000366217	2.07633
265586_at	PR-1-LIKE	PR-1-LIKE (PATHOGENESIS-RELATED PROTEIN-1-LIKE)	AT2G19990	0.00411795	2.0774
267036_at	---	unknown protein	AT2G38465	0.000134565	2.07915
244970_at	---	encodes a chloroplast ribosomal protein L20, a constituent of the large subunit	ATCG00660	0.00455637	2.08428
252248_at	AtRLP44	AtRLP44 (Receptor Like Protein 44); protein binding	AT3G49750	0.00171176	2.08461
261277_at	---	pentatricopeptide (PPR) repeat-containing protein	AT1G20230	0.00103887	2.08745
247210_at	ANNAT2	ANNAT2 (Annexin Arabidopsis 2); calcium ion binding / calcium-dependent phosphol	AT5G65020	0.00127219	2.08832
255488_at	---	protein kinase family protein	AT4G02630	0.00427385	2.08908
247498_at	---	mitochondrial substrate carrier family protein	AT5G61810	5.74514e-05	2.0904
262478_at	---	unknown protein	AT1G11170	0.00254051	2.09103
255070_at	ISA3	ISA3 (ISOAMYLASE 3); alpha-amylase/ isoamylase	AT4G09020	1.16934e-05	2.0929
260410_at	---	proton-dependent oligopeptide transport (POT) family protein	AT1G69870	0.00162974	2.09405
250860_at	CAT6	CAT6 (CATIONIC AMINO ACID TRANSPORTER 6); amino acid transmembrane transporter/	AT5G04770	7.16055e-05	2.09752
252033_at	---	zinc finger (CCCH-type) family protein / RNA recognition motif (RRM)-containing	AT3G51950	0.000366887	2.09795
247943_at	---	macrophage migration inhibitory factor family protein / MIF family protein	AT5G57170	0.000550784	2.10285
248167_at	---	unknown protein	AT5G54530	0.00119348	2.10339
257175_s_at	---	[AT3G23480, cyclopropane fatty acid synthase-related];[AT3G23470, cyclopropane-f	AT3G23480	0.00191357	2.10408
245348_at	ATTPS5	ATTPS5; protein binding / transferase, transferring glycosyl groups / trehalose-	AT4G17770	1.46631e-05	2.105
253065_at	AtGRF2	AtGRF2 (GROWTHREGULATING FACTOR 2); transcription activator	AT4G37740	0.00204174	2.106
260060_at	---	pathogen-responsive alpha-dioxygenase, putative	AT1G73680	0.000940685	2.10634
244996_at	---	Chloroplast ribosomal protein S2	ATCG00160	0.00121975	2.10903
257024_at	---	calcium-dependent protein kinase, putative / CDPK, putative	AT3G19100	0.000638823	2.11506
254506_at	GSO1	GSO1 (GASSHO1); ATP binding / protein binding / protein kinase/ protein serine/t	AT4G20140	0.00820534	2.11674
249801_at	CDPK9	CDPK9 (CALMODULIN-LIKE DOMAIN PROTEIN KINASE 9); ATP binding / calcium ion bindi	AT5G23580	0.000123783	2.1169
263226_at	---	SEC14 cytosolic factor family protein / phosphoglyceride transfer family protein	AT1G30690	0.000194917	2.11865
263180_at	URH2	URH2 (URIDINE-RIBOHYDROLASE 2); hydrolase	AT1G05620	0.00150724	2.12974
250722_at	---	unknown protein	AT5G06190	0.00057137	2.13447
245818_at	---	cytochrome B561 family protein	AT1G26100	0.000772902	2.13577
246899_at	---	INVOLVED IN: N-terminal protein myristoylation; EXPRESSED IN: 20 plant structure	AT5G25590	0.000574379	2.13594
250955_at	CPUORF47	CPUORF47 (CONSERVED PEPTIDE UPSTREAM OPEN READING FRAME 47)	AT5G03190	0.000829403	2.13594
267280_at	TAG1	TAG1 (TRIACYLGLYCEROL BIOSYNTHESIS DEFECT 1); diacylglycerol O-acyltransferase	AT2G19450	4.27926e-05	2.13704
247440_at	---	proton-dependent oligopeptide transport (POT) family protein	AT5G62680	0.00277449	2.14113
261981_at	---	GDSL-motif lipase/hydrolase family protein	AT1G33811	0.00120335	2.14137
254269_at	---	protein kinase, putative	AT4G23050	0.00020736	2.14415
267094_at	IRX12	IRX12 (IRREGULAR XYLEM 12); laccase	AT2G38080	0.00316261	2.14625
245993_at	---	senescence-associated protein-related	AT5G20700	0.00102258	2.15114
256453_at	DHAR2	DHAR2 (DEHYDROASCORBATE REDUCTASE 2); glutathione binding / glutathione dehydrog	AT1G75270	6.32323e-05	2.15624
267335_s_at	---	[AT2G19440, glycosyl hydrolase family 17 protein];[AT1G64760, glycosyl hydrolase	AT2G19440	0.000890579	2.16232
255674_at	PIP1;4	PIP1;4 (PLASMA MEMBRANE INTRINSIC PROTEIN 1;4); water channel	AT4G00430	0.000240555	2.16323
246275_at	BEE2	BEE2 (BR Enhanced Expression 2); DNA binding / transcription factor	AT4G36540	7.35987e-05	2.16411
256858_at	---	exonuclease family protein	AT3G15140	0.00263986	2.17066
252296_at	---	copper-binding family protein	AT3G48970	0.0030105	2.17072
261285_at	ANNAT1	ANNAT1 (ANNEXIN ARABIDOPSIS 1); ATP binding / calcium ion binding / calcium-depe	AT1G35720	0.00116113	2.172
253343_at	---	metallo-beta-lactamase family protein	AT4G33540	1.46658e-05	2.17547
266802_at	---	galactosyl transferase GMA12/MNN10 family protein	AT2G22900	0.00221907	2.1758
253815_at	ATEXPB3	ATEXPB3 (ARABIDOPSIS THALIANA EXPANSIN B3)	AT4G28250	0.00836645	2.18017
263915_at	---	unknown protein	AT2G36430	0.000351761	2.18094
265339_at	AtPPa2	AtPPa2 (Arabidopsis thaliana pyrophosphorylase 2); inorganic diphosphatase/ pyro	AT2G18230	0.0032007	2.18145
263485_at	VLN1	VLN1 (VILLIN-LIKE 1); actin binding / actin filament binding	AT2G29890	0.000628756	2.18203
266673_at	THIC	THIC (ThiaminC); ADP-ribose pyrophosphohydrolase/ catalytic/ iron-sulfur cluster	AT2G29630	3.29529e-06	2.18231
261471_at	---	DNA polymerase-related	AT1G14460	0.000160521	2.18303
262505_at	---	FUNCTIONS IN: molecular_function unknown; INVOLVED IN: biological_process unknow	AT1G21680	1.8146e-05	2.18661
260059_at	ATTPPB	ATTPPB (TREHALOSE-6-PHOSPHATE PHOSPHATASE); trehalose-phosphatase	AT1G78090	0.000752332	2.18687
249047_at	---	FAD-binding domain-containing protein	AT5G44410	0.00751089	2.18701
247186_at	---	unknown protein	AT5G65470	0.00158943	2.19126
251594_at	---	exostosin family protein	AT3G57630	7.19434e-05	2.19269
253008_at	ATEXPA20	ATEXPA20 (ARABIDOPSIS THALIANA EXPANSIN A20)	AT4G38210	0.00381642	2.19456
246947_at	CYP71B11	CYP71B11; electron carrier/ heme binding / iron ion binding / monooxygenase/ oxy	AT5G25120	0.00347147	2.19588
261535_at	---	unknown protein	AT1G01725	5.71792e-05	2.19703
267157_at	AS1	AS1 (ASYMMETRIC LEAVES 1); DNA binding / protein homodimerization/ transcription	AT2G37630	7.37275e-07	2.19735
259174_at	UNE7	UNE7 (unfertilized embryo sac 7); acetylglucosaminyltransferase/ transferase, tr	AT3G03690	0.000111642	2.20019
265649_at	ATFD3	ATFD3 (ferredoxin 3); 2 iron, 2 sulfur cluster binding / electron carrier/ iron-	AT2G27510	4.53407e-05	2.20148
257536_at	---	phosphatase/ phosphoprotein phosphatase/ protein tyrosine phosphatase	AT3G02800	0.000271307	2.20154
260151_at	---	unknown protein	AT1G52910	0.00502243	2.20232
248646_at	---	unknown protein	AT5G49100	6.07357e-05	2.20266
266320_at	---	unknown protein	AT2G46640	0.00754801	2.20368
262376_at	HTH	HTH (HOTHEAD); FAD binding / aldehyde-lyase/ mandelonitrile lyase	AT1G72970	0.002625	2.20546
255622_at	GT72B1	GT72B1; UDP-glucosyltransferase/ UDP-glycosyltransferase/ transferase, transferr	AT4G01070	2.05871e-05	2.20802
247432_at	ATEB1B	ATEB1B (END BINDING PROTEIN 1B); microtubule binding	AT5G62500	0.0013534	2.2111
248139_at	---	unknown protein	AT5G54970	0.00444593	2.21589
261859_at	UBC20	UBC20 (ubiquitin-conjugating enzyme 20); ubiquitin-protein ligase	AT1G50490	0.00728001	2.21657
247218_at	ASN2	ASN2 (ASPARAGINE SYNTHETASE 2); asparagine synthase (glutamine-hydrolyzing)	AT5G65010	0.00456097	2.2167
249456_at	---	binding / catalytic	AT5G39410	7.32868e-05	2.21727
257213_at	---	malate dehydrogenase (NAD), mitochondrial, putative	AT3G15020	0.00235351	2.21895
247056_at	CHR1	CHR1 (CHROMATIN REMODELING 1); ATPase/ helicase	AT5G66750	0.00200983	2.22037
263782_at	---	unknown protein	AT2G46380	6.515e-05	2.22069
259573_at	---	transposable element gene	AT1G20390	0.00105124	2.2229
267545_at	GRP23	GRP23 (GLYCINE-RICH PROTEIN 23)	AT2G32690	0.00104996	2.22756
267264_at	SCPL11	serine carboxypeptidase S10 family protein	AT2G22970	0.00693486	2.23035
262713_at	---	unknown protein	AT1G16520	0.000951825	2.23227
259926_at	---	methyladenine glycosylase family protein	AT1G75090	0.000880612	2.23389
244938_at	---	encodes a chloroplast ribosomal protein S15, a constituent of the small subunit	ATCG01120	0.00620304	2.23818
260385_at	SOT18	SOT18 (DESULFO-GLUCOSINOLATE SULFOTRANSFERASE 18); 3-methylthiopropyl-desulfoglu	AT1G74090	9.33934e-05	2.23894
262264_at	---	patched family protein	AT1G42470	0.000282287	2.24052
245433_at	---	FUNCTIONS IN: molecular_function unknown; INVOLVED IN: biological_process unknow	AT4G17140	2.35423e-06	2.24173
249234_at	---	zinc finger (C3HC4-type RING finger) family protein	AT5G42200	0.00085119	2.24454
265935_at	TET2	TET2 (TETRASPANIN2)	AT2G19580	0.00534871	2.24457
256848_at	---	kinesin light chain-related	AT3G27960	0.000147771	2.2477
248042_at	---	unknown protein	AT5G55960	0.000768781	2.24775
250823_at	---	unknown protein	AT5G05180	0.00253928	2.25215
246212_at	SPT	SPT (SPATULA); DNA binding / transcription factor	AT4G36930	0.00300734	2.25242
260805_at	ATGSTU23	ATGSTU23 (GLUTATHIONE S-TRANSFERASE TAU 23); glutathione transferase	AT1G78320	0.00575932	2.25542
266423_at	RPB5D	RPB5D (RNA POLYMERASE II FIFTH LARGEST SUBUNIT, D); DNA binding / DNA-directed R	AT2G41340	0.00782098	2.25719
245112_at	GPDHC1	GPDHC1; NAD or NADH binding / glycerol-3-phosphate dehydrogenase (NAD+)	AT2G41540	0.0054438	2.25778
248410_at	---	band 7 family protein	AT5G51570	0.000544887	2.25795
254608_at	NIP1;2	NIP1;2 (NOD26-LIKE INTRINSIC PROTEIN 1;2); arsenite transmembrane transporter/ w	AT4G18910	6.45433e-05	2.25977
247348_at	BGAL10	BGAL10 (beta-galactosidase 10); beta-galactosidase/ catalytic/ cation binding	AT5G63810	8.49485e-05	2.26195
250661_at	---	aspartic-type endopeptidase	AT5G07030	0.00942825	2.26221
246346_at	---	unknown protein	AT3G56810	0.000404895	2.26567
247625_at	---	Dof-type zinc finger domain-containing protein	AT5G60200	0.00837904	2.26628
253359_at	---	protein kinase, putative	AT4G33080	9.45259e-06	2.2665
260442_at	---	unknown protein	AT1G68220	3.9809e-06	2.26664
252442_at	---	deoxyuridine 5'-triphosphate nucleotidohydrolase family	AT3G46940	0.000121257	2.26859
258621_at	ZFN1	ZFN1 (ZINC FINGER PROTEIN 1); DNA binding / nuclease/ nucleic acid binding	AT3G02830	0.000206333	2.27002
254140_at	---	unknown protein	AT4G24610	0.000754627	2.2712
256528_at	ZFP4	ZFP4 (ZINC FINGER PROTEIN 4); nucleic acid binding / transcription factor/ zinc	AT1G66140	0.00479354	2.27174
261421_at	IQD30	IQD30; calmodulin binding	AT1G18840	3.97295e-05	2.27289
258630_at	---	zinc knuckle (CCHC-type) family protein	AT3G02820	0.00242046	2.27525
262848_at	BPC2	BPC2 (BASIC PENTACYSTEINE 2); DNA binding / transcription factor	AT1G14685	6.61549e-07	2.27933
262536_at	---	SOUL heme-binding family protein	AT1G17100	0.000768056	2.28304
265943_at	CDA1	CDA1 (CYTIDINE DEAMINASE 1); cytidine deaminase	AT2G19570	8.92e-05	2.28961
254446_at	TUB9	TUB9; GTP binding / GTPase/ structural molecule	AT4G20890	9.87534e-06	2.29267
266588_at	AGP9	AGP9 (ARABINOGALACTAN PROTEIN 9)	AT2G14890	4.84159e-05	2.2939
254791_at	scpl20	scpl20 (serine carboxypeptidase-like 20); serine-type carboxypeptidase	AT4G12910	0.00229097	2.29399
252076_at	---	macrophage migration inhibitory factor family protein / MIF family protein	AT3G51660	0.000589199	2.29592
265900_at	---	unknown protein	AT2G25730	2.63549e-05	2.2976
250935_at	UBQ3	UBQ3 (POLYUBIQUITIN 3); protein binding	AT5G03240	0.00194667	2.30329
258878_at	---	unknown protein	AT3G03170	0.000202802	2.30366
262099_s_at	GH3.4	[AT1G59500, GH3.4; indole-3-acetic acid amido synthetase];[AT4G37390, BRU6; indo	AT1G59500	3.84451e-05	2.30409
266996_at	CYP710A2	CYP710A2 (cytochrome P450, family 710, subfamily A, polypeptide 2); C-22 sterol	AT2G34490	0.00104085	2.30537
251418_at	---	LOCATED IN: chloroplast; EXPRESSED IN: 19 plant structures; EXPRESSED DURING: 13	AT3G60440	0.0013269	2.3089
256962_at	---	glycosyl hydrolase family 17 protein	AT3G13560	0.000454307	2.31074
245859_at	ATNEK3	ATNEK3 (NIMA-RELATED KINASE3); ATP binding / kinase/ protein kinase/ protein ser	AT5G28290	1.89746e-05	2.31226
250958_at	LAC11	LAC11 (laccase 11); laccase	AT5G03260	0.000346982	2.31248
265918_at	KCS8	KCS8 (3-KETOACYL-COA SYNTHASE 8); acyltransferase/ catalytic/ transferase, trans	AT2G15090	7.20259e-05	2.31803
260221_at	---	gibberellin-responsive protein, putative	AT1G74670	0.000944584	2.31881
266536_at	---	FUNCTIONS IN: molecular_function unknown; INVOLVED IN: biological_process unknow	AT2G16900	0.000202765	2.3199
253402_at	ATHB-8	ATHB-8 (HOMEOBOX GENE 8); DNA binding / transcription factor	AT4G32880	0.000296512	2.32494
259596_at	GH3.17	GH3.17; indole-3-acetic acid amido synthetase	AT1G28130	0.00249577	2.32517
247716_at	---	unknown protein	AT5G59350	0.000808927	2.32665
266296_at	ATGSTU7	ATGSTU7 (ARABIDOPSIS THALIANA GLUTATHIONE S-TRANSFERASE TAU 7); glutathione tran	AT2G29420	2.01829e-05	2.3278
247118_at	ACR1	ACR1 (ACT Domain Repeat 1); amino acid binding	AT5G65890	0.0100036	2.33089
260728_at	---	serine/threonine protein kinase, putative	AT1G48210	0.00247251	2.33606
255877_at	---	proton-dependent oligopeptide transport (POT) family protein	AT2G40460	0.000346478	2.34358
266839_at	ELF3	ELF3 (EARLY FLOWERING 3); protein C-terminus binding / transcription factor	AT2G25930	8.75349e-05	2.34612
245904_at	ATSPS2F	ATSPS2F (SUCROSE PHOSPHATE SYNTHASE 2F); sucrose-phosphate synthase	AT5G11110	0.000245624	2.34778
247549_at	MYB28	MYB28 (myb domain protein 28); DNA binding / transcription factor	AT5G61420	0.0017867	2.35032
254468_at	---	NAD-dependent epimerase/dehydratase family protein	AT4G20460	0.000412111	2.35176
260325_at	MDAR6	monodehydroascorbate reductase, putative	AT1G63940	0.000372344	2.35286
266489_at	NPSN11	NPSN11 (NOVEL PLANT SNARE 11); SNAP receptor/ protein transporter	AT2G35190	0.00563238	2.35514
253498_at	---	armadillo/beta-catenin repeat family protein	AT4G31890	0.00951774	2.36101
246930_at	KNAT3	KNAT3 (KNOTTED1-LIKE HOMEOBOX GENE 3); transcription activator/ transcription fa	AT5G25220	5.90521e-05	2.36273
247743_at	---	protein kinase-related	AT5G59010	0.00291052	2.36286
253620_at	---	leucine-rich repeat family protein / protein kinase family protein	AT4G30520	0.000318667	2.36517
254490_at	---	CTP synthase/ catalytic	AT4G20320	0.00791606	2.36522
252025_at	---	unknown protein	AT3G52900	3.72646e-05	2.36532
245699_at	---	OTU-like cysteine protease family protein	AT5G04250	0.000179241	2.36827
256469_at	LOL1	LOL1 (LSD ONE LIKE 1); DNA binding	AT1G32540	7.10591e-06	2.36848
267319_at	ATMRP2	ATMRP2 (ARABIDOPSIS THALIANA MULTIDRUG RESISTANCE-ASSOCIATED PROTEIN 2); ATPase,	AT2G34660	0.000429359	2.36912
246983_at	---	leucine-rich repeat transmembrane protein kinase, putative	AT5G67200	0.00201417	2.37237
257724_at	---	unknown protein	AT3G18510	0.000146407	2.37592
254662_at	TRANS11	ATTRANS11; P-P-bond-hydrolysis-driven protein transmembrane transporter/ catalyt	AT4G18270	0.0022363	2.3764
264056_at	---	Dof-type zinc finger domain-containing protein	AT2G28510	0.00411017	2.38434
261893_at	---	unknown protein	AT1G80690	7.60631e-05	2.38988
265354_at	ADF5	ADF5 (ACTIN DEPOLYMERIZING FACTOR 5); actin binding	AT2G16700	0.000218315	2.39103
262380_at	---	threonine synthase, putative	AT1G72810	0.000177674	2.39299
260565_at	---	formin homology 2 domain-containing protein / FH2 domain-containing protein	AT2G43800	0.00213429	2.3934
245385_at	---	rapid alkalinization factor (RALF) family protein	AT4G14020	0.00632868	2.39753
248923_at	atnudt11	atnudt11 (Arabidopsis thaliana Nudix hydrolase homolog 11); hydrolase	AT5G45940	0.000104623	2.41
257460_at	---	auxin-responsive protein, putative	AT1G75580	0.00654493	2.41489
245748_at	---	basic helix-loop-helix (bHLH) family protein	AT1G51140	0.00925989	2.41751
254305_at	AKT2/3	AKT2/3 (ARABIDOPSIS POTASSIUM TRANSPORT 2/3); cyclic nucleotide binding / inward	AT4G22200	0.00670224	2.42311
265695_at	RPA2	RPA2 (REPLICON PROTEIN A2); protein binding	AT2G24490	0.0089207	2.424
263036_at	---	NHL repeat-containing protein	AT1G23890	7.34402e-06	2.42835
259253_at	---	unknown protein	AT3G07640	0.000192224	2.43612
250412_at	ATVAMP713	ATVAMP713 (VESICLE-ASSOCIATED MEMBRANE PROTEIN 713)	AT5G11150	0.00624378	2.43695
253270_at	CYCD3;1	CYCD3;1 (CYCLIN D3;1); cyclin-dependent protein kinase regulator/ protein bindin	AT4G34160	0.00314376	2.43842
259308_at	---	GDSL-motif lipase/hydrolase family protein	AT3G05180	0.00206684	2.44057
244934_at	---	NADH dehydrogenase ND6	ATCG01080	0.00971545	2.44312
256452_at	AtHB33	AtHB33 (ARABIDOPSIS THALIANA HOMEOBOX PROTEIN 33); DNA binding / transcription f	AT1G75240	7.7383e-05	2.44803
247397_at	---	Dof-type zinc finger domain-containing protein	AT5G62940	0.00375873	2.45159
260494_at	---	leucine-rich repeat transmembrane protein kinase, putative	AT2G41820	0.00385456	2.4524
260363_at	---	unknown protein	AT1G70550	0.000331282	2.4538
248685_at	---	unknown protein	AT5G48500	0.00118434	2.45855
258341_at	---	kinase interacting family protein	AT3G22790	0.00353343	2.45898
266682_at	---	leucine-rich repeat family protein / extensin family protein	AT2G19780	0.00537172	2.45957
245783_s_at	---	[AT1G35180, FUNCTIONS IN: molecular_function unknown; INVOLVED IN: biological_pr	AT1G35180	0.00585503	2.46031
266362_at	---	galactosyltransferase family protein	AT2G32430	6.97158e-05	2.46112
252058_at	---	harpin-induced family protein / HIN1 family protein / harpin-responsive family p	AT3G52470	0.00343909	2.46238
263318_at	AtGDU4	AtGDU4 (Arabidopsis thaliana GLUTAMINE DUMPER 4)	AT2G24762	0.00680403	2.46395
258151_at	BGLU44	BGLU44 (B-S GLUCOSIDASE 44); (R)-amygdalin beta-glucosidase/ 4-methylumbellifery	AT3G18080	0.000127475	2.46781
261125_at	---	zinc finger (CCCH-type) family protein	AT1G04990	7.43778e-05	2.47
250968_at	---	transferase family protein	AT5G02890	0.001446	2.47403
250233_at	IQD11	IQD11 (IQ-domain 11); calmodulin binding	AT5G13460	0.000167757	2.47943
264091_at	---	protein binding / zinc ion binding	AT1G79110	0.00184331	2.48365
263845_at	pal1	pal1 (Phe ammonia lyase 1); phenylalanine ammonia-lyase	AT2G37040	0.00628247	2.48538
263882_at	RNR1	RNR1 (RIBONUCLEOTIDE REDUCTASE 1); ATP binding / protein binding / ribonucleosid	AT2G21790	0.000546813	2.48721
245629_at	---	unknown protein	AT1G56580	0.00297086	2.48869
251287_at	---	aspartyl protease family protein	AT3G61820	6.46955e-05	2.49322
263693_at	ATPP2-A9	ATPP2-A9 (Phloem protein 2-A9); carbohydrate binding	AT1G31200	0.00602237	2.4976
259721_at	---	phosphatidylinositol-4-phosphate 5-kinase family protein	AT1G60890	0.000113937	2.49828
258040_at	---	unknown protein	AT3G21190	0.000598154	2.50541
262811_at	---	unknown protein	AT1G11700	0.00293416	2.50594
250481_at	---	unknown protein	AT5G10310	0.00135437	2.50665
252971_at	PRP4	PRP4 (PROLINE-RICH PROTEIN 4)	AT4G38770	0.00156309	2.5068
260118_s_at	---	[AT1G33940, FUNCTIONS IN: molecular_function unknown; INVOLVED IN: biological_pr	AT1G33940	0.000439738	2.50784
251412_at	ATL4	ATL4; protein binding / zinc ion binding	AT3G60220	0.000155797	2.5084
253331_at	---	aspartic-type endopeptidase	AT4G33490	0.00034784	2.51142
260337_at	WRKY57	WRKY57; transcription factor	AT1G69310	0.000734538	2.51621
249377_at	---	INVOLVED IN: biological_process unknown; EXPRESSED IN: 18 plant structures; EXPR	AT5G40690	0.00187805	2.51829
250072_at	---	unknown protein	AT5G17210	0.000443134	2.5196
263221_at	MUR4	MUR4 (MURUS 4); UDP-arabinose 4-epimerase/ catalytic	AT1G30620	0.00076805	2.52381
264535_at	---	SEC14 cytosolic factor family protein / phosphoglyceride transfer family protein	AT1G55690	0.000132482	2.52562
249439_at	---	pathogenesis-related thaumatin family protein	AT5G40020	0.000466149	2.52789
253263_at	ABF3	ABF3 (ABSCISIC ACID RESPONSIVE ELEMENTS-BINDING FACTOR 3); DNA binding / protein	AT4G34000	0.00595621	2.52929
264179_at	---	ferredoxin-related	AT1G02180	0.00114979	2.53088
247944_at	---	transporter-related	AT5G57100	0.000404014	2.53177
251714_at	---	leucine-rich repeat transmembrane protein kinase, putative	AT3G56370	9.89368e-05	2.53767
265244_at	ATPAO2	[AT2G43018, CPuORF17 (Conserved peptide upstream open reading frame 17)];[AT2G43	AT2G43018	3.45303e-05	2.53829
256747_at	---	unknown protein	AT3G29180	0.00010915	2.53913
248764_at	NF-YB2	NF-YB2 (NUCLEAR FACTOR Y, SUBUNIT B2); transcription factor	AT5G47640	0.0026495	2.54294
251922_at	---	protein kinase family protein	AT3G54030	0.00252492	2.54313
266007_at	---	unknown protein	AT2G37380	0.00119487	2.54428
256969_at	---	ABC transporter-related	AT3G21080	0.00729364	2.54444
249361_at	---	protein kinase, putative	AT5G40540	0.0026999	2.5464
247589_at	REV	REV (REVOLUTA); DNA binding / lipid binding / transcription factor	AT5G60690	2.54401e-05	2.55879
262881_at	---	integral membrane transporter family protein	AT1G64890	0.00612486	2.5609
262717_s_at	CYP79F2	[AT1G16410, CYP79F1 (CYTOCHROME P450 79F1); oxidoreductase, acting on paired don	AT1G16410	0.00756408	2.56205
251330_at	---	zinc finger (C3HC4-type RING finger) family protein	AT3G61550	0.000361892	2.56324
263158_at	NF-YA5	NF-YA5 (NUCLEAR FACTOR Y, SUBUNIT A5); specific transcriptional repressor/ trans	AT1G54160	0.00651443	2.57191
248230_at	---	VQ motif-containing protein	AT5G53830	0.00362467	2.58615
251660_at	---	unknown protein	AT3G57160	0.000466019	2.58649
267592_at	---	aspartyl protease family protein	AT2G39710	0.00579963	2.58724
247527_at	---	leucine-rich repeat transmembrane protein kinase, putative	AT5G61480	0.000452637	2.59155
253292_at	---	unknown protein	AT4G33985	0.00109651	2.59183
266395_at	---	aconitase C-terminal domain-containing protein	AT2G43100	0.00392413	2.59326
258139_at	HSFC1	AT-HSFC1; DNA binding / transcription factor	AT3G24520	0.00167597	2.59466
245087_at	DAR2	DAR2 (DA1-RELATED PROTEIN 2); zinc ion binding	AT2G39830	0.00763843	2.60056
247524_at	ACHT5	ACHT5 (ATYPICAL CYS HIS RICH THIOREDOXIN 5)	AT5G61440	0.000416795	2.60365
259681_at	NIA1	NIA1 (NITRATE REDUCTASE 1); nitrate reductase	AT1G77760	0.00309837	2.60725
250933_at	FLA11	FLA11	AT5G03170	0.00510613	2.61333
260332_at	---	unknown protein	AT1G70470	0.00405007	2.61872
265250_at	BRL2	BRL2 (BRI1-LIKE 2); ATP binding / protein serine/threonine kinase/ transmembrane	AT2G01950	0.00163783	2.62002
252594_at	---	proton-dependent oligopeptide transport (POT) family protein	AT3G45680	0.000310774	2.62379
245523_at	ATDI21	ATDI21 (ARABIDOPSIS THALIANA DROUGHT-INDUCED 21)	AT4G15910	0.00460368	2.62666
247120_at	---	amino acid transporter family protein	AT5G65990	8.05605e-05	2.63332
257398_at	---	unknown protein	AT2G01990	0.00249425	2.63629
254952_at	UGE5	[AT4G10960, UGE5 (UDP-D-glucose/UDP-D-galactose 4-epimerase 5); UDP-glucose 4-ep	AT4G10960	0.00384517	2.64217
260666_at	PARVUS	PARVUS (PARVUS); polygalacturonate 4-alpha-galacturonosyltransferase/ transferas	AT1G19300	0.00311241	2.64528
248148_at	---	AT hook motif-containing protein	AT5G54930	0.000143515	2.64651
261054_at	---	tetratricopeptide repeat (TPR)-containing protein	AT1G01320	0.00125827	2.64989
258419_at	---	unknown protein	AT3G16670	0.00526346	2.65633
257798_at	NAI2	NAI2	AT3G15950	0.00129103	2.65689
252954_at	---	thaumatin, putative	AT4G38660	0.00100075	2.65998
261500_at	---	unknown protein	AT1G28400	3.5419e-05	2.6691
245202_at	---	leucine-rich repeat family protein / protein kinase family protein	AT1G67720	0.000113709	2.67539
249895_at	FAR1	FAR1 (FATTY ACID REDUCTASE 1); fatty acyl-CoA reductase (alcohol-forming)/ oxido	AT5G22500	0.00345596	2.68093
255438_at	AOP1	AOP1; oxidoreductase, acting on paired donors, with incorporation or reduction o	AT4G03070	0.000146571	2.69136
258970_at	scpl49	scpl49 (serine carboxypeptidase-like 49); serine-type carboxypeptidase	AT3G10410	1.42575e-07	2.69326
266959_at	MCM5	minichromosome maintenance family protein / MCM family protein	AT2G07690	0.000288597	2.69699
266225_at	ATOEP16-1	ATOEP16-1 (OUTER PLASTID ENVELOPE PROTEIN 16-1); P-P-bond-hydrolysis-driven prot	AT2G28900	0.000122393	2.70102
258589_at	LTL1	LTL1 (LI-TOLERANT LIPASE 1); carboxylesterase/ hydrolase, acting on ester bonds	AT3G04290	0.00780541	2.70992
264315_at	---	BURP domain-containing protein / polygalacturonase, putative	AT1G70370	5.07574e-06	2.71174
261921_at	---	unknown protein	AT1G65900	0.00253265	2.71516
250980_at	---	unknown protein	AT5G03130	0.003176	2.71636
251992_at	---	myosin heavy chain-related	AT3G53350	0.000980188	2.72103
246829_at	ATGWD3	ATGWD3; carbohydrate kinase/ catalytic/ phosphoglucan, water dikinase	AT5G26570	2.67501e-05	2.72247
263599_at	WOL	WOL (WOODEN LEG); cytokinin receptor/ osmosensor/ phosphoprotein phosphatase/ pr	AT2G01830	0.00120011	2.72961
246855_at	---	meprin and TRAF homology domain-containing protein / MATH domain-containing prot	AT5G26280	0.00579568	2.73102
249012_at	CYP706A3	CYP706A3; electron carrier/ heme binding / iron ion binding / monooxygenase/ oxy	AT5G44620	0.00204196	2.73314
266663_at	---	leucine-rich repeat transmembrane protein kinase, putative	AT2G25790	1.57951e-05	2.73541
264019_at	---	peptidyl-prolyl cis-trans isomerase / cyclophilin (CYP2) / rotamase	AT2G21130	7.69137e-05	2.73543
254377_at	---	subtilase family protein	AT4G21650	0.00340214	2.74376
247775_at	PLC5	phosphoinositide-specific phospholipase C family protein	AT5G58690	0.00127668	2.7487
258735_at	RCI2A	RCI2A (RARE-COLD-INDUCIBLE 2A)	AT3G05880	1.51783e-05	2.75073
252707_at	ZIFL2	ZIFL2 (ZINC INDUCED FACILITATOR-like 2); carbohydrate transmembrane transporter/	AT3G43790	0.00421106	2.75325
261609_at	---	phospholipase C/ phosphoric diester hydrolase	AT1G49740	0.00157939	2.75971
267544_at	CB5-B	CB5-B (CYTOCHROME B5 ISOFORM B); heme binding	AT2G32720	9.63705e-06	2.76477
249850_at	---	DNAJ heat shock N-terminal domain-containing protein	AT5G23240	0.000319779	2.77023
264346_at	---	1-aminocyclopropane-1-carboxylate oxidase, putative / ACC oxidase, putative	AT1G12010	0.000177897	2.78433
254225_at	---	major latex protein-related / MLP-related	AT4G23670	0.000706232	2.79627
256822_at	IQD5	IQD5 (IQ-domain 5); calmodulin binding	AT3G22190	0.000222785	2.79677
266770_at	ATEXPA15	ATEXPA15 (ARABIDOPSIS THALIANA EXPANSIN A15)	AT2G03090	0.0054822	2.79877
253708_at	GGT4	GGT4 (GAMMA-GLUTAMYL TRANSPEPTIDASE 4); gamma-glutamyltransferase/ glutathione g	AT4G29210	5.1641e-06	2.80026
263236_at	ARR4	ARR4 (RESPONSE REGULATOR 4); protein binding / transcription regulator/ two-comp	AT1G10470	0.00805376	2.807
262061_at	ATPP2-B11	ATPP2-B11 (ARABIDOPSIS THALIANA PHLOEM PROTEIN 2-B11); carbohydrate binding	AT1G80110	0.0026636	2.80949
247095_at	RAB18	RAB18 (RESPONSIVE TO ABA 18)	AT5G66400	0.00280717	2.81291
247744_at	---	unknown protein	AT5G59020	3.35186e-05	2.81532
265119_at	FMO GS-OX4	FMO GS-OX4 (FLAVIN-MONOOXYGENASE GLUCOSINOLATE S-OXYGENASE 4); 4-methylthiopropy	AT1G62570	0.0042897	2.8205
259426_at	LEA14	LEA14 (LATE EMBRYOGENESIS ABUNDANT 14)	AT1G01470	0.00610448	2.82524
258769_at	MES17	MES17 (METHYL ESTERASE 17); hydrolase/ hydrolase, acting on ester bonds / methyl	AT3G10870	0.00430624	2.82908
267382_at	---	lipid transfer protein-related	AT2G44300	0.00644196	2.82989
260506_at	CYCA3;2	cyclin family protein	AT1G47210	0.0015771	2.83346
263979_at	PDF1	PDF1 (PROTODERMAL FACTOR 1)	AT2G42840	0.0100735	2.83472
263677_at	PDLP2	PDLP2 (PLASMODESMATA-LOCATED PROTEIN 2)	AT1G04520	0.00826034	2.8391
258222_at	---	zinc finger (Ran-binding) family protein	AT3G15680	0.000803089	2.85958
260527_at	---	transcription factor/ transcription regulator	AT2G47270	0.0013632	2.86312
261825_at	---	xyloglucan:xyloglucosyl transferase, putative / xyloglucan endotransglycosylase,	AT1G11545	0.000957141	2.87264
263136_at	ATTPS1	ATTPS1 (TREHALOSE-6-PHOSPHATE SYNTHASE); alpha,alpha-trehalose-phosphate synthas	AT1G78580	3.86222e-05	2.87288
258047_at	4CL2	4CL2 (4-COUMARATE:COA LIGASE 2); 4-coumarate-CoA ligase	AT3G21240	0.000331396	2.87722
261318_at	---	unknown protein	AT1G53035	0.00211104	2.8798
255825_at	---	unknown protein	AT2G40475	0.00161896	2.8843
258033_at	MRP6	ATMRP6; ATPase, coupled to transmembrane movement of substances	AT3G21250	7.415e-05	2.88564
255792_at	---	DNA-binding family protein / AT-hook protein 1 (AHP1)	AT2G33620	2.59846e-05	2.90152
247151_at	bHLH093	bHLH093 (beta HLH protein 93); DNA binding / transcription factor	AT5G65640	0.00316496	2.90183
247473_at	---	DNA binding	AT5G62260	0.00574733	2.90774
260051_at	---	hydrolase, alpha/beta fold family protein	AT1G78210	0.0005316	2.92551
261220_at	---	ER lumen protein retaining receptor family protein	AT1G19970	7.40196e-05	2.9261
247657_at	---	gibberellin-regulated family protein	AT5G59845	0.000142352	2.92693
259595_at	---	zinc finger (B-box type) family protein	AT1G28050	2.29861e-05	2.94062
253326_at	---	glycoside hydrolase family 28 protein / polygalacturonase (pectinase) family pro	AT4G33440	9.4287e-05	2.94809
259616_at	C/VIF1	C/VIF1 (CELL WALL / VACUOLAR INHIBITOR OF FRUCTOSIDASE 1); enzyme inhibitor/ pec	AT1G47960	5.16287e-06	2.95716
253608_at	XTH19	XTH19 (XYLOGLUCAN ENDOTRANSGLUCOSYLASE/HYDROLASE 19); hydrolase, acting on glyco	AT4G30290	0.00898728	2.96668
245008_at	---	Encodes a protein required for photosystem I assembly and stability. In Chlamydo	ATCG00360	5.46059e-05	2.9672
247443_at	---	integral membrane HPP family protein	AT5G62720	5.90151e-05	2.96907
252692_at	---	cysteine proteinase, putative	AT3G43960	0.000218257	2.98401
253879_s_at	---	[AT4G27560, glycosyltransferase family protein];[AT4G27570, glycosyltransferase	AT4G27560	0.00770394	2.98435
251713_at	---	dehydration-responsive protein-related	AT3G56080	0.000894558	2.99422
247948_at	---	protein binding	AT5G57130	3.97166e-05	2.99648
247600_at	MYB34	MYB34 (MYB DOMAIN PROTEIN 34); DNA binding / kinase/ transcription activator/ tr	AT5G60890	0.00263804	3.00159
261491_at	FLP	FLP (FOUR LIPS); DNA binding / transcription factor	AT1G14350	0.00180474	3.00204
254341_at	SRF8	SRF8 (STRUBBELIG-RECEPTOR FAMILY 8); ATP binding / kinase/ protein binding / pro	AT4G22130	5.74335e-05	3.00365
249126_at	TOPP6	TOPP6; protein serine/threonine phosphatase	AT5G43380	0.000895635	3.01437
263912_at	SBE2.1	SBE2.1 (starch branching enzyme 2.1); 1,4-alpha-glucan branching enzyme	AT2G36390	0.000162697	3.02252
250820_at	---	leucine-rich repeat transmembrane protein kinase, putative	AT5G05160	0.000163751	3.02535
245319_at	---	FUNCTIONS IN: molecular_function unknown; INVOLVED IN: biological_process unknow	AT4G16146	3.59295e-05	3.05104
259348_at	---	leucine-rich repeat transmembrane protein kinase, putative	AT3G03770	0.00202186	3.05866
262783_at	---	ATP binding / protein binding / protein kinase/ protein serine/threonine kinase	AT1G10850	0.000537179	3.06074
258017_at	---	LOCATED IN: plasma membrane; EXPRESSED IN: 23 plant structures; EXPRESSED DURING	AT3G19370	1.79174e-05	3.06297
265656_at	---	protease inhibitor/seed storage/lipid transfer protein (LTP) family protein	AT2G13820	0.000197605	3.06644
246525_at	CO	CO (CONSTANS); transcription factor/ transcription regulator/ zinc ion binding	AT5G15840	0.00012967	3.06751
266418_at	ANNAT4	ANNAT4 (ANNEXIN ARABIDOPSIS 4); calcium ion binding / calcium-dependent phosphol	AT2G38750	0.00972414	3.08462
247985_at	---	protein kinase family protein	AT5G56790	2.37163e-07	3.08708
248526_at	---	metal ion binding	AT5G50740	0.00064352	3.09072
262543_at	---	FUNCTIONS IN: molecular_function unknown; INVOLVED IN: biological_process unknow	AT1G34245	0.00107932	3.10448
250326_at	MSL10	MSL10 (MECHANOSENSITIVE CHANNEL OF SMALL CONDUCTANCE-LIKE 10); mechanically-gate	AT5G12080	3.58305e-05	3.10453
260371_at	---	TCP family transcription factor, putative	AT1G69690	0.00131759	3.10738
257154_at	---	unknown protein	AT3G27210	7.60309e-05	3.10806
263689_at	RNS3	RNS3 (RIBONUCLEASE 3); RNA binding / endoribonuclease/ ribonuclease T2	AT1G26820	0.00388468	3.11855
258159_at	RLK902	RLK902; ATP binding / kinase/ protein serine/threonine kinase	AT3G17840	0.00116326	3.11909
257809_at	TSO2	TSO2 (TSO meaning 'ugly' in Chinese); oxidoreductase/ ribonucleoside-diphosphate	AT3G27060	0.000105847	3.12073
263548_at	CCR2	CCR2 (COLD, CIRCADIAN RHYTHM, AND RNA BINDING 2); RNA binding / double-stranded	AT2G21660	2.81124e-05	3.13517
259200_at	---	glycine-rich protein	AT3G09070	0.00039409	3.14168
248150_at	ATK3	ATK3 (ARABIDOPSIS THALIANA KINESIN 3); ATPase/ microtubule binding / microtubule	AT5G54670	0.000370431	3.17247
266327_at	ATHB-7	ATHB-7 (ARABIDOPSIS THALIANA HOMEOBOX 7); transcription activator/ transcription	AT2G46680	0.00617238	3.18102
264277_at	---	BURP domain-containing protein / polygalacturonase, putative	AT1G60390	0.00333531	3.18384
266227_at	---	unknown protein	AT2G28870	2.89813e-05	3.18439
245427_at	---	transporter-related	AT4G17550	0.000100221	3.19706
248353_at	CYP96A4	CYP96A4; electron carrier/ heme binding / iron ion binding / monooxygenase/ oxyg	AT5G52320	0.00588447	3.19996
248427_at	ATSBT1.3	ATSBT1.3 (ARABIDOPSIS THALIANA SUBTILASE 1.3); identical protein binding / serin	AT5G51750	6.9891e-05	3.20372
267284_at	---	unknown protein	AT2G23700	0.000541621	3.22054
246133_at	AAO1	AAO1 (ARABIDOPSIS ALDEHYDE OXIDASE 1); aldehyde oxidase/ indole-3-acetaldehyde o	AT5G20960	2.03866e-06	3.2264
251704_at	---	unknown protein	AT3G56360	0.00622125	3.23084
250186_at	---	aldose 1-epimerase family protein	AT5G14500	0.00414123	3.23125
265173_at	---	unknown protein	AT1G23530	0.000903897	3.24028
245612_at	HCD1	HCD1 (3-HYDROXYACYL-COA DEHYDRATASE 1); carnitine racemase/ catalytic/ dodecenoy	AT4G14440	9.22776e-05	3.24847
257663_at	---	structural constituent of ribosome	AT3G20260	0.000119837	3.26988
252160_at	---	hydroxyproline-rich glycoprotein family protein	AT3G50570	0.00294062	3.27059
256970_at	---	ABC transporter family protein	AT3G21090	0.000708864	3.27671
253817_at	---	unknown protein	AT4G28310	0.00251196	3.28123
[truncated: 210 more rows]
