# Supplementary material for: BRAHMA ATPase of the SWI/SNF Chromatin Remodeling Complex Acts as a Positive Regulator of Gibberellin-Mediated Responses in Arabidopsis
Source: PLoS One. 2013 Mar 11;8(3):e58588. doi: 10.1371/journal.pone.0058588 (PMC3594165; doi:10.1371/journal.pone.0058588)
Supplement: Table S3 — Genes that exhibit significantly different expression in ga1-3 mutant comparing to wild type. (XLSX) [file pone.0058588.s009.xlsx]

## Sheet: Arkusz1
Table S3. Genes that exhibit significantly different expression in ga1-3 mutant comparing to wt (Fc> 1.5; FDR< 0.05)
		Genes down-regulated in ga1-3 comparing to wt
Probeset ID	Gene	description	locus	p-value	Fold-Change
256527_at	---	Plant thionin.[Source:TAIR;Acc:AT1G66100]	AT1G66100	2.10512e-07	-108.221
255484_at	---	Cysteine/Histidine-rich C1 domain family protein.[Source:TAIR;Acc:AT4G02540]	AT4G02540	1.54768e-07	-41.6688
247462_at	---	Bifunctional inhibitor/lipid-transfer protein/seed storage 2S albumin superfamily prote	AT5G62080	2.82278e-05	-33.7202
256096_at	---	unknown protein	AT1G13650	9.57383e-06	-26.5364
260941_at	---	Peroxidase superfamily protein.[Source:TAIR;Acc:AT1G44970]	AT1G44970	9.27263e-05	-19.2164
247573_at	AACT1	AACT1 (anthocyanin 5-aromatic acyltransferase 1); transferase/ transferase, transferrin	AT5G61160	3.54843e-05	-16.908
254001_at	MIOX4	myo-inositol oxygenase 4.[Source:TAIR;Acc:AT4G26260]	AT4G26260	0.000358379	-16.6802
255607_at	---	GDSL-like Lipase/Acylhydrolase superfamily protein.[Source:TAIR;Acc:AT4G01130]	AT4G01130	1.27566e-05	-16.5059
247878_at	---	unknown protein.[Source:TAIR;Acc:AT5G57760]	AT5G57760	3.20457e-05	-16.0583
249732_at	---	6-phosphogluconolactonase 5.[Source:TAIR;Acc:AT5G24420]	AT5G24420	1.9953e-05	-15.3698
255177_at	ACS11	1-aminocyclopropane-1-carboxylate synthase 11.[Source:TAIR;Acc:AT4G08040]	AT4G08040	4.62669e-05	-15.1707
255257_at	UBQ11	ubiquitin 11.[Source:TAIR;Acc:AT4G05050]	AT4G05050	4.06002e-06	-12.2312
259640_at	BGLU18	beta glucosidase 18.[Source:TAIR;Acc:AT1G52400]	AT1G52400	0.00341368	-11.9583
262325_at	---	Disease resistance-responsive (dirigent-like protein) family protein.[Source:TAIR;Acc:A	AT1G64160	4.54387e-05	-11.6259
266799_at	ATPSK2	phytosulfokine 2 precursor.[Source:TAIR;Acc:AT2G22860]	AT2G22860	0.0020056	-11.4808
255694_at	UNE10	basic helix-loop-helix (bHLH) DNA-binding superfamily protein.[Source:TAIR;Acc:AT4G0005	AT4G00050	2.95392e-07	-11.3206
245422_at	---	alpha/beta-Hydrolases superfamily protein.[Source:TAIR;Acc:AT4G17470]	AT4G17470	8.96524e-05	-10.2824
266800_at	---	VQ motif-containing protein.[Source:TAIR;Acc:AT2G22880]	AT2G22880	0.000535701	-10.2056
254574_at	---	unknown protein.[Source:TAIR;Acc:AT4G19430]	AT4G19430	0.0050826	-9.95972
255260_at	---	ankyrin repeat family protein.[Source:TAIR;Acc:AT4G05040]	AT4G05040	5.81976e-08	-9.18122
254150_at	---	Phosphorylase superfamily protein.[Source:TAIR;Acc:AT4G24350]	AT4G24350	6.74443e-05	-8.89971
266516_at	---	Glutaredoxin family protein.[Source:TAIR;Acc:AT2G47880]	AT2G47880	0.00534582	-8.74042
247452_at	CDF1	cycling DOF factor 1.[Source:TAIR;Acc:AT5G62430]	AT5G62430	1.19837e-06	-8.68536
259443_at	---	Chitinase family protein.[Source:TAIR;Acc:AT1G02360]	AT1G02360	0.000395173	-8.19616
255595_at	---	Chitinase family protein.[Source:TAIR;Acc:AT4G01700]	AT4G01700	0.000686616	-8.18433
251436_at	ARGOS	auxin-regulated gene involved in organ size.[Source:TAIR;Acc:AT3G59900]	AT3G59900	3.32991e-07	-7.96311
261327_at	---	Integrase-type DNA-binding superfamily protein.[Source:TAIR;Acc:AT1G44830]	AT1G44830	4.83957e-05	-7.80983
245928_s_at	VSP1	vegetative storage protein 1.[Source:TAIR;Acc:AT5G24780] vegetative storage protein 2.[	AT5G24770	0.00408472	-7.68668
252437_at	---	Plant invertase/pectin methylesterase inhibitor superfamily protein.[Source:TAIR;Acc:AT	AT3G47380	0.00128479	-7.66635
267230_at	ARL	ARGOS-like.[Source:TAIR;Acc:AT2G44080]	AT2G44080	0.000392843	-7.46267
248703_at	---	Eukaryotic aspartyl protease family protein.[Source:TAIR;Acc:AT5G48430]	AT5G48430	3.60401e-05	-7.24628
259609_at	TSA1	TSK-associating protein 1.[Source:TAIR;Acc:AT1G52410]	AT1G52410	0.00070379	-7.11516
256097_at	---	unknown protein.[Source:TAIR;Acc:AT1G13670]	AT1G13670	1.6966e-05	-6.73922
249895_at	FAR1	fatty acid reductase 1.[Source:TAIR;Acc:AT5G22500]	AT5G22500	5.78822e-05	-6.67909
259417_at	HFR1	basic helix-loop-helix (bHLH) DNA-binding superfamily protein.[Source:TAIR;Acc:AT1G0234	AT1G02340	0.000112206	-6.64265
248350_at	---	Bifunctional inhibitor/lipid-transfer protein/seed storage 2S albumin superfamily prote	AT5G52160	0.00491331	-6.61334
253066_at	ACS8	1-amino-cyclopropane-1-carboxylate synthase 8.[Source:TAIR;Acc:AT4G37770]	AT4G37770	0.000200995	-6.36962
247474_at	---	Protein of unknown function (DUF1442).[Source:TAIR;Acc:AT5G62280]	AT5G62280	2.75872e-05	-6.31237
247478_at	---	Plant invertase/pectin methylesterase inhibitor superfamily protein.[Source:TAIR;Acc:AT	AT5G62360	0.00394733	-5.91141
255261_s_at	FUR1	equilibrative nucleoside transporter 6.[Source:TAIR;Acc:AT4G05110] Major facilitator su	AT4G05110	0.00138913	-5.77026
245696_at	PKS4	Protein PHYTOCHROME KINASE SUBSTRATE 4 [Source:UniProtKB/Swiss-Prot;Acc:Q9FYE2]	AT5G04190	0.000119549	-5.73306
263174_at	ESP	epithiospecifier protein.[Source:TAIR;Acc:AT1G54040]	AT1G54040	7.9711e-06	-5.66087
254544_at	---	Glycosyl hydrolase family protein with chitinase insertion domain.[Source:TAIR;Acc:AT4G	AT4G19820	2.30741e-06	-5.54493
260475_at	scpl31	serine carboxypeptidase-like 31.[Source:TAIR;Acc:AT1G11080]	AT1G11080	0.000223088	-5.51672
260754_at	---	unknown protein.[Source:TAIR;Acc:AT1G49000]	AT1G49000	0.000436243	-5.48036
254163_s_at	---	Phosphorylase superfamily protein.[Source:TAIR;Acc:AT4G24350] Phosphorylase superfamily	AT4G24340	0.000118334	-5.4447
262259_s_at	---	Protein of unknown function (DUF567).[Source:TAIR;Acc:AT1G53870] Protein of unknown fun	AT1G53890	4.94895e-06	-5.43446
248686_at	---	receptor-like protein kinase-related family protein.[Source:TAIR;Acc:AT5G48540]	AT5G48540	0.000506746	-5.40844
267459_at	---	unknown protein.[Source:TAIR;Acc:AT2G33850]	AT2G33850	0.00500066	-5.36852
249645_at	THI2,2	thionin 2.2.[Source:TAIR;Acc:AT5G36910]	AT5G36910	0.000807472	-5.35662
249337_at	---	PLC-like phosphodiesterases superfamily protein.[Source:TAIR;Acc:AT5G41080]	AT5G41080	1.67123e-05	-5.29734
257636_at	CYP71B22	cytochrome P450, family 71, subfamily B, polypeptide 22.[Source:TAIR;Acc:AT3G26200]	AT3G26200	0.00012526	-5.26943
264342_at	---	Vacuolar calcium-binding protein-related.[Source:TAIR;Acc:AT1G12080]	AT1G12080	0.00222444	-5.22603
255430_at	tic20-IV	translocon at the inner envelope membrane of chloroplasts 20-IV.[Source:TAIR;Acc:AT4G03	AT4G03320	9.34324e-05	-5.20957
260957_at	ADS1	delta 9 desaturase 1.[Source:TAIR;Acc:AT1G06080]	AT1G06080	0.00100988	-5.12308
260560_at	---	Chitinase family protein.[Source:TAIR;Acc:AT2G43590]	AT2G43590	0.00194825	-5.06265
249410_at	---	Cysteine-rich receptor-like protein kinase 42 [Source:UniProtKB/Swiss-Prot;Acc:Q9FNE1]	AT5G40380	0.000516327	-4.92347
245399_at	TIP2;2	tonoplast intrinsic protein 2;2.[Source:TAIR;Acc:AT4G17340]	AT4G17340	0.00389273	-4.90162
255511_at	PIT1	RING/FYVE/PHD zinc finger superfamily protein.[Source:TAIR;Acc:AT4G02075]	AT4G02075	9.45501e-06	-4.898
258100_at	---	MATE efflux family protein.[Source:TAIR;Acc:AT3G23550]	AT3G23550	4.86939e-05	-4.81692
263935_at	PUB23	plant U-box 23.[Source:TAIR;Acc:AT2G35930]	AT2G35930	0.00371511	-4.79501
252265_at	DIN11	2-oxoglutarate (2OG) and Fe(II)-dependent oxygenase superfamily protein.[Source:TAIR;Ac	AT3G49620	0.00143033	-4.77516
254231_at	WRKY53	WRKY family transcription factor.[Source:TAIR;Acc:AT4G23810]	AT4G23810	0.00069876	-4.75946
245463_at	ATEXLB1	Expansin-like B1 [Source:UniProtKB/Swiss-Prot;Acc:O23547]	AT4G17030	9.00509e-05	-4.64634
258497_at	COL2	CONSTANS-like 2.[Source:TAIR;Acc:AT3G02380]	AT3G02380	0.000276207	-4.59255
250327_at	---	unknown protein.[Source:TAIR;Acc:AT5G12050]	AT5G12050	0.000404645	-4.57204
262580_at	---	Cystathionine beta-synthase (CBS) protein.[Source:TAIR;Acc:AT1G15330]	AT1G15330	6.44681e-07	-4.51056
262730_at	ATOCT3	organic cation/carnitine transporter 3.[Source:TAIR;Acc:AT1G16390]	AT1G16390	1.06793e-07	-4.50145
248028_at	---	unknown protein [Source:RefSeq peptide;Acc:NP_568827]	AT5G55620	1.08369e-05	-4.48299
251746_at	---	Glucose-methanol-choline (GMC) oxidoreductase family protein.[Source:TAIR;Acc:AT3G56060	AT3G56060	9.19732e-06	-4.43651
254120_at	DIC2	dicarboxylate carrier 2.[Source:TAIR;Acc:AT4G24570]	AT4G24570	0.00375488	-4.41396
248252_at	AGP22	arabinogalactan protein 22.[Source:TAIR;Acc:AT5G53250]	AT5G53250	0.000413507	-4.38946
248911_at	DOG1	delay of germination 1.[Source:TAIR;Acc:AT5G45830]	AT5G45830	6.53037e-08	-4.36358
263890_at	---	SAUR-like auxin-responsive protein family.[Source:TAIR;Acc:AT2G37030]	AT2G37030	4.21694e-06	-4.34354
250657_at	ST2B	sulfotransferase 2B.[Source:TAIR;Acc:AT5G07000]	AT5G07000	0.00033779	-4.34295
258293_at	PHO1	phosphate 1.[Source:TAIR;Acc:AT3G23430]	AT3G23430	0.00122024	-4.32421
264872_at	SEP3	K-box region and MADS-box transcription factor family protein.[Source:TAIR;Acc:AT1G2426	AT1G24260	0.00531156	-4.28528
260973_at	---	RING/U-box superfamily protein.[Source:TAIR;Acc:AT1G53490]	AT1G53490	4.055e-09	-4.25372
263216_s_at	---	FAD-binding Berberine family protein.[Source:TAIR;Acc:AT1G30720] FAD-binding Berberine	AT1G30720	0.000294309	-4.24969
248273_at	---	Transducin/WD40 repeat-like superfamily protein.[Source:TAIR;Acc:AT5G53500]	AT5G53500	5.7e-05	-4.24852
250936_at	---	unknown protein [Source:RefSeq peptide;Acc:NP_195932]	AT5G03120	4.53691e-05	-4.21763
253423_at	IAA29	indole-3-acetic acid inducible 29.[Source:TAIR;Acc:AT4G32280]	AT4G32280	2.60504e-05	-4.18107
255969_at	---	RNA-binding (RRM/RBD/RNP motifs) family protein.[Source:TAIR;Acc:AT1G22330]	AT1G22330	0.00073349	-4.16913
250475_at	SULTR2;1	slufate transporter 2;1.[Source:TAIR;Acc:AT5G10180]	AT5G10180	2.02899e-05	-4.15851
264900_at	PIN7	Auxin efflux carrier family protein.[Source:TAIR;Acc:AT1G23080]	AT1G23080	2.69093e-05	-4.04436
262312_at	MLP28	MLP-like protein 28.[Source:TAIR;Acc:AT1G70830]	AT1G70830	0.00185361	-4.03364
259790_s_at	---	SAUR-like auxin-responsive protein family.[Source:TAIR;Acc:AT5G27780] SAUR-like auxin-r	AT1G29430	0.00108892	-4.0082
249087_at	ERF9	erf domain protein 9.[Source:TAIR;Acc:AT5G44210]	AT5G44210	0.000558924	-3.96167
267425_at	---	FAD-binding Berberine family protein.[Source:TAIR;Acc:AT2G34810]	AT2G34810	0.00102335	-3.94921
250091_at	---	Putative membrane lipoprotein.[Source:TAIR;Acc:AT5G17340]	AT5G17340	0.000502735	-3.94891
265175_at	ATCSLA03	cellulose synthase-like A3.[Source:TAIR;Acc:AT1G23480]	AT1G23480	2.43451e-05	-3.94214
256503_at	ATRL6	RAD-like 6.[Source:TAIR;Acc:AT1G75250]	AT1G75250	3.66463e-07	-3.90382
253943_at	---	fatty acid desaturase A.[Source:TAIR;Acc:AT4G27030]	AT4G27030	0.000655762	-3.85734
252511_at	---	protein kinase-related [Source:RefSeq peptide;Acc:NP_190213]	AT3G46280	0.00303422	-3.85571
247214_at	---	unknown protein	AT5G64850	3.04913e-05	-3.73847
264124_at	ATOCT2	organic cation/carnitine transporter 2.[Source:TAIR;Acc:AT1G79360]	AT1G79360	2.87939e-05	-3.72711
250476_at	FLC	K-box region and MADS-box transcription factor family protein.[Source:TAIR;Acc:AT5G1014	AT5G10140	0.00262605	-3.72287
249037_at	FLA13	FASCICLIN-like arabinogalactan protein 13 precursor.[Source:TAIR;Acc:AT5G44130]	AT5G44130	3.94128e-06	-3.70269
262131_at	RALF1	rapid alkalinization factor 1.[Source:TAIR;Acc:AT1G02900]	AT1G02900	2.71131e-05	-3.68847
248968_at	---	Pectinacetylesterase family protein.[Source:TAIR;Acc:AT5G45280]	AT5G45280	0.00115103	-3.67334
257506_at	---	SAUR-like auxin-responsive protein family.[Source:TAIR;Acc:AT1G29440]	AT1G29440	0.00294406	-3.66977
260664_at	ATRL5	RAD-like 5.[Source:TAIR;Acc:AT1G19510]	AT1G19510	0.000758844	-3.63064
254281_at	---	bile acid:sodium symporter family protein [Source:RefSeq peptide;Acc:NP_567671]	AT4G22840	4.89173e-05	-3.61394
258764_at	---	Plant invertase/pectin methylesterase inhibitor superfamily.[Source:TAIR;Acc:AT3G10720]	AT3G10720	0.000514443	-3.60842
246108_at	---	glycine-rich protein.[Source:TAIR;Acc:AT5G28630]	AT5G28630	2.05798e-05	-3.51504
255502_at	---	Concanavalin A-like lectin protein kinase family protein.[Source:TAIR;Acc:AT4G02410]	AT4G02410	0.000134257	-3.50621
253496_at	ATGPX7	Putative glutathione peroxidase 7, chloroplastic [Source:UniProtKB/Swiss-Prot;Acc:Q9SZ5	AT4G31870	0.000135419	-3.50122
259822_at	MYB20	myb domain protein 20.[Source:TAIR;Acc:AT1G66230]	AT1G66230	0.000327943	-3.49506
251575_at	BZIP61	Basic-leucine zipper (bZIP) transcription factor family protein.[Source:TAIR;Acc:AT3G58	AT3G58120	0.000569078	-3.48524
247327_at	---	Peroxidase superfamily protein.[Source:TAIR;Acc:AT5G64120]	AT5G64120	0.00275982	-3.48318
260831_at	---	Glutaredoxin family protein.[Source:TAIR;Acc:AT1G06830]	AT1G06830	0.000291283	-3.45354
266658_at	---	unknown protein [Source:RefSeq peptide;Acc:NP_565608]	AT2G25735	0.00178812	-3.43729
254564_at	NCED4	nine-cis-epoxycarotenoid dioxygenase 4.[Source:TAIR;Acc:AT4G19170]	AT4G19170	0.00165828	-3.42509
258468_at	---	unknown protein.[Source:TAIR;Acc:AT3G06070]	AT3G06070	0.000226121	-3.40494
251024_at	---	Transmembrane amino acid transporter family protein.[Source:TAIR;Acc:AT5G02180]	AT5G02180	8.33502e-05	-3.40257
267008_at	---	ABC-2 type transporter family protein.[Source:TAIR;Acc:AT2G39350]	AT2G39350	0.00164643	-3.40158
264240_at	---	Protein kinase superfamily protein.[Source:TAIR;Acc:AT1G54820]	AT1G54820	6.32422e-05	-3.38844
259671_at	---	Protein kinase superfamily protein.[Source:TAIR;Acc:AT1G52290]	AT1G52290	1.48165e-05	-3.37738
255447_at	---	GTP-binding family protein.[Source:TAIR;Acc:AT4G02790]	AT4G02790	0.000386459	-3.37549
259879_at	CML38	calmodulin-like 38.[Source:TAIR;Acc:AT1G76650]	AT1G76650	0.00396478	-3.34894
247880_at	---	unknown protein	AT5G57780	0.000698179	-3.34875
255319_at	AtRLP46	receptor like protein 46.[Source:TAIR;Acc:AT4G04220]	AT4G04220	0.00127889	-3.34379
259275_at	---	unknown protein.[Source:TAIR;Acc:AT3G01060]	AT3G01060	0.00118703	-3.32635
256266_at	---	unknown protein.[Source:TAIR;Acc:AT3G12320]	AT3G12320	0.00161091	-3.32098
255296_at	---	Tetratricopeptide repeat (TPR)-like superfamily protein.[Source:TAIR;Acc:AT4G04790]	AT4G04790	3.69945e-05	-3.31908
255654_at	---	cysteine-rich RLK (RECEPTOR-like protein kinase) 41.[Source:TAIR;Acc:AT4G00970]	AT4G00970	0.0021935	-3.29807
249860_at	---	Serine carboxypeptidase S28 family protein.[Source:TAIR;Acc:AT5G22860]	AT5G22860	0.000140239	-3.29553
257823_at	---	Vacuolar iron transporter (VIT) family protein.[Source:TAIR;Acc:AT3G25190]	AT3G25190	0.00439232	-3.29306
255627_at	---	unknown protein	AT4G00955	0.00144294	-3.28908
263133_at	---	SOUL heme-binding family protein.[Source:TAIR;Acc:AT1G78450]	AT1G78450	7.85796e-08	-3.2522
248496_at	---	Nodulin MtN3 family protein.[Source:TAIR;Acc:AT5G50790]	AT5G50790	0.000277787	-3.24951
264551_at	---	Carbohydrate-binding X8 domain superfamily protein.[Source:TAIR;Acc:AT1G09460]	AT1G09460	0.000388749	-3.23899
256185_at	ADOF1	DOF zinc finger protein 1.[Source:TAIR;Acc:AT1G51700]	AT1G51700	3.46637e-05	-3.23859
250007_at	BMY3	beta-amylase 3.[Source:TAIR;Acc:AT5G18670]	AT5G18670	0.000287266	-3.23382
248564_at	---	Predicted AT-hook DNA-binding family protein.[Source:TAIR;Acc:AT5G49700]	AT5G49700	0.00091838	-3.23039
265111_at	---	Bifunctional inhibitor/lipid-transfer protein/seed storage 2S albumin superfamily prote	AT1G62510	5.53911e-05	-3.21017
256799_at	---	unknown protein.[Source:TAIR;Acc:AT3G18560]	AT3G18560	4.92981e-05	-3.20502
258003_at	EXPA5	expansin A5.[Source:TAIR;Acc:AT3G29030]	AT3G29030	3.71596e-05	-3.19812
253571_at	---	Calmodulin-binding protein.[Source:TAIR;Acc:AT4G31000]	AT4G31000	0.000856595	-3.18965
245672_at	---	Pectin lyase-like superfamily protein.[Source:TAIR;Acc:AT1G56710]	AT1G56710	6.65154e-05	-3.18505
249797_at	---	Remorin family protein.[Source:TAIR;Acc:AT5G23750]	AT5G23750	0.00159147	-3.17303
261772_at	---	Arabidopsis protein of unknown function (DUF241).[Source:TAIR;Acc:AT1G76240]	AT1G76240	3.6098e-05	-3.16872
257367_at	---	Protein of unknown function (DUF1677).[Source:TAIR;Acc:AT2G25780]	AT2G25780	0.000125781	-3.15482
254785_at	FLA2	FASCICLIN-like arabinogalactan 2.[Source:TAIR;Acc:AT4G12730]	AT4G12730	0.0001955	-3.14999
247162_at	---	xyloglucan endotransglucosylase/hydrolase 6.[Source:TAIR;Acc:AT5G65730]	AT5G65730	0.000338946	-3.13341
254384_at	---	HSP20-like chaperones superfamily protein.[Source:TAIR;Acc:AT4G21870]	AT4G21870	0.0040178	-3.11672
258091_at	---	unknown protein.[Source:TAIR;Acc:AT3G14560]	AT3G14560	1.12566e-05	-3.11606
255148_at	MAPKKK10	MAPK/ERK kinase kinase 3.[Source:TAIR;Acc:AT4G08470]	AT4G08470	0.00033103	-3.11593
251785_at	ATWBC19	white-brown complex homolog 19.[Source:TAIR;Acc:AT3G55130]	AT3G55130	0.000747056	-3.10776
267460_at	SPL3	squamosa promoter binding protein-like 3.[Source:TAIR;Acc:AT2G33810]	AT2G33810	3.6583e-05	-3.10287
267580_at	---	unknown protein	AT2G41990	0.000187734	-3.08693
267013_at	CCR2	CRINKLY4 related 2.[Source:TAIR;Acc:AT2G39180]	AT2G39180	0.00141651	-3.08179
260070_at	BEE3	BR enhanced expression 3.[Source:TAIR;Acc:AT1G73830]	AT1G73830	0.00270509	-3.08158
251197_at	---	Thioredoxin superfamily protein.[Source:TAIR;Acc:AT3G62960]	AT3G62960	3.9408e-06	-3.07242
252906_at	GGT1	gamma-glutamyl transpeptidase 1.[Source:TAIR;Acc:AT4G39640]	AT4G39640	3.36065e-05	-3.071
261570_at	KCS1	3-ketoacyl-CoA synthase 1.[Source:TAIR;Acc:AT1G01120]	AT1G01120	0.00513706	-3.06895
253654_at	---	Core-2/I-branching beta-1,6-N-acetylglucosaminyltransferase family protein.[Source:TAIR	AT4G30060	0.00036489	-3.05228
248040_at	---	RING/U-box superfamily protein.[Source:TAIR;Acc:AT5G55970]	AT5G55970	0.00221593	-3.05205
248027_at	ATKCO1	Outward rectifying potassium channel protein.[Source:TAIR;Acc:AT5G55630]	AT5G55630	2.28113e-05	-3.051
245277_at	IAGLU	indole-3-acetate beta-D-glucosyltransferase.[Source:TAIR;Acc:AT4G15550]	AT4G15550	0.00193011	-3.03356
265053_at	---	Mannose-binding lectin superfamily protein.[Source:TAIR;Acc:AT1G52000]	AT1G52000	0.0044595	-3.00893
266760_at	NGA1	AP2/B3-like transcriptional factor family protein.[Source:TAIR;Acc:AT2G46870]	AT2G46870	0.000484586	-2.98701
265122_at	FMO GS-OX2	flavin-monooxygenase glucosinolate S-oxygenase 2.[Source:TAIR;Acc:AT1G62540]	AT1G62540	0.00196876	-2.98093
261480_at	PKS2	phytochrome kinase substrate 2.[Source:TAIR;Acc:AT1G14280]	AT1G14280	0.000177229	-2.97811
266474_at	---	Plant protein of unknown function (DUF828).[Source:TAIR;Acc:AT2G31110]	AT2G31110	0.000166064	-2.97461
265194_at	EFE	ethylene-forming enzyme.[Source:TAIR;Acc:AT1G05010]	AT1G05010	7.67664e-06	-2.95572
253629_at	---	glycine-rich protein.[Source:TAIR;Acc:AT4G30450]	AT4G30450	0.00307339	-2.95186
250100_at	GLN1;4	glutamine synthetase 1;4.[Source:TAIR;Acc:AT5G16570]	AT5G16570	0.000719192	-2.94978
253493_at	ENP	Phototropic-responsive NPH3 family protein.[Source:TAIR;Acc:AT4G31820]	AT4G31820	9.63198e-05	-2.92782
259787_at	---	SAUR-like auxin-responsive protein family.[Source:TAIR;Acc:AT1G29460]	AT1G29460	0.00223573	-2.90005
254024_at	---	CAP (Cysteine-rich secretory proteins, Antigen 5, and Pathogenesis-related 1 protein) s	AT4G25780	0.000229396	-2.89541
266884_at	UCC2	uclacyanin 2.[Source:TAIR;Acc:AT2G44790]	AT2G44790	0.00571249	-2.89216
264767_at	SD1-29	S-domain-1 29.[Source:TAIR;Acc:AT1G61380]	AT1G61380	0.00112073	-2.88954
255957_at	---	Protein of unknown function (DUF581).[Source:TAIR;Acc:AT1G22160]	AT1G22160	0.00158299	-2.88761
256574_at	---	unknown protein	AT3G14780	0.000206403	-2.8863
249818_at	TUB8	tubulin beta 8.[Source:TAIR;Acc:AT5G23860]	AT5G23860	3.64745e-05	-2.88078
256093_at	---	RING/U-box superfamily protein.[Source:TAIR;Acc:AT1G20823]	AT1G20823	0.000945197	-2.87391
264611_at	---	Pectin lyase-like superfamily protein.[Source:TAIR;Acc:AT1G04680]	AT1G04680	0.00119081	-2.86432
260776_at	---	C2H2-like zinc finger protein.[Source:TAIR;Acc:AT1G14580]	AT1G14580	0.0020935	-2.85409
263252_at	STH	Salt tolerance-like protein [Source:UniProtKB/Swiss-Prot;Acc:Q9SID1]	AT2G31380	0.00320679	-2.85295
259773_at	---	SAUR-like auxin-responsive protein family.[Source:TAIR;Acc:AT1G29500]	AT1G29500	0.00180768	-2.84323
247252_at	---	RGF9.[Source:TAIR;Acc:AT5G64770]	AT5G64770	0.000282435	-2.82522
256168_at	---	Leucine-rich repeat protein kinase family protein.[Source:TAIR;Acc:AT1G51805]	AT1G51805	0.00038625	-2.79722
249065_at	---	Zinc finger CCCH domain-containing protein 61 [Source:UniProtKB/Swiss-Prot;Acc:Q9FKW2]	AT5G44260	2.57975e-05	-2.79247
252572_at	MLO3	Seven transmembrane MLO family protein.[Source:TAIR;Acc:AT3G45290]	AT3G45290	0.000622653	-2.77789
250869_at	TFL1	PEBP (phosphatidylethanolamine-binding protein) family protein.[Source:TAIR;Acc:AT5G038	AT5G03840	0.000962595	-2.73592
250099_at	---	Homeodomain-like superfamily protein.[Source:TAIR;Acc:AT5G17300]	AT5G17300	0.000496428	-2.73003
260429_at	JAZ6	jasmonate-zim-domain protein 6.[Source:TAIR;Acc:AT1G72450]	AT1G72450	0.0026093	-2.72401
264697_at	CYCD1;1	CYCLIN D1;1.[Source:TAIR;Acc:AT1G70210]	AT1G70210	0.00321851	-2.71976
250633_at	PMSR2	peptidemethionine sulfoxide reductase 2.[Source:TAIR;Acc:AT5G07460]	AT5G07460	0.000671944	-2.71913
253258_at	---	B3 domain-containing protein At4g34400 [Source:UniProtKB/Swiss-Prot;Acc:Q9SZ05]	AT4G34400	0.000247727	-2.69143
259842_at	CPuORF32	S-adenosyl-L-methionine-dependent methyltransferases superfamily protein.[Source:TAIR;A	AT1G73600	0.00201287	-2.68448
251013_at	---	short-chain dehydrogenase/reductase (SDR) family protein [Source:RefSeq peptide;Acc:NP	AT5G02540	0.00295982	-2.68011
250892_at	ATCSLA09	Nucleotide-diphospho-sugar transferases superfamily protein.[Source:TAIR;Acc:AT5G03760]	AT5G03760	0.00404664	-2.67332
250723_at	---	Putative lysine decarboxylase family protein.[Source:TAIR;Acc:AT5G06300]	AT5G06300	0.00219031	-2.66603
248566_s_at	ATFRO7	ferric reduction oxidase 6.[Source:TAIR;Acc:AT5G49730] ferric reduction oxidase 7.[Sour	AT5G49740	0.000327306	-2.65858
255825_at	---	unknown protein.[Source:TAIR;Acc:AT2G40475]	AT2G40475	0.00216673	-2.65166
266719_at	CCA1	circadian clock associated 1.[Source:TAIR;Acc:AT2G46830]	AT2G46830	0.00321919	-2.64982
250940_at	---	SAUR-like auxin-responsive protein family.[Source:TAIR;Acc:AT5G03310]	AT5G03310	3.32249e-05	-2.64831
252296_at	---	Heavy metal transport/detoxification superfamily protein.[Source:TAIR;Acc:AT3G48970]	AT3G48970	0.000698552	-2.64827
255298_at	ATMSRB6	methionine sulfoxide reductase B6.[Source:TAIR;Acc:AT4G04840]	AT4G04840	0.00196028	-2.6446
260037_at	RAV2	related to ABI3/VP1 2.[Source:TAIR;Acc:AT1G68840]	AT1G68840	0.000945329	-2.64292
251961_at	AtPPa4	pyrophosphorylase 4.[Source:TAIR;Acc:AT3G53620]	AT3G53620	3.72757e-05	-2.63952
252950_at	---	PLC-like phosphodiesterases superfamily protein.[Source:TAIR;Acc:AT4G38690]	AT4G38690	5.54295e-05	-2.63769
265454_at	ARF11	auxin response factor 11.[Source:TAIR;Acc:AT2G46530]	AT2G46530	8.51137e-06	-2.63265
250909_at	---	PAN domain-containing protein At5g03700 [Source:UniProtKB/Swiss-Prot;Acc:Q9LZR8]	AT5G03700	5.89648e-05	-2.63122
258339_at	---	Dynein light chain type 1 family protein.[Source:TAIR;Acc:AT3G16120]	AT3G16120	0.000319652	-2.62722
252661_at	---	unknown protein [Source:RefSeq peptide;Acc:NP_190031]	AT3G44450	7.58786e-05	-2.625
255856_at	---	protein kinase-related.[Source:TAIR;Acc:AT1G66940]	AT1G66940	4.7738e-05	-2.61173
262608_at	---	2-oxoglutarate (2OG) and Fe(II)-dependent oxygenase superfamily protein.[Source:TAIR;Ac	AT1G14120	0.00201991	-2.59508
245088_at	---	Subtilisin-like serine endopeptidase family protein.[Source:TAIR;Acc:AT2G39850]	AT2G39850	0.00578393	-2.5851
259788_at	---	GDSL-like Lipase/Acylhydrolase superfamily protein.[Source:TAIR;Acc:AT1G29670]	AT1G29670	0.00511631	-2.58507
257769_at	IAA7	indole-3-acetic acid 7.[Source:TAIR;Acc:AT3G23050]	AT3G23050	1.50508e-05	-2.57485
266899_at	---	Mitochondrial transcription termination factor family protein.[Source:TAIR;Acc:AT2G3462	AT2G34620	0.000193037	-2.57127
255082_at	---	SEC14 cytosolic factor family protein / phosphoglyceride transfer family protein.[Sourc	AT4G09160	2.75681e-05	-2.56389
264986_at	ATGSTU13	glutathione S-transferase tau 13.[Source:TAIR;Acc:AT1G27130]	AT1G27130	0.000659536	-2.55433
247696_at	MYB59	myb domain protein 59.[Source:TAIR;Acc:AT5G59780]	AT5G59780	0.000457058	-2.55416
245336_at	---	Encodes a root meristem growth factor (RGF).[Source:TAIR;Acc:AT4G16515]	AT4G16515	0.00471985	-2.54414
254572_at	---	Long-chain fatty alcohol dehydrogenase family protein.[Source:TAIR;Acc:AT4G19380]	AT4G19380	9.24325e-05	-2.54295
251144_at	---	HXXXD-type acyl-transferase family protein.[Source:TAIR;Acc:AT5G01210]	AT5G01210	0.000105876	-2.54068
248197_at	PORA	protochlorophyllide oxidoreductase A.[Source:TAIR;Acc:AT5G54190]	AT5G54190	0.00577185	-2.53638
254447_at	---	FAD-binding Berberine family protein.[Source:TAIR;Acc:AT4G20860]	AT4G20860	0.000367073	-2.53508
267305_at	ATKT1	potassium transporter 1.[Source:TAIR;Acc:AT2G30070]	AT2G30070	0.000516434	-2.53467
255589_s_at	---	Arabidopsis protein of unknown function (DUF241).[Source:TAIR;Acc:AT4G35680] unknown pr	AT4G01590	3.43076e-06	-2.52804
257204_at	RALFL24	ralf-like 24.[Source:TAIR;Acc:AT3G23805]	AT3G23805	0.000301539	-2.50806
252963_at	---	unknown protein.[Source:TAIR;Acc:AT4G38820]	AT4G38820	0.00104355	-2.50239
256299_at	ATEXPA1	expansin A1.[Source:TAIR;Acc:AT1G69530]	AT1G69530	0.00131441	-2.49551
253255_at	---	SAUR-like auxin-responsive protein family.[Source:TAIR;Acc:AT4G34760]	AT4G34760	0.00180364	-2.47345
249941_at	---	unknown protein.[Source:TAIR;Acc:AT5G22270]	AT5G22270	0.000850206	-2.47234
259076_at	TMAC2	AFP2 (ABI five-binding protein 2) family protein.[Source:TAIR;Acc:AT3G02140]	AT3G02140	0.000149728	-2.47121
255344_s_at	---	cysteine-rich RLK (RECEPTOR-like protein kinase) 39.[Source:TAIR;Acc:AT4G04540] cystein	AT4G04540	0.000267427	-2.46593
266805_at	---	TRICHOME BIREFRINGENCE-LIKE 45.[Source:TAIR;Acc:AT2G30010]	AT2G30010	0.000159137	-2.46592
259751_at	MYBL2	MYB-like 2.[Source:TAIR;Acc:AT1G71030]	AT1G71030	6.99113e-05	-2.45575
245783_s_at	---	TRAM, LAG1 and CLN8 (TLC) lipid-sensing domain containing protein.[Source:TAIR;Acc:AT1G	AT1G35170	0.00522149	-2.44344
259871_at	---	Vacuolar iron transporter (VIT) family protein.[Source:TAIR;Acc:AT1G76800]	AT1G76800	0.00540412	-2.43887
267264_at	SCPL11	serine carboxypeptidase-like 11.[Source:TAIR;Acc:AT2G22970]	AT2G22970	0.00345946	-2.43878
265732_at	---	unknown protein.[Source:TAIR;Acc:AT2G01300]	AT2G01300	0.00575842	-2.43685
255121_at	MAPKKK9	mitogen-activated protein kinase kinase kinase 9.[Source:TAIR;Acc:AT4G08480]	AT4G08480	0.00374959	-2.4274
255538_at	MYB55	myb domain protein 55.[Source:TAIR;Acc:AT4G01680]	AT4G01680	0.0030887	-2.4257
250132_at	KAN	Homeodomain-like superfamily protein.[Source:TAIR;Acc:AT5G16560]	AT5G16560	0.000276329	-2.4191
267516_at	RPT2	Phototropic-responsive NPH3 family protein.[Source:TAIR;Acc:AT2G30520]	AT2G30520	0.000302016	-2.41242
245765_at	---	Leucine-rich repeat (LRR) family protein.[Source:TAIR;Acc:AT1G33600]	AT1G33600	8.13239e-06	-2.40262
249012_at	CYP706A3	cytochrome P450, family 706, subfamily A, polypeptide 3.[Source:TAIR;Acc:AT5G44620]	AT5G44620	0.00366631	-2.3994
254746_at	---	Auxin-responsive family protein.[Source:TAIR;Acc:AT4G12980]	AT4G12980	4.72246e-05	-2.39566
263452_at	---	Haloacid dehalogenase-like hydrolase (HAD) superfamily protein.[Source:TAIR;Acc:AT2G221	AT2G22190	0.00444118	-2.38526
259982_at	ATL8	RING-H2 finger protein ATL8 [Source:UniProtKB/Swiss-Prot;Acc:Q8LC69]	AT1G76410	0.00420313	-2.38292
266300_at	PIN4	Auxin efflux carrier family protein.[Source:TAIR;Acc:AT2G01420]	AT2G01420	5.58557e-05	-2.38061
267209_at	---	unknown protein.[Source:TAIR;Acc:AT2G30930]	AT2G30930	0.000651879	-2.37938
255877_at	---	Major facilitator superfamily protein.[Source:TAIR;Acc:AT2G40460]	AT2G40460	0.000258771	-2.37853
249777_at	---	alpha/beta-Hydrolases superfamily protein.[Source:TAIR;Acc:AT5G24210]	AT5G24210	0.00295502	-2.37015
258399_at	IAA19	indole-3-acetic acid inducible 19.[Source:TAIR;Acc:AT3G15540]	AT3G15540	0.000865225	-2.36321
251301_at	CYP78A9	cytochrome p450 78a9.[Source:TAIR;Acc:AT3G61880]	AT3G61880	5.22948e-05	-2.3586
263653_at	ERS2	ethylene response sensor 2.[Source:TAIR;Acc:AT1G04310]	AT1G04310	5.2619e-05	-2.35085
263443_at	KCS12	3-ketoacyl-CoA synthase 12.[Source:TAIR;Acc:AT2G28630]	AT2G28630	1.78896e-05	-2.34247
267279_at	---	Protein of unknown function (DUF3511).[Source:TAIR;Acc:AT2G19460]	AT2G19460	9.84407e-05	-2.33974
263688_at	---	unknown protein.[Source:TAIR;Acc:AT1G26920]	AT1G26920	9.28403e-07	-2.33495
255403_at	DFL2	DFL2 (DWARF IN LIGHT 2) [Source:RefSeq peptide;Acc:NP_192249]	AT4G03400	0.000867237	-2.33316
255742_at	TEM1	AP2/B3 transcription factor family protein.[Source:TAIR;Acc:AT1G25560]	AT1G25560	0.00337081	-2.31903
252300_at	---	pyruvate kinase family protein.[Source:TAIR;Acc:AT3G49160]	AT3G49160	0.00539989	-2.31543
247541_at	---	glycine-rich protein.[Source:TAIR;Acc:AT5G61660]	AT5G61660	1.03841e-05	-2.30033
249408_at	MYB23	Transcription factor MYB23 [Source:UniProtKB/Swiss-Prot;Acc:Q96276]	AT5G40330	0.000209286	-2.29103
256461_s_at	---	L-Aspartase-like family protein.[Source:TAIR;Acc:AT1G36280] L-Aspartase-like family pro	AT1G36280	0.000104046	-2.28909
248075_at	CRR21	Tetratricopeptide repeat (TPR)-like superfamily protein.[Source:TAIR;Acc:AT5G55740]	AT5G55740	3.84008e-05	-2.28519
256446_at	---	RING/U-box superfamily protein.[Source:TAIR;Acc:AT3G11110]	AT3G11110	0.00483323	-2.27757
253971_at	---	Aldolase superfamily protein.[Source:TAIR;Acc:AT4G26530]	AT4G26530	0.00251162	-2.27416
253218_at	SLP2	subtilisin-like serine protease 2.[Source:TAIR;Acc:AT4G34980]	AT4G34980	5.68511e-05	-2.27188
255664_at	---	Protein of unknown function (DUF3741).[Source:TAIR;Acc:AT4G00440]	AT4G00440	0.000818508	-2.26972
252858_at	---	Haloacid dehalogenase-like hydrolase (HAD) superfamily protein.[Source:TAIR;Acc:AT4G397	AT4G39770	0.00183276	-2.26871
255753_at	MYB51	myb domain protein 51.[Source:TAIR;Acc:AT1G18570]	AT1G18570	0.00522969	-2.26869
250012_x_at	---	SAUR-like auxin-responsive protein family.[Source:TAIR;Acc:AT5G18060]	AT5G18060	0.0057924	-2.26588
265917_at	AtRLP19	receptor like protein 19.[Source:TAIR;Acc:AT2G15080]	AT2G15080	0.00158549	-2.2574
251870_at	---	Early-responsive to dehydration stress protein (ERD4).[Source:TAIR;Acc:AT3G54510]	AT3G54510	0.00274683	-2.2545
260012_at	---	unknown protein.[Source:TAIR;Acc:AT1G67865]	AT1G67865	0.00105244	-2.24939
258897_at	---	Encodes a defensin-like (DEFL) family protein..[Source:TAIR;Acc:AT3G05730]	AT3G05730	0.00180272	-2.24846
257413_at	---	RNA-binding (RRM/RBD/RNP motifs) family protein.[Source:TAIR;Acc:AT1G22910]	AT1G22910	0.00106368	-2.24202
266447_at	MSS3	Calcium-binding EF-hand family protein.[Source:TAIR;Acc:AT2G43290]	AT2G43290	0.00223031	-2.23127
262092_at	---	SAUR-like auxin-responsive protein family.[Source:TAIR;Acc:AT1G56150]	AT1G56150	0.00263623	-2.22604
252212_at	MAPKKK20	mitogen-activated protein kinase kinase kinase 20.[Source:TAIR;Acc:AT3G50310]	AT3G50310	0.00395672	-2.22582
255194_at	---	Transducin family protein / WD-40 repeat family protein.[Source:TAIR;Acc:AT4G07410]	AT4G07410	0.000152595	-2.22404
254609_at	---	GDSL-like Lipase/Acylhydrolase superfamily protein.[Source:TAIR;Acc:AT4G18970]	AT4G18970	0.00202565	-2.22062
265646_at	---	GDSL-like Lipase/Acylhydrolase superfamily protein.[Source:TAIR;Acc:AT2G27360]	AT2G27360	0.00126049	-2.22012
259839_at	---	Major facilitator superfamily protein.[Source:TAIR;Acc:AT1G52190]	AT1G52190	0.000110308	-2.21689
249807_at	---	Pectinacetylesterase family protein.[Source:TAIR;Acc:AT5G23870]	AT5G23870	2.66356e-05	-2.21424
263565_at	FUT4	fucosyltransferase 4.[Source:TAIR;Acc:AT2G15390]	AT2G15390	0.00196147	-2.21162
267515_at	---	TCP family transcription factor.[Source:TAIR;Acc:AT2G45680]	AT2G45680	0.00281901	-2.20633
265713_at	UPS2	ureide permease 2.[Source:TAIR;Acc:AT2G03530]	AT2G03530	0.000338384	-2.20493
250566_at	TCP17	TCP domain protein 17.[Source:TAIR;Acc:AT5G08070]	AT5G08070	0.00176259	-2.20347
249071_at	---	MATE efflux family protein.[Source:TAIR;Acc:AT5G44050]	AT5G44050	0.00458555	-2.19414
256940_at	QQS	qua-quine starch.[Source:TAIR;Acc:AT3G30720]	AT3G30720	0.00247291	-2.19361
247881_at	---	BNR/Asp-box repeat family protein.[Source:TAIR;Acc:AT5G57700]	AT5G57700	1.63549e-05	-2.18131
255818_at	---	Domain of unknown function (DUF23).[Source:TAIR;Acc:AT2G33570]	AT2G33570	2.22036e-05	-2.17722
253687_at	---	unknown protein	AT4G29520	0.00220112	-2.17571
248074_at	FLA1	FASCICLIN-like arabinogalactan 1.[Source:TAIR;Acc:AT5G55730]	AT5G55730	0.00257788	-2.17566
251995_at	FK	Ergosterol biosynthesis ERG4/ERG24 family.[Source:TAIR;Acc:AT3G52940]	AT3G52940	0.000114235	-2.17453
252204_at	---	unknown protein.[Source:TAIR;Acc:AT3G50340]	AT3G50340	8.92475e-06	-2.17053
262598_at	---	unknown protein.[Source:TAIR;Acc:AT1G15260]	AT1G15260	0.000356082	-2.1585
248423_at	---	Protein of unknown function (DUF668).[Source:TAIR;Acc:AT5G51670]	AT5G51670	4.34644e-06	-2.15637
259784_at	---	SAUR-like auxin-responsive protein family.[Source:TAIR;Acc:AT1G29450]	AT1G29450	0.00377523	-2.15362
251591_at	---	Peptidase S41 family protein.[Source:TAIR;Acc:AT3G57680]	AT3G57680	0.00332435	-2.14467
256304_at	---	S-adenosyl-L-methionine-dependent methyltransferases superfamily protein.[Source:TAIR;A	AT1G69523	0.000838126	-2.11968
255652_at	MEE47	Protein of unknown function (DUF688).[Source:TAIR;Acc:AT4G00950]	AT4G00950	0.000516363	-2.11522
253854_at	---	CCT motif family protein.[Source:TAIR;Acc:AT4G27900]	AT4G27900	0.000165736	-2.11079
246935_at	EBF2	EIN3-binding F-box protein 2 [Source:UniProtKB/Swiss-Prot;Acc:Q708Y0]	AT5G25350	0.000356384	-2.10482
261055_at	---	Eukaryotic aspartyl protease family protein.[Source:TAIR;Acc:AT1G01300]	AT1G01300	0.000383777	-2.09863
266983_at	---	alpha/beta-Hydrolases superfamily protein.[Source:TAIR;Acc:AT2G39400]	AT2G39400	0.000295084	-2.09538
251356_at	AtPP2-A13	phloem protein 2-A13.[Source:TAIR;Acc:AT3G61060]	AT3G61060	0.00399099	-2.08728
250443_at	RBK1	Receptor-like cytosolic serine/threonine-protein kinase RBK1 [Source:UniProtKB/Swiss-Pr	AT5G10520	0.00142855	-2.08675
254618_at	IRX1	cellulose synthase family protein.[Source:TAIR;Acc:AT4G18780]	AT4G18780	0.0022888	-2.08457
265699_at	---	alpha/beta-Hydrolases superfamily protein.[Source:TAIR;Acc:AT2G03550]	AT2G03550	0.00311457	-2.07558
255381_at	RMA1	RING membrane-anchor 1.[Source:TAIR;Acc:AT4G03510]	AT4G03510	0.00125599	-2.07202
247679_at	---	2-oxoglutarate (2OG) and Fe(II)-dependent oxygenase superfamily protein.[Source:TAIR;Ac	AT5G59540	0.000701759	-2.07177
246523_at	COL1	CONSTANS-like 1.[Source:TAIR;Acc:AT5G15850]	AT5G15850	0.00253246	-2.06938
264757_at	---	S-locus lectin protein kinase family protein.[Source:TAIR;Acc:AT1G61360]	AT1G61360	0.00340326	-2.06672
247494_at	CNX1	calnexin 1.[Source:TAIR;Acc:AT5G61790]	AT5G61790	0.00251534	-2.06664
250669_at	PGIP2	polygalacturonase inhibiting protein 2.[Source:TAIR;Acc:AT5G06870]	AT5G06870	0.00216212	-2.06614
263032_at	---	unknown protein.[Source:TAIR;Acc:AT1G23850]	AT1G23850	0.00535584	-2.06499
247455_at	MYB96	myb domain protein 96.[Source:TAIR;Acc:AT5G62470]	AT5G62470	0.00346662	-2.06278
259955_s_at	BZR1	Brassinosteroid signalling positive regulator (BZR1) family protein.[Source:TAIR;Acc:AT	AT1G19350	1.15631e-05	-2.06208
254665_at	---	glycosyl hydrolase family 17 protein [Source:RefSeq peptide;Acc:NP_193568]	AT4G18340	0.000394768	-2.05303
255365_at	MEE51	Phosphofructokinase family protein.[Source:TAIR;Acc:AT4G04040]	AT4G04040	1.1327e-05	-2.05205
260696_at	---	unknown protein [Source:RefSeq peptide;Acc:NP_174530]	AT1G32520	0.00154495	-2.04986
260331_at	---	PENTATRICOPEPTIDE REPEAT 596.[Source:TAIR;Acc:AT1G80270]	AT1G80270	0.000258935	-2.04635
248327_at	---	heavy-metal-associated domain-containing protein [Source:RefSeq peptide;Acc:NP_200087]	AT5G52750	0.00427448	-2.02722
255468_at	---	transducin family protein / WD-40 repeat family protein.[Source:TAIR;Acc:AT4G03020]	AT4G03020	2.09369e-05	-2.02183
252866_at	---	unknown protein.[Source:TAIR;Acc:AT4G39840]	AT4G39840	0.000955942	-2.02083
249928_at	---	Polynucleotidyl transferase, ribonuclease H-like superfamily protein.[Source:TAIR;Acc:A	AT5G22250	0.00517605	-2.01555
262850_at	GAI	GRAS family transcription factor family protein.[Source:TAIR;Acc:AT1G14920]	AT1G14920	0.00142993	-2.00602
254175_at	---	NAD(P)-binding Rossmann-fold superfamily protein.[Source:TAIR;Acc:AT4G24050]	AT4G24050	0.00565216	-2.00296
263779_at	SPA1	SPA (suppressor of phyA-105) protein family.[Source:TAIR;Acc:AT2G46340]	AT2G46340	0.000277237	-2.00152
249383_at	PRE1	PRE1 (PACLOBUTRAZOL RESISTANCE1); DNA binding / transcription factor [Source:RefSeq pe	AT5G39860	0.0016261	-1.9991
264839_at	POR C	protochlorophyllide oxidoreductase C.[Source:TAIR;Acc:AT1G03630]	AT1G03630	0.000463046	-1.99142
259331_at	---	SAUR-like auxin-responsive protein family.[Source:TAIR;Acc:AT3G03840]	AT3G03840	0.00309212	-1.9886
259248_at	---	ATP binding [Source:RefSeq peptide;Acc:NP_187434]	AT3G07770	0.000237953	-1.98815
266279_at	---	NAD(P)-binding Rossmann-fold superfamily protein.[Source:TAIR;Acc:AT2G29290]	AT2G29290	0.000162443	-1.98388
251986_at	---	AP2/B3-like transcriptional factor family protein.[Source:TAIR;Acc:AT3G53310]	AT3G53310	0.00505153	-1.97464
267004_at	---	transducin family protein / WD-40 repeat family protein.[Source:TAIR;Acc:AT2G34260]	AT2G34260	0.00118263	-1.97075
245075_at	CYP96A1	cytochrome P450, family 96, subfamily A, polypeptide 1.[Source:TAIR;Acc:AT2G23180]	AT2G23180	0.00416823	-1.97068
265342_at	---	basic helix-loop-helix (bHLH) DNA-binding superfamily protein.[Source:TAIR;Acc:AT2G1830	AT2G18300	0.0011055	-1.97025
249008_at	---	DNA glycosylase superfamily protein.[Source:TAIR;Acc:AT5G44680]	AT5G44680	0.00203582	-1.97017
262793_at	CYP71B7	cytochrome P450, family 71 subfamily B, polypeptide 7.[Source:TAIR;Acc:AT1G13110]	AT1G13110	0.000544604	-1.96899
253891_at	---	Major facilitator superfamily protein.[Source:TAIR;Acc:AT4G27720]	AT4G27720	0.0031146	-1.96879
253127_at	---	basic helix-loop-helix (bHLH) DNA-binding superfamily protein.[Source:TAIR;Acc:AT4G3606	AT4G36060	0.00172445	-1.95658
249366_at	---	Glycerol-3-phosphate dehydrogenase [NAD+], chloroplastic [Source:UniProtKB/Swiss-Prot;A	AT5G40610	0.000232854	-1.94578
245524_at	---	Nodulin MtN3 family protein.[Source:TAIR;Acc:AT4G15920]	AT4G15920	0.000443002	-1.94345
250257_at	---	Pentatricopeptide repeat (PPR-like) superfamily protein.[Source:TAIR;Acc:AT5G13770]	AT5G13770	0.00232021	-1.93928
245450_at	---	Leucine-rich repeat (LRR) family protein.[Source:TAIR;Acc:AT4G16880]	AT4G16880	0.00241914	-1.9383
264021_at	---	SAUR-like auxin-responsive protein family.[Source:TAIR;Acc:AT2G21200]	AT2G21200	6.38182e-06	-1.938
266551_at	---	unknown protein.[Source:TAIR;Acc:AT2G35260]	AT2G35260	4.8464e-05	-1.93456
255713_s_at	---	Mechanosensitive ion channel protein.[Source:TAIR;Acc:AT4G00290]	AT4G00234	0.00117308	-1.93354
251869_at	---	unknown protein	AT3G54500	0.00405431	-1.93155
253247_at	BLH6	BEL1-like homeodomain 6.[Source:TAIR;Acc:AT4G34610]	AT4G34610	0.000338282	-1.92976
254331_s_at	CYP706A2	CYP706A2; electron carrier/ heme binding / iron ion binding / monooxygenase/ oxygen bin	AT4G22690	0.00420021	-1.92627
267201_at	---	Protein kinase superfamily protein.[Source:TAIR;Acc:AT2G31010]	AT2G31010	0.00116714	-1.92586
255551_at	KCO5	Ca2+ activated outward rectifying K+ channel 5.[Source:TAIR;Acc:AT4G01840]	AT4G01840	0.00058483	-1.92521
251996_at	BGAL2	beta-galactosidase 2.[Source:TAIR;Acc:AT3G52840]	AT3G52840	0.000349963	-1.92427
246510_at	DND1	Cyclic nucleotide-regulated ion channel family protein.[Source:TAIR;Acc:AT5G15410]	AT5G15410	0.00169946	-1.92206
260288_at	---	Major facilitator superfamily protein.[Source:TAIR;Acc:AT1G80530]	AT1G80530	0.000344892	-1.92102
252327_at	---	Nodulin MtN3 family protein.[Source:TAIR;Acc:AT3G48740]	AT3G48740	2.5419e-05	-1.91805
250110_at	---	early nodulin-like protein 17.[Source:TAIR;Acc:AT5G15350]	AT5G15350	0.000273488	-1.91611
254370_at	ATML1	Homeobox-leucine zipper family protein / lipid-binding START domain-containing protein.	AT4G21750	1.61873e-05	-1.91516
247569_at	---	protein binding [Source:RefSeq peptide;Acc:NP_200932]	AT5G61240	0.00122187	-1.91261
249581_at	GSR 1	Glutamine synthetase cytosolic isozyme 1-1 [Source:UniProtKB/Swiss-Prot;Acc:Q56WN1]	AT5G37600	0.00215953	-1.9119
261924_at	---	Major facilitator superfamily protein.[Source:TAIR;Acc:AT1G22550]	AT1G22550	0.00274144	-1.91065
245029_at	YAB5	plant-specific transcription factor YABBY family protein.[Source:TAIR;Acc:AT2G26580]	AT2G26580	0.0011596	-1.90934
263126_at	---	SOUL heme-binding family protein.[Source:TAIR;Acc:AT1G78460]	AT1G78460	0.00271879	-1.90849
259018_at	AIR12	auxin-responsive family protein.[Source:TAIR;Acc:AT3G07390]	AT3G07390	1.57972e-05	-1.90716
252343_at	---	non-specific phospholipase C6.[Source:TAIR;Acc:AT3G48610]	AT3G48610	0.000534785	-1.90425
265724_at	OFP16	ovate family protein 16.[Source:TAIR;Acc:AT2G32100]	AT2G32100	0.00486178	-1.90277
254938_at	OPT7	oligopeptide transporter 7.[Source:TAIR;Acc:AT4G10770]	AT4G10770	9.59622e-06	-1.90134
266672_at	PHT4;1	phosphate transporter 4;1.[Source:TAIR;Acc:AT2G29650]	AT2G29650	0.0029138	-1.90052
262844_at	---	Plant invertase/pectin methylesterase inhibitor superfamily protein.[Source:TAIR;Acc:AT	AT1G14890	3.61459e-05	-1.89905
262531_at	---	ROTUNDIFOLIA like 11.[Source:TAIR;Acc:AT1G17235] Leucine-rich receptor-like protein kin	AT1G17230	0.000914066	-1.89563
249211_at	---	Protein of unknown function, DUF617.[Source:TAIR;Acc:AT5G42680]	AT5G42680	0.000338011	-1.89366
256015_at	LHCA6	LHCA6; chlorophyll binding [Source:RefSeq peptide;Acc:NP_173349]	AT1G19150	0.00156159	-1.88964
245242_at	CH1	Pheophorbide a oxygenase family protein with Rieske [2Fe-2S] domain.[Source:TAIR;Acc:AT	AT1G44446	0.00365194	-1.88866
253402_at	ATHB-8	homeobox gene 8.[Source:TAIR;Acc:AT4G32880]	AT4G32880	0.00136735	-1.88212
263513_at	---	unknown protein.[Source:TAIR;Acc:AT2G12400]	AT2G12400	0.00102276	-1.88129
252615_at	---	hydroxyproline-rich glycoprotein family protein.[Source:TAIR;Acc:AT3G45230]	AT3G45230	0.000323692	-1.87197
252997_at	ATEXLA2	expansin-like A2.[Source:TAIR;Acc:AT4G38400]	AT4G38400	0.000563705	-1.86583
253252_at	ATASE2	GLN phosphoribosyl pyrophosphate amidotransferase 2.[Source:TAIR;Acc:AT4G34740]	AT4G34740	0.000105261	-1.86565
262263_at	PIN3	Auxin efflux carrier family protein.[Source:TAIR;Acc:AT1G70940]	AT1G70940	0.000304384	-1.86548
249887_at	---	unknown protein.[Source:TAIR;Acc:AT5G22310]	AT5G22310	0.00141087	-1.86415
255220_at	UBQ10	polyubiquitin 10.[Source:TAIR;Acc:AT4G05320]	AT4G05320	0.00310916	-1.86226
254701_at	---	S-adenosyl-L-methionine-dependent methyltransferases superfamily protein.[Source:TAIR;A	AT4G18030	0.000299786	-1.8548
251248_at	PGP21	P-glycoprotein 21.[Source:TAIR;Acc:AT3G62150]	AT3G62150	0.00386099	-1.85352
252057_at	---	unknown protein.[Source:TAIR;Acc:AT3G52480]	AT3G52480	0.00280812	-1.84922
258691_at	---	Protein of unknown function (DUF3411).[Source:TAIR;Acc:AT3G08630]	AT3G08630	0.00417584	-1.8486
259672_at	---	male gametophyte defective 3.[Source:TAIR;Acc:AT1G68990]	AT1G68990	0.0021036	-1.84758
245759_at	---	alpha/beta-Hydrolases superfamily protein.[Source:TAIR;Acc:AT1G66900]	AT1G66900	0.000156543	-1.84725
252231_at	---	unknown protein.[Source:TAIR;Acc:AT3G49720]	AT3G49720	0.000803576	-1.84546
251084_at	---	RING/U-box superfamily protein.[Source:TAIR;Acc:AT5G01520]	AT5G01520	0.00329816	-1.84217
248656_at	---	Actin binding Calponin homology (CH) domain-containing protein.[Source:TAIR;Acc:AT5G484	AT5G48460	0.00508885	-1.84175
250381_at	---	Exostosin family protein.[Source:TAIR;Acc:AT5G11610]	AT5G11610	4.42774e-05	-1.84064
253054_at	HLS1	Acyl-CoA N-acyltransferases (NAT) superfamily protein.[Source:TAIR;Acc:AT4G37580]	AT4G37580	0.00175028	-1.84006
256181_at	---	Leucine-rich repeat protein kinase family protein.[Source:TAIR;Acc:AT1G51820]	AT1G51820	0.0013131	-1.83908
247597_at	AtRABA1f	RAB GTPase homolog A1F.[Source:TAIR;Acc:AT5G60860]	AT5G60860	7.11853e-05	-1.83831
259688_at	ATRBL2	RHOMBOID-like 2.[Source:TAIR;Acc:AT1G63120]	AT1G63120	0.00183455	-1.83799
258140_at	ALDH2C4	aldehyde dehydrogenase 2C4.[Source:TAIR;Acc:AT3G24503]	AT3G24503	0.000591482	-1.83452
265116_at	---	Vacuolar calcium-binding protein-related.[Source:TAIR;Acc:AT1G62480]	AT1G62480	0.00195854	-1.83008
246411_at	---	FAD/NAD(P)-binding oxidoreductase family protein.[Source:TAIR;Acc:AT1G57770]	AT1G57770	0.00398784	-1.82658
251752_at	PROT2	proline transporter 2.[Source:TAIR;Acc:AT3G55740]	AT3G55740	0.00075043	-1.82566
263662_at	---	S-adenosyl-L-methionine-dependent methyltransferases superfamily protein.[Source:TAIR;A	AT1G04430	0.000123439	-1.82306
261563_at	---	Sec14p-like phosphatidylinositol transfer family protein.[Source:TAIR;Acc:AT1G01630]	AT1G01630	4.16182e-05	-1.81755
263953_at	OFP15	OFP15 (ARABIDOPSIS THALIANA OVATE FAMILY PROTEIN 15) [Source:RefSeq peptide;Acc:NP_565	AT2G36050	0.00250914	-1.81273
249118_at	---	Plant protein of unknown function (DUF828) with plant pleckstrin homology-like region.[	AT5G43870	0.00286883	-1.81182
251977_at	---	SAUR-like auxin-responsive protein family.[Source:TAIR;Acc:AT3G53250]	AT3G53250	0.00281003	-1.81111
248067_at	---	agenet domain-containing protein / bromo-adjacent homology (BAH) domain-containing prot	AT5G55600	0.000171971	-1.81019
266572_at	---	HNH endonuclease.[Source:TAIR;Acc:AT2G23840]	AT2G23840	0.00158223	-1.80396
257766_at	IAA2	indole-3-acetic acid inducible 2.[Source:TAIR;Acc:AT3G23030]	AT3G23030	0.000279854	-1.80084
253819_at	---	lectin protein kinase family protein [Source:RefSeq peptide;Acc:NP_194564]	AT4G28350	0.00429885	-1.79615
262396_at	---	Family of unknown function (DUF716).[Source:TAIR;Acc:AT1G49470]	AT1G49470	0.000205214	-1.79431
255419_at	---	G-type lectin S-receptor-like serine/threonine-protein kinase At4g03230 [Source:UniProt	AT4G03230	0.0002298	-1.79416
260143_at	SUC1	sucrose-proton symporter 1.[Source:TAIR;Acc:AT1G71880]	AT1G71880	0.00271628	-1.79184
255594_at	ATABC1	ABC transporter 1.[Source:TAIR;Acc:AT4G01660]	AT4G01660	0.000364716	-1.78952
247087_at	---	Leucine-rich repeat (LRR) family protein.[Source:TAIR;Acc:AT5G66330]	AT5G66330	0.00465513	-1.78858
266355_at	---	unknown protein.[Source:TAIR;Acc:AT2G01400]	AT2G01400	0.00141607	-1.78852
264455_at	---	Tetratricopeptide repeat (TPR)-like superfamily protein.[Source:TAIR;Acc:AT1G10330]	AT1G10330	6.39201e-07	-1.78831
251182_at	ATERDJ3B	DNAJ heat shock family protein.[Source:TAIR;Acc:AT3G62600]	AT3G62600	0.0027727	-1.78717
264483_at	---	Tetratricopeptide repeat (TPR)-like superfamily protein.[Source:TAIR;Acc:AT1G77230]	AT1G77230	0.00224011	-1.78649
256743_at	---	unknown protein.[Source:TAIR;Acc:AT3G29370]	AT3G29370	0.00411699	-1.78601
257974_at	---	Leucine-rich repeat (LRR) family protein.[Source:TAIR;Acc:AT3G20820]	AT3G20820	0.000327499	-1.78266
246011_at	---	TCP family transcription factor.[Source:TAIR;Acc:AT5G08330]	AT5G08330	0.000493981	-1.77916
258421_at	---	Nodulin MtN3 family protein.[Source:TAIR;Acc:AT3G16690]	AT3G16690	0.00198705	-1.77858
251973_at	---	glutamate-ammonia ligases;catalytics;glutamate-ammonia ligases.[Source:TAIR;Acc:AT3G531	AT3G53180	0.0031811	-1.77434
265877_at	BZIP34	Basic-leucine zipper (bZIP) transcription factor family protein.[Source:TAIR;Acc:AT2G42	AT2G42380	0.00364586	-1.77357
245853_at	---	unknown protein.[Source:TAIR;Acc:AT5G13500]	AT5G13500	0.00240477	-1.77344
257932_at	HCF107	high chlorophyll fluorescent 107.[Source:TAIR;Acc:AT3G17040]	AT3G17040	2.4287e-05	-1.77315
258424_at	---	unknown protein.[Source:TAIR;Acc:AT3G16750]	AT3G16750	0.00126464	-1.77179
259072_at	FLA18	FASCICLIN-like arabinogalactan protein 18 precursor.[Source:TAIR;Acc:AT3G11700]	AT3G11700	0.000386352	-1.77048
256010_at	ARF19	auxin response factor 19.[Source:TAIR;Acc:AT1G19220]	AT1G19220	0.00107136	-1.76997
250281_at	---	transcription regulators.[Source:TAIR;Acc:AT5G13240]	AT5G13240	0.000979078	-1.7673
254239_at	PIP1;5	Probable aquaporin PIP1-5 [Source:UniProtKB/Swiss-Prot;Acc:Q8LAA6]	AT4G23400	0.000257703	-1.7665
254207_at	---	Dof-type zinc finger DNA-binding family protein.[Source:TAIR;Acc:AT4G24060]	AT4G24060	0.000232164	-1.76618
259373_at	---	unknown protein.[Source:TAIR;Acc:AT1G69160]	AT1G69160	0.00412389	-1.76258
248068_at	---	unknown protein.[Source:TAIR;Acc:AT5G55610]	AT5G55610	0.00393099	-1.76226
245229_at	---	hydroxyproline-rich glycoprotein family protein.[Source:TAIR;Acc:AT4G25620]	AT4G25620	0.00237706	-1.75879
255619_s_at	---	ULI3; diacylglycerol binding / heme binding [Source:RefSeq peptide;Acc:NP_200800] Cyst	AT4G01350	0.00166681	-1.75853
264930_at	NIK3	NSP-interacting kinase 3.[Source:TAIR;Acc:AT1G60800]	AT1G60800	0.00160958	-1.75819
245362_at	HAT1	Homeobox-leucine zipper protein 4 (HB-4) / HD-ZIP protein.[Source:TAIR;Acc:AT4G17460]	AT4G17460	0.000568896	-1.75643
247780_at	---	Undecaprenyl pyrophosphate synthetase family protein.[Source:TAIR;Acc:AT5G58770]	AT5G58770	0.00475538	-1.75559
263632_at	---	unknown protein [Source:RefSeq peptide;Acc:NP_565314]	AT2G04795	0.000267442	-1.75417
253050_at	AGP18	arabinogalactan protein 18.[Source:TAIR;Acc:AT4G37450]	AT4G37450	0.00304208	-1.74902
245281_at	CLA1	Deoxyxylulose-5-phosphate synthase.[Source:TAIR;Acc:AT4G15560]	AT4G15560	0.00146002	-1.74614
248801_at	HAT2	Homeobox-leucine zipper protein HAT2 [Source:UniProtKB/Swiss-Prot;Acc:P46601]	AT5G47370	0.00202189	-1.74286
262261_at	CLE17	CLAVATA3/ESR-RELATED 17.[Source:TAIR;Acc:AT1G70895]	AT1G70895	0.000807935	-1.74258
261326_s_at	---	Peptidase M20/M25/M40 family protein.[Source:TAIR;Acc:AT1G44820] Peptidase M20/M25/M40	AT1G44180	0.000243551	-1.74106
257650_at	---	Protein phosphatase 2C family protein.[Source:TAIR;Acc:AT3G16800]	AT3G16800	0.00185571	-1.74066
259927_at	JAC1	J-domain protein required for chloroplast accumulation response 1.[Source:TAIR;Acc:AT1G	AT1G75100	0.000336823	-1.74052
267092_at	AUX1	Transmembrane amino acid transporter family protein.[Source:TAIR;Acc:AT2G38120]	AT2G38120	0.00011981	-1.73862
256210_at	---	Thioredoxin protein with domain of unknown function (DUF1692).[Source:TAIR;Acc:AT1G5095	AT1G50950	0.000382812	-1.72986
267116_at	---	F-box family protein.[Source:TAIR;Acc:AT2G32560]	AT2G32560	0.00271542	-1.72955
257094_at	---	tetraacyldisaccharide 4'-kinase family protein.[Source:TAIR;Acc:AT3G20480]	AT3G20480	0.0036343	-1.72628
248551_at	WR3	nitrate transmembrane transporters.[Source:TAIR;Acc:AT5G50200]	AT5G50200	0.00337402	-1.72568
258736_at	---	neurofilament protein-related.[Source:TAIR;Acc:AT3G05900]	AT3G05900	0.000955472	-1.72536
261143_at	ATPUP14	purine permease 14.[Source:TAIR;Acc:AT1G19770]	AT1G19770	0.000162264	-1.72474
259014_at	---	O-Glycosyl hydrolases family 17 protein.[Source:TAIR;Acc:AT3G07320]	AT3G07320	0.00219937	-1.72083
258761_at	---	Homeodomain-like superfamily protein.[Source:TAIR;Acc:AT3G10760]	AT3G10760	7.14476e-07	-1.72062
266589_at	---	myosin heavy chain-related.[Source:TAIR;Acc:AT2G46250]	AT2G46250	0.0040368	-1.72005
250751_at	---	UDP-Glycosyltransferase superfamily protein.[Source:TAIR;Acc:AT5G05890]	AT5G05890	0.000162176	-1.71964
263163_at	FZL	FZO-like.[Source:TAIR;Acc:AT1G03160]	AT1G03160	0.00355525	-1.71946
254750_at	---	unknown protein.[Source:TAIR;Acc:AT4G13150]	AT4G13150	0.000147486	-1.71907
246816_at	---	Frigida-like protein.[Source:TAIR;Acc:AT5G27230]	AT5G27230	0.00225584	-1.71866
266331_at	RGA1	DELLA protein RGA [Source:UniProtKB/Swiss-Prot;Acc:Q9SLH3]	AT2G01570	0.000953922	-1.71803
248070_at	---	DEK domain-containing chromatin associated protein.[Source:TAIR;Acc:AT5G55660]	AT5G55660	0.000226345	-1.71641
262951_at	---	Walls Are Thin 1.[Source:TAIR;Acc:AT1G75500]	AT1G75500	0.00179194	-1.71622
266071_at	---	[AT2G18680, unknown protein];[AT2G18670, zinc finger (C3HC4-type RING finger) fa	AT2G18680	0.00286259	-1.71453
251395_at	FLA8	FASCICLIN-like arabinogalactan protein 8.[Source:TAIR;Acc:AT2G45470]	AT2G45470	0.00044001	-1.71432
263128_at	LZF1	light-regulated zinc finger protein 1.[Source:TAIR;Acc:AT1G78600]	AT1G78600	0.00303684	-1.7139
250694_at	HAT14	homeobox from Arabidopsis thaliana.[Source:TAIR;Acc:AT5G06710]	AT5G06710	0.00304035	-1.71355
252313_at	CID10	CTC-interacting domain 10.[Source:TAIR;Acc:AT3G49390]	AT3G49390	0.00351734	-1.71271
263490_at	MAX2	RNI-like superfamily protein.[Source:TAIR;Acc:AT2G42620]	AT2G42620	0.00106695	-1.71231
254601_at	CMT2	CMT2 (chromomethylase 2); DNA binding / chromatin binding [Source:RefSeq peptide;Acc:N	AT4G19020	0.000937536	-1.71029
248026_at	---	unknown protein	AT5G55710	3.75516e-05	-1.70892
255278_at	---	transducin family protein / WD-40 repeat family protein.[Source:TAIR;Acc:AT4G04940]	AT4G04940	0.00356255	-1.70851
260496_at	---	ATP-binding cassette A1.[Source:TAIR;Acc:AT2G41700]	AT2G41700	0.000293813	-1.70701
266481_at	TCP10	TCP domain protein 10.[Source:TAIR;Acc:AT2G31070]	AT2G31070	0.000902138	-1.70697
258009_at	---	RNA pseudourine synthase 4, mitochondrial [Source:UniProtKB/Swiss-Prot;Acc:Q9LT72]	AT3G19440	0.00440793	-1.7067
262840_at	HMGA	high mobility group A.[Source:TAIR;Acc:AT1G14900]	AT1G14900	0.00245232	-1.70627
255068_at	CRY1	cryptochrome 1.[Source:TAIR;Acc:AT4G08920]	AT4G08920	6.9026e-05	-1.70309
250339_at	ATNADP-ME2	ATNADP-ME2 (NADP-malic enzyme 2); malate dehydrogenase (oxaloacetate-decarboxylating) (	AT5G11670	0.000231379	-1.70296
251820_at	GSTL2	glutathione transferase lambda 2.[Source:TAIR;Acc:AT3G55040]	AT3G55040	0.000591783	-1.70113
251879_at	---	Late embryogenesis abundant (LEA) hydroxyproline-rich glycoprotein family.[Source:TAIR;	AT3G54200	0.000413673	-1.701
245293_at	---	heat shock protein 70 (Hsp 70) family protein.[Source:TAIR;Acc:AT4G16660]	AT4G16660	0.00321241	-1.70013
252624_at	PSK1	PHYTOSULFOKINE 3 PRECURSOR.[Source:TAIR;Acc:AT3G44735]	AT3G44735	0.00113202	-1.69689
245854_at	AAC2	ADP/ATP carrier 2.[Source:TAIR;Acc:AT5G13490]	AT5G13490	0.00165326	-1.69681
245702_at	SYTC	Calcium-dependent lipid-binding (CaLB domain) family protein.[Source:TAIR;Acc:AT5G04220	AT5G04220	0.00457486	-1.69672
248624_at	---	unknown protein [Source:RefSeq peptide;Acc:NP_568702]	AT5G48790	0.00105085	-1.69527
245593_at	IAA14	indole-3-acetic acid inducible 14.[Source:TAIR;Acc:AT4G14550]	AT4G14550	0.00579569	-1.69482
253747_at	---	Concanavalin A-like lectin protein kinase family protein.[Source:TAIR;Acc:AT4G29050]	AT4G29050	0.00549259	-1.69335
258333_at	MFP1	MAR binding filament-like protein 1.[Source:TAIR;Acc:AT3G16000]	AT3G16000	0.00259114	-1.69253
245031_at	---	Mitochondrial substrate carrier family protein.[Source:TAIR;Acc:AT2G26360]	AT2G26360	0.000189824	-1.69228
259070_at	DGD1	UDP-Glycosyltransferase superfamily protein.[Source:TAIR;Acc:AT3G11670]	AT3G11670	4.38341e-06	-1.68772
259523_at	---	Nucleotide-sugar transporter family protein.[Source:TAIR;Acc:AT1G12500]	AT1G12500	0.000665758	-1.68638
253165_at	---	unknown protein [Source:RefSeq peptide;Acc:NP_567982]	AT4G35320	0.00206274	-1.68486
252115_at	LTP5	lipid transfer protein 5.[Source:TAIR;Acc:AT3G51600]	AT3G51600	0.000388201	-1.6833
254815_at	SKU5	Cupredoxin superfamily protein.[Source:TAIR;Acc:AT4G12420]	AT4G12420	0.00121745	-1.68161
260820_at	---	Leucine-rich repeat protein kinase family protein.[Source:TAIR;Acc:AT1G06840]	AT1G06840	0.00347193	-1.68102
259841_at	---	PLAC8 family protein.[Source:TAIR;Acc:AT1G52200]	AT1G52200	0.00341959	-1.67977
251806_at	OBP3	OBF-binding protein 3.[Source:TAIR;Acc:AT3G55370]	AT3G55370	0.00363095	-1.67341
251059_at	CIPK15	CBL-interacting protein kinase 15.[Source:TAIR;Acc:AT5G01810]	AT5G01810	0.00327924	-1.67291
248071_at	---	RNA-binding (RRM/RBD/RNP motifs) family protein.[Source:TAIR;Acc:AT5G55670]	AT5G55670	0.000159622	-1.67224
262230_at	XYL1	alpha-xylosidase 1.[Source:TAIR;Acc:AT1G68560]	AT1G68560	0.0025703	-1.67059
263777_at	ATCNGC12	cyclic nucleotide-gated channel 12.[Source:TAIR;Acc:AT2G46450]	AT2G46450	0.00102	-1.67026
252529_at	---	2-oxoglutarate (2OG) and Fe(II)-dependent oxygenase superfamily protein.[Source:TAIR;Ac	AT3G46490	1.67119e-05	-1.66682
250095_at	---	PHYTOENE SYNTHASE.[Source:TAIR;Acc:AT5G17230]	AT5G17230	3.21547e-05	-1.66631
258483_at	MEE31	Mannose-6-phosphate isomerase, type I.[Source:TAIR;Acc:AT3G02570]	AT3G02570	0.00311723	-1.66214
249123_at	KCS20	3-ketoacyl-CoA synthase 19 [Source:UniProtKB/Swiss-Prot;Acc:Q9FG87]	AT5G43760	0.0010209	-1.66149
250005_at	---	RING/U-box superfamily protein.[Source:TAIR;Acc:AT5G18760]	AT5G18760	0.000399602	-1.66068
249922_at	AILP1	Aluminium induced protein with YGL and LRDR motifs.[Source:TAIR;Acc:AT5G19140]	AT5G19140	0.00551662	-1.65926
258332_at	---	Major facilitator superfamily protein.[Source:TAIR;Acc:AT3G16180]	AT3G16180	0.0004293	-1.65794
261049_at	---	TRICHOME BIREFRINGENCE-LIKE 25.[Source:TAIR;Acc:AT1G01430]	AT1G01430	0.000711636	-1.65654
249201_at	---	Calcineurin-like metallo-phosphoesterase superfamily protein.[Source:TAIR;Acc:AT5G42370	AT5G42370	0.0056023	-1.65471
253300_at	BCA5	beta carbonic anhydrase 5.[Source:TAIR;Acc:AT4G33580]	AT4G33580	0.000459562	-1.6546
256311_at	ARF6	auxin response factor 6.[Source:TAIR;Acc:AT1G30330]	AT1G30330	0.00266635	-1.65271
249035_at	GLK2	GOLDEN2-like 2.[Source:TAIR;Acc:AT5G44190]	AT5G44190	0.00139624	-1.65192
267066_at	---	S-adenosyl-L-methionine-dependent methyltransferases superfamily protein.[Source:TAIR;A	AT2G41040	5.13117e-05	-1.64763
259708_at	---	alpha/beta-Hydrolases superfamily protein.[Source:TAIR;Acc:AT1G77420]	AT1G77420	0.000502912	-1.64684
258044_at	ADOF2	DOF zinc finger protein 2.[Source:TAIR;Acc:AT3G21270]	AT3G21270	0.00384867	-1.64633
260656_at	---	Protein of unknown function (DUF1195).[Source:TAIR;Acc:AT1G19380]	AT1G19380	0.00261625	-1.64254
255716_at	CRCK2	calmodulin-binding receptor-like cytoplasmic kinase 2.[Source:TAIR;Acc:AT4G00330]	AT4G00330	0.00542978	-1.63949
249640_at	CAT3	cationic amino acid transporter 3.[Source:TAIR;Acc:AT5G36940]	AT5G36940	0.000907607	-1.63888
255709_at	YAB3	Plant-specific transcription factor YABBY family protein.[Source:TAIR;Acc:AT4G00180]	AT4G00180	0.000731394	-1.63743
251519_at	GUN4	enzyme binding;tetrapyrrole binding.[Source:TAIR;Acc:AT3G59400]	AT3G59400	0.00133178	-1.63585
260956_at	STO	B-box zinc finger family protein.[Source:TAIR;Acc:AT1G06040]	AT1G06040	0.000848145	-1.62893
264644_at	CAX11	cation exchanger 11.[Source:TAIR;Acc:AT1G08960]	AT1G08960	0.000105215	-1.62713
261664_s_at	---	Mitochondrial import inner membrane translocase subunit Tim17/Tim22/Tim23 family protei	AT1G18320	0.002774	-1.62389
255104_at	SAH7	Pollen Ole e 1 allergen and extensin family protein.[Source:TAIR;Acc:AT4G08685]	AT4G08685	0.00225855	-1.62146
250301_at	---	Protein of unknown function (DUF3511).[Source:TAIR;Acc:AT5G11970]	AT5G11970	0.00115603	-1.62014
259095_at	ACP1	acyl carrier protein 1.[Source:TAIR;Acc:AT3G05020]	AT3G05020	0.000434083	-1.62001
267127_at	MES3	methyl esterase 3.[Source:TAIR;Acc:AT2G23610]	AT2G23610	0.000143386	-1.61952
254705_at	---	Polyketide cyclase/dehydrase and lipid transport superfamily protein.[Source:TAIR;Acc:A	AT4G17870	0.001795	-1.61895
247768_at	---	myb family transcription factor [Source:RefSeq peptide;Acc:NP_200698]	AT5G58900	4.25107e-05	-1.6186
246809_s_at	---	NOP56-like pre RNA processing ribonucleoprotein.[Source:TAIR;Acc:AT5G27140] NOP56-like	AT5G27120	0.00148353	-1.61741
251640_at	---	unknown protein [Source:RefSeq peptide;Acc:NP_191304]	AT3G57450	0.00302237	-1.61713
261591_at	---	Protein kinase protein with tetratricopeptide repeat domain.[Source:TAIR;Acc:AT1G01740]	AT1G01740	0.00543311	-1.61697
262700_at	---	Thioredoxin superfamily protein.[Source:TAIR;Acc:AT1G76020]	AT1G76020	0.00012915	-1.61652
245780_at	---	unknown protein.[Source:TAIR;Acc:AT1G45688]	AT1G45688	0.000165846	-1.61508
266422_at	GAUT7	galacturonosyltransferase 7.[Source:TAIR;Acc:AT2G38650]	AT2G38650	0.0010938	-1.61378
249485_at	---	Malectin/receptor-like protein kinase family protein.[Source:TAIR;Acc:AT5G39020]	AT5G39020	0.00213245	-1.61111
253860_at	---	Rhodanese/Cell cycle control phosphatase superfamily protein.[Source:TAIR;Acc:AT4G27700	AT4G27700	5.45135e-05	-1.61092
267635_at	---	Rhodanese/Cell cycle control phosphatase superfamily protein.[Source:TAIR;Acc:AT2G42220	AT2G42220	4.33008e-06	-1.60805
255542_at	---	Transducin family protein / WD-40 repeat family protein.[Source:TAIR;Acc:AT4G01860]	AT4G01860	0.00393558	-1.60792
255740_at	---	Protein kinase superfamily protein.[Source:TAIR;Acc:AT1G25390]	AT1G25390	0.00198683	-1.60723
251353_at	---	Protein kinase superfamily protein.[Source:TAIR;Acc:AT3G61080]	AT3G61080	0.00333112	-1.60633
251160_at	---	DNAse I-like superfamily protein.[Source:TAIR;Acc:AT3G63240]	AT3G63240	0.000220233	-1.60477
266950_at	---	hydroxyproline-rich glycoprotein family protein.[Source:TAIR;Acc:AT2G18910]	AT2G18910	0.00184318	-1.60262
248907_at	---	O-acetyltransferase family protein.[Source:TAIR;Acc:AT5G46340]	AT5G46340	0.0048961	-1.60123
260872_at	---	Thioredoxin superfamily protein.[Source:TAIR;Acc:AT1G21350]	AT1G21350	0.00202774	-1.59837
260190_at	---	PLAT/LH2 domain-containing lipoxygenase family protein.[Source:TAIR;Acc:AT1G67560]	AT1G67560	0.000116158	-1.59674
265895_at	---	unknown protein.[Source:TAIR;Acc:AT2G15000]	AT2G15000	0.00260383	-1.59574
264471_at	---	ATPases;nucleotide binding;ATP binding;nucleoside-triphosphatases;transcription factor	AT1G67120	0.00547128	-1.59489
250954_at	ATRAB8C	RAB GTPase homolog 8C.[Source:TAIR;Acc:AT5G03520]	AT5G03520	0.000169366	-1.59399
254431_at	---	FAD-binding Berberine family protein.[Source:TAIR;Acc:AT4G20840]	AT4G20840	0.00328268	-1.59327
258122_at	ATGSL04	glucan synthase-like 4.[Source:TAIR;Acc:AT3G14570]	AT3G14570	0.00254761	-1.59211
256793_at	---	VQ motif-containing protein.[Source:TAIR;Acc:AT3G22160]	AT3G22160	0.00052018	-1.58862
260614_at	---	P-loop containing nucleoside triphosphate hydrolases superfamily protein.[Source:TAIR;A	AT1G53390	0.000412496	-1.58734
266361_at	---	Calcium-binding tetratricopeptide family protein.[Source:TAIR;Acc:AT2G32450]	AT2G32450	0.000505453	-1.58681
267165_at	RLK	receptor lectin kinase.[Source:TAIR;Acc:AT2G37710]	AT2G37710	0.00413387	-1.58658
264164_at	---	unknown protein.[Source:TAIR;Acc:AT1G65295]	AT1G65295	0.000434861	-1.58435
261141_at	---	ATP-dependent protease La (LON) domain protein.[Source:TAIR;Acc:AT1G19740]	AT1G19740	0.000120385	-1.58427
264371_at	ELP	extensin-like protein.[Source:TAIR;Acc:AT1G12090]	AT1G12090	0.00045137	-1.58416
248953_at	---	CPuORF24 (Conserved peptide upstream open reading frame 24) [Source:RefSeq peptide;Acc	AT5G45428	0.0029737	-1.5829
255564_s_at	RGXT2	rhamnogalacturonan xylosyltransferase 2.[Source:TAIR;Acc:AT4G01750] rhamnogalacturonan	AT4G01750	0.000882955	-1.58185
250161_at	---	Transmembrane amino acid transporter family protein.[Source:TAIR;Acc:AT5G15240]	AT5G15240	0.00469075	-1.58059
246553_at	EDL1	EID1-like 1.[Source:TAIR;Acc:AT5G15440]	AT5G15440	9.3537e-05	-1.58021
262879_at	SIGA	sigma factor A.[Source:TAIR;Acc:AT1G64860]	AT1G64860	0.000899281	-1.57899
252419_at	---	unknown protein.[Source:TAIR;Acc:AT3G47510]	AT3G47510	0.00110079	-1.57872
259969_at	---	Phosphofructokinase family protein.[Source:TAIR;Acc:AT1G76550]	AT1G76550	0.000163432	-1.57832
263137_at	ATGGH1	gamma-glutamyl hydrolase 1.[Source:TAIR;Acc:AT1G78660]	AT1G78660	0.000804753	-1.57757
261547_at	---	Protein kinase protein with tetratricopeptide repeat domain.[Source:TAIR;Acc:AT1G63500]	AT1G63500	0.000320651	-1.57712
257805_at	ATPLT5	polyol/monosaccharide transporter 5.[Source:TAIR;Acc:AT3G18830]	AT3G18830	0.00261036	-1.57501
253729_at	---	O-Glycosyl hydrolases family 17 protein.[Source:TAIR;Acc:AT4G29360]	AT4G29360	0.00470944	-1.57431
251958_at	---	Tetratricopeptide repeat (TPR)-like superfamily protein.[Source:TAIR;Acc:AT3G53560]	AT3G53560	0.00259596	-1.57413
265633_at	EBF1	EIN3-binding F box protein 1.[Source:TAIR;Acc:AT2G25490]	AT2G25490	0.00344133	-1.57388
245514_at	---	P-loop containing nucleoside triphosphate hydrolases superfamily protein.[Source:TAIR;A	AT4G15810	0.000120756	-1.57368
263253_at	---	Basic-leucine zipper (bZIP) transcription factor family protein.[Source:TAIR;Acc:AT2G31	AT2G31370	0.000221656	-1.57355
258676_at	---	Protein of unknown function (DUF1191).[Source:TAIR;Acc:AT3G08600]	AT3G08600	5.08742e-05	-1.57033
255233_at	MFDX1	adrenodoxin-like ferredoxin 2 [Source:RefSeq peptide;Acc:NP_192454]	AT4G05450	0.00142336	-1.56959
258393_at	---	Protein of unknown function (DUF1218).[Source:TAIR;Acc:AT3G15480]	AT3G15480	0.000559604	-1.56887
259848_at	---	Leucine-rich receptor-like protein kinase family protein.[Source:TAIR;Acc:AT1G72180]	AT1G72180	0.0014324	-1.56877
247417_at	---	unknown protein.[Source:TAIR;Acc:AT5G63040]	AT5G63040	0.00229173	-1.56729
251797_at	AGF2	AT-hook protein of GA feedback 2.[Source:TAIR;Acc:AT3G55560]	AT3G55560	6.61702e-05	-1.56667
255679_at	---	Acyl-CoA thioesterase family protein.[Source:TAIR;Acc:AT4G00520]	AT4G00520	0.00200191	-1.56397
246326_at	REV7	DNA-binding HORMA family protein.[Source:TAIR;Acc:AT1G16590]	AT1G16590	0.000619866	-1.56304
253013_at	mtHsc70-1	mitochondrial heat shock protein 70-1.[Source:TAIR;Acc:AT4G37910]	AT4G37910	0.000740615	-1.56258
259520_at	---	Protein of unknown function (DUF1442).[Source:TAIR;Acc:AT1G12320]	AT1G12320	0.00350176	-1.56244
249140_at	---	Galactose oxidase/kelch repeat superfamily protein.[Source:TAIR;Acc:AT5G43190]	AT5G43190	0.00294006	-1.56057
264266_at	---	Protein phosphatase 2C family protein.[Source:TAIR;Acc:AT1G09160]	AT1G09160	4.6841e-05	-1.558
245864_at	---	unknown protein.[Source:TAIR;Acc:AT1G58070]	AT1G58070	0.00212096	-1.55504
248550_at	QS	quinolinate synthase.[Source:TAIR;Acc:AT5G50210]	AT5G50210	0.000398705	-1.55366
260137_at	---	senescence-associated family protein.[Source:TAIR;Acc:AT1G66330]	AT1G66330	0.000852213	-1.55285
247400_at	---	Phosphoglycerate mutase family protein.[Source:TAIR;Acc:AT5G62840]	AT5G62840	0.00407166	-1.54995
266538_at	---	VQ motif-containing protein.[Source:TAIR;Acc:AT2G35230]	AT2G35230	0.00280023	-1.54987
252255_at	---	Plant invertase/pectin methylesterase inhibitor superfamily.[Source:TAIR;Acc:AT3G49220]	AT3G49220	0.00503059	-1.54841
263628_at	FLA7	FASCICLIN-like arabinoogalactan 7.[Source:TAIR;Acc:AT2G04780]	AT2G04780	0.000932215	-1.54817
257939_at	STP4	sugar transporter 4.[Source:TAIR;Acc:AT3G19930]	AT3G19930	0.00047001	-1.54782
261948_at	---	unknown protein.[Source:TAIR;Acc:AT1G64680]	AT1G64680	1.13113e-05	-1.54702
253474_at	---	Ubiquitin-like superfamily protein.[Source:TAIR;Acc:AT4G32270]	AT4G32270	3.07684e-05	-1.5451
250307_at	---	CRT (chloroquine-resistance transporter)-like transporter 3.[Source:TAIR;Acc:AT5G12170]	AT5G12170	0.000177945	-1.53864
263865_at	ABCB1	ATP binding cassette subfamily B1.[Source:TAIR;Acc:AT2G36910]	AT2G36910	0.000101643	-1.5384
251601_at	---	basic helix-loop-helix (bHLH) DNA-binding superfamily protein.[Source:TAIR;Acc:AT3G5780	AT3G57800	4.61109e-05	-1.53839
253951_at	---	Predicted pyridoxal phosphate-dependent enzyme, YBL036C type.[Source:TAIR;Acc:AT4G26860	AT4G26860	3.89142e-05	-1.53783
257088_at	---	Transmembrane proteins 14C.[Source:TAIR;Acc:AT3G20510]	AT3G20510	0.00282029	-1.53592
259856_at	---	unknown protein.[Source:TAIR;Acc:AT1G68440]	AT1G68440	0.00160414	-1.53346
251617_at	---	VQ motif-containing protein.[Source:TAIR;Acc:AT3G58000]	AT3G58000	0.00518905	-1.53247
256964_at	AGP12	arabinogalactan protein 12.[Source:TAIR;Acc:AT3G13520]	AT3G13520	0.00260677	-1.53225
258977_s_at	AK3	Aspartate kinase family protein.[Source:TAIR;Acc:AT5G14060] aspartate kinase 3.[Source:	AT3G02020	0.00157806	-1.53109
255364_s_at	---	[AT4G22240, plastid-lipid associated protein PAP, putative];[AT4G04020, FIB (FIB	AT4G22240	0.00370231	-1.53095
259104_at	LNG2	longifolia2.[Source:TAIR;Acc:AT3G02170]	AT3G02170	0.00261415	-1.53074
264307_at	---	unknown protein.[Source:TAIR;Acc:AT1G61900]	AT1G61900	6.94256e-05	-1.52765
250133_at	TRXF2	thioredoxin F2.[Source:TAIR;Acc:AT5G16400]	AT5G16400	0.00242431	-1.52659
255439_at	BSL1	BRI1 suppressor 1 (BSU1)-like 1.[Source:TAIR;Acc:AT4G03080]	AT4G03080	0.00433202	-1.52188
247689_at	---	Protein-tyrosine phosphatase-like, PTPLA.[Source:TAIR;Acc:AT5G59770]	AT5G59770	0.00101398	-1.52133
249073_at	---	HAD superfamily, subfamily IIIB acid phosphatase.[Source:TAIR;Acc:AT5G44020]	AT5G44020	9.07462e-05	-1.51941
251815_at	CXIP1	Monothiol glutaredoxin-S14, chloroplastic [Source:UniProtKB/Swiss-Prot;Acc:Q84Y95]	AT3G54900	3.2641e-05	-1.51755
264609_at	---	Tetratricopeptide repeat (TPR)-like superfamily protein.[Source:TAIR;Acc:AT1G04530]	AT1G04530	0.001431	-1.51734
266293_at	---	NAD(P)-binding Rossmann-fold superfamily protein.[Source:TAIR;Acc:AT2G29360]	AT2G29360	3.91556e-05	-1.51716
261568_at	NGA3	AP2/B3-like transcriptional factor family protein.[Source:TAIR;Acc:AT1G01030]	AT1G01030	0.00234561	-1.51707
253186_at	---	Protein NLP2 [Source:UniProtKB/Swiss-Prot;Acc:Q7X9B9]	AT4G35270	0.00122843	-1.51314
266927_at	PIP1B	plasma membrane intrinsic protein 1B.[Source:TAIR;Acc:AT2G45960]	AT2G45960	0.000482888	-1.50925
266801_at	EMB2001	P-loop containing nucleoside triphosphate hydrolases superfamily protein.[Source:TAIR;A	AT2G22870	0.00152584	-1.50887
267063_at	---	unknown protein.[Source:TAIR;Acc:AT2G41120]	AT2G41120	0.00199285	-1.50728
260637_at	ACO2	ACC oxidase 2.[Source:TAIR;Acc:AT1G62380]	AT1G62380	0.00249578	-1.5067
254211_at	SGT1A	phosphatase-related.[Source:TAIR;Acc:AT4G23570]	AT4G23570	0.00292071	-1.50635
260979_at	ATMPK18	mitogen-activated protein kinase 18.[Source:TAIR;Acc:AT1G53510]	AT1G53510	0.00248275	-1.50416
251773_at	---	Haloacid dehalogenase-like hydrolase (HAD) superfamily protein.[Source:TAIR;Acc:AT3G559	AT3G55960	2.83108e-05	-1.50395
260655_at	---	Pathogenesis-related thaumatin superfamily protein.[Source:TAIR;Acc:AT1G19320]	AT1G19320	4.61633e-05	-1.50342
256456_at	---	Erythronate-4-phosphate dehydrogenase family protein.[Source:TAIR;Acc:AT1G75180]	AT1G75180	0.000341347	-1.50325
245274_at	---	S-adenosyl-L-methionine-dependent methyltransferases superfamily protein.[Source:TAIR;A	AT4G14360	0.00195323	-1.50282
		Genes up-regulated in ga1-3 comparing to wt
Probeset ID	Gene Symbol	description		p-value	Fold-Change
254346_at	APG8A	Ubiquitin-like superfamily protein.[Source:TAIR;Acc:AT4G21980]	AT4G21980	0.000837244	1.50092
260580_at	---	Prolyl oligopeptidase family protein.[Source:TAIR;Acc:AT2G47390]	AT2G47390	0.000413537	1.50134
257052_at	---	3-hydroxyacyl-CoA dehydrogenase family protein.[Source:TAIR;Acc:AT3G15290]	AT3G15290	0.000110343	1.50285
247834_at	---	NAD(P)-binding Rossmann-fold superfamily protein.[Source:TAIR;Acc:AT5G58490]	AT5G58490	0.00187717	1.50333
252117_at	YLS2	Calcium-dependent phosphotriesterase superfamily protein.[Source:TAIR;Acc:AT3G51430]	AT3G51430	0.00131887	1.5035
251490_at	---	unknown protein.[Source:TAIR;Acc:AT3G59490]	AT3G59490	0.00433858	1.5036
255670_at	RHB1A	RING-H2 finger B1A.[Source:TAIR;Acc:AT4G00335]	AT4G00335	0.00117912	1.50403
256680_at	---	unknown protein.[Source:TAIR;Acc:AT3G52230]	AT3G52230	8.10033e-07	1.50427
253041_at	PCK1	phosphoenolpyruvate carboxykinase 1.[Source:TAIR;Acc:AT4G37870]	AT4G37870	0.00452761	1.50542
253612_at	---	FGGY family of carbohydrate kinase.[Source:TAIR;Acc:AT4G30310]	AT4G30310	0.00115518	1.50576
257578_x_at	---	unknown protein.[Source:TAIR;Acc:AT3G30160]	AT3G30160	0.00424158	1.50592
262629_at	ACD32,1	alpha-crystallin domain 32.1.[Source:TAIR;Acc:AT1G06460]	AT1G06460	0.00287313	1.50661
267367_at	---	Protein of Unknown Function (DUF239).[Source:TAIR;Acc:AT2G44210]	AT2G44210	0.00157815	1.50663
262407_at	---	unknown protein	AT1G34630	0.00537977	1.50716
248587_at	---	unknown protein	AT5G49550	6.99093e-05	1.50717
265900_at	---	unknown protein.[Source:TAIR;Acc:AT2G25730]	AT2G25730	0.00168681	1.50833
254161_at	---	unknown protein.[Source:TAIR;Acc:AT4G24370]	AT4G24370	0.000209355	1.50885
267622_at	---	Protein of unknown function, DUF547.[Source:TAIR;Acc:AT2G39690]	AT2G39690	0.00399253	1.51006
255711_at	---	Transducin/WD40 repeat-like superfamily protein.[Source:TAIR;Acc:AT4G00090]	AT4G00090	0.00386297	1.51105
260949_at	SKIP16	SKP1/ASK-interacting protein 16.[Source:TAIR;Acc:AT1G06110]	AT1G06110	9.58962e-07	1.51186
245906_at	---	unknown protein.[Source:TAIR;Acc:AT5G11070]	AT5G11070	2.91471e-05	1.51296
262797_at	TMT1	tonoplast monosaccharide transporter1.[Source:TAIR;Acc:AT1G20840]	AT1G20840	0.00455078	1.51564
259663_at	PRA7	PRA1 (Prenylated rab acceptor) family protein.[Source:TAIR;Acc:AT1G55190]	AT1G55190	0.00533863	1.51604
255480_at	---	2-oxoglutarate (2OG) and Fe(II)-dependent oxygenase superfamily protein.[Source:TAIR;Ac	AT4G02485	0.00388703	1.5162
245859_at	ATNEK3	NIMA-related kinase 3.[Source:TAIR;Acc:AT5G28290]	AT5G28290	0.00122723	1.51703
253805_at	---	unknown protein.[Source:TAIR;Acc:AT4G28260]	AT4G28260	0.00227959	1.5186
248869_at	---	RNA-binding (RRM/RBD/RNP motifs) family protein.[Source:TAIR;Acc:AT5G46840]	AT5G46840	0.0012117	1.51892
263046_at	GRP3S	glycine-rich protein 3 short isoform.[Source:TAIR;Acc:AT2G05380]	AT2G05380	0.000326651	1.51905
247101_at	---	Galactose mutarotase-like superfamily protein.[Source:TAIR;Acc:AT5G66530]	AT5G66530	0.000721665	1.52169
265172_at	SPDS1	spermidine synthase 1.[Source:TAIR;Acc:AT1G23820]	AT1G23820	0.000104464	1.52272
246480_at	---	TCP-1/cpn60 chaperonin family protein.[Source:TAIR;Acc:AT5G16070]	AT5G16070	5.73982e-06	1.52438
261211_at	UGE1	UDP-D-glucose/UDP-D-galactose 4-epimerase 1.[Source:TAIR;Acc:AT1G12780]	AT1G12780	0.0024344	1.52554
258417_at	---	S-adenosyl-L-methionine-dependent methyltransferases superfamily protein.[Source:TAIR;A	AT3G17365	0.00427945	1.52655
259397_at	---	tetratricopeptide repeat (TPR)-containing protein.[Source:TAIR;Acc:AT1G17680]	AT1G17680	0.000242332	1.5268
265470_at	---	RING/U-box superfamily protein.[Source:TAIR;Acc:AT2G37150]	AT2G37150	0.000312294	1.53037
262323_at	---	6-phosphogluconate dehydrogenase family protein.[Source:TAIR;Acc:AT1G64190]	AT1G64190	5.25487e-05	1.53066
258623_at	---	zinc finger (C2H2 type) family protein.[Source:TAIR;Acc:AT3G02790]	AT3G02790	0.000101843	1.53293
254160_at	SLY1	F-box family protein.[Source:TAIR;Acc:AT4G24210]	AT4G24210	7.38141e-06	1.53384
253398_at	CCD8	carotenoid cleavage dioxygenase 8.[Source:TAIR;Acc:AT4G32810]	AT4G32810	0.000249675	1.53431
264176_at	---	Protein of unknown function (DUF630 and DUF632).[Source:TAIR;Acc:AT1G02110]	AT1G02110	0.00102758	1.53446
260385_at	SOT18	desulfo-glucosinolate sulfotransferase 18.[Source:TAIR;Acc:AT1G74090]	AT1G74090	0.00328922	1.53479
249580_at	---	Calcium-dependent lipid-binding (CaLB domain) family protein.[Source:TAIR;Acc:AT5G37740	AT5G37740	0.000255163	1.53688
245114_at	TFIIB	transcription factor IIB.[Source:TAIR;Acc:AT2G41630]	AT2G41630	5.05797e-05	1.53779
257624_at	CYP71B3	cytochrome P450, family 71, subfamily B, polypeptide 3.[Source:TAIR;Acc:AT3G26220]	AT3G26220	0.00217138	1.53863
248615_at	AtPNG1	peptide-N-glycanase 1.[Source:TAIR;Acc:AT5G49570]	AT5G49570	0.000188006	1.53931
245331_at	---	basic helix-loop-helix (bHLH) DNA-binding superfamily protein.[Source:TAIR;Acc:AT4G1441	AT4G14410	2.81603e-05	1.54028
247919_at	---	eukaryotic translation initiation factor-related.[Source:TAIR;Acc:AT5G57650]	AT5G57650	0.0058446	1.54428
260690_at	NHL8	NDR1/HIN1-like 8.[Source:TAIR;Acc:AT1G32340]	AT1G32340	0.000288097	1.54604
245868_at	CAT2	cationic amino acid transporter 2.[Source:TAIR;Acc:AT1G58030]	AT1G58030	0.00168543	1.54645
247459_at	---	Embryo-specific protein 3, (ATS3).[Source:TAIR;Acc:AT5G62200]	AT5G62200	2.17376e-05	1.54693
245117_at	ACA4	autoinhibited Ca(2+)-ATPase, isoform 4.[Source:TAIR;Acc:AT2G41560]	AT2G41560	0.00153681	1.54745
258254_at	---	Phosphoglycerate mutase family protein.[Source:TAIR;Acc:AT3G26780] Tetratricopeptide re	AT3G26780	0.00352191	1.54811
247819_at	WNK4	with no lysine (K) kinase 4.[Source:TAIR;Acc:AT5G58350]	AT5G58350	0.00157817	1.54818
255552_at	SAM-2	S-adenosylmethionine synthetase 2.[Source:TAIR;Acc:AT4G01850]	AT4G01850	5.37404e-05	1.54837
245143_at	ZPR1	protein binding.[Source:TAIR;Acc:AT2G45450]	AT2G45450	0.00395521	1.54847
256624_at	---	unknown protein.[Source:TAIR;Acc:AT3G19990]	AT3G19990	0.000196963	1.55009
250487_at	---	magnesium transporter 7.[Source:TAIR;Acc:AT5G09690]	AT5G09690	0.00150905	1.5501
254702_at	---	binding [Source:RefSeq peptide;Acc:NP_567545]	AT4G17940	6.15595e-06	1.55067
252186_at	---	Uncharacterised protein family (UPF0497).[Source:TAIR;Acc:AT3G50810]	AT3G50810	0.00188726	1.55282
252680_at	---	unknown protein	AT3G44330	8.52975e-05	1.5536
251153_at	NPL41	NPL4-like protein 1.[Source:TAIR;Acc:AT3G63000]	AT3G63000	1.54364e-05	1.55444
256816_at	---	unknown protein.[Source:TAIR;Acc:AT3G21400]	AT3G21400	0.00490753	1.55472
245742_at	ALDH3H1	aldehyde dehydrogenase 3H1.[Source:TAIR;Acc:AT1G44170]	AT1G44170	2.6837e-05	1.55493
252391_at	---	chloroplastic lipocalin.[Source:TAIR;Acc:AT3G47860]	AT3G47860	7.7576e-05	1.55503
248008_at	WRKY2	WRKY DNA-binding protein 2.[Source:TAIR;Acc:AT5G56270]	AT5G56270	0.00302564	1.55507
262453_at	---	unknown protein	AT1G11240	0.000194172	1.55665
251151_at	---	Chalcone-flavanone isomerase family protein.[Source:TAIR;Acc:AT3G63170]	AT3G63170	0.00141534	1.55677
251411_at	CKB3	casein kinase II beta chain 3.[Source:TAIR;Acc:AT3G60250]	AT3G60250	0.000148882	1.55702
259734_at	---	Protein of unknown function (DUF630 and DUF632).[Source:TAIR;Acc:AT1G77500]	AT1G77500	0.00383639	1.55763
245602_at	---	Protein containing PAM2 motif which mediates interaction with the PABC domain of polyad	AT4G14270	0.00368101	1.55836
266580_at	---	BTB/POZ/Kelch-associated protein.[Source:TAIR;Acc:AT2G46260]	AT2G46260	0.00115562	1.55839
267036_at	---	unknown protein.[Source:TAIR;Acc:AT2G38465]	AT2G38465	0.00217281	1.56033
253650_at	---	PA-domain containing subtilase family protein.[Source:TAIR;Acc:AT4G30020]	AT4G30020	0.000839633	1.5663
251839_at	PLA IIIA	PLA IIIA (PATATIN-LIKE PROTEIN 6) [Source:RefSeq peptide;Acc:NP_191055]	AT3G54950	0.0045397	1.56669
266657_at	---	3'-5' exonuclease domain-containing protein / K homology domain-containing protein / KH	AT2G25910	0.000868333	1.56834
261272_at	---	Mediator complex, subunit Med10.[Source:TAIR;Acc:AT1G26665]	AT1G26665	0.000827572	1.57229
260567_at	UGT74F2	UDP-glucosyltransferase 74F2.[Source:TAIR;Acc:AT2G43820]	AT2G43820	0.000523423	1.57434
252956_at	ATFP6	farnesylated protein 6.[Source:TAIR;Acc:AT4G38580]	AT4G38580	0.000858845	1.57499
255331_at	---	Chaperonin-like RbcX protein.[Source:TAIR;Acc:AT4G04330]	AT4G04330	0.00501767	1.57501
254125_at	TAR2	tryptophan aminotransferase related 2.[Source:TAIR;Acc:AT4G24670]	AT4G24670	0.00486943	1.57563
259133_at	---	Major facilitator superfamily protein.[Source:TAIR;Acc:AT3G05400]	AT3G05400	0.00497203	1.5784
255983_at	MES14	methyl esterase 14.[Source:TAIR;Acc:AT1G33990]	AT1G33990	0.000210129	1.57965
247979_at	---	N-MYC downregulated-like 1.[Source:TAIR;Acc:AT5G56750]	AT5G56750	0.00419549	1.58051
258114_at	CYP72A13	cytochrome P450, family 72, subfamily A, polypeptide 13.[Source:TAIR;Acc:AT3G14660]	AT3G14660	0.000678056	1.58057
256508_at	---	unknown protein.[Source:TAIR;Acc:AT1G75140]	AT1G75140	0.00033985	1.58197
255625_at	GBF2	G-box binding factor 2.[Source:TAIR;Acc:AT4G01120]	AT4G01120	0.00137742	1.58224
262250_at	---	hydroxyproline-rich glycoprotein family protein [Source:RefSeq peptide;Acc:NP_564524]	AT1G48280	0.0049069	1.58273
250830_at	---	unknown protein.[Source:TAIR;Acc:AT5G04910]	AT5G04910	0.0002393	1.58292
258094_at	CYP72A15	cytochrome P450, family 72, subfamily A, polypeptide 15.[Source:TAIR;Acc:AT3G14690]	AT3G14690	0.000322925	1.58365
267486_at	APK2B	protein kinase 2B.[Source:TAIR;Acc:AT2G02800]	AT2G02800	0.00271537	1.58405
266000_at	CYP71B6	cytochrome p450 71b6.[Source:TAIR;Acc:AT2G24180]	AT2G24180	0.000207876	1.58407
266428_at	---	Protein kinase superfamily protein.[Source:TAIR;Acc:AT2G07180]	AT2G07180	0.000692476	1.58477
255066_at	---	F-BOX WITH WD-40 2.[Source:TAIR;Acc:AT4G08980]	AT4G08980	0.000138429	1.58572
250748_at	---	Pleckstrin homology (PH) domain superfamily protein.[Source:TAIR;Acc:AT5G05710]	AT5G05710	0.00365133	1.58635
259353_at	---	D-aminoacid aminotransferase-like PLP-dependent enzymes superfamily protein.[Source:TAI	AT3G05190	0.00577887	1.58704
260635_at	---	unknown protein.[Source:TAIR;Acc:AT1G62422] Protein of unknown function (DUF506).[Sourc	AT1G62420	0.00487324	1.58944
266291_at	---	NAD(P)-binding Rossmann-fold superfamily protein.[Source:TAIR;Acc:AT2G29320]	AT2G29320	0.00129003	1.59097
246012_at	---	RING/U-box superfamily protein.[Source:TAIR;Acc:AT5G10650]	AT5G10650	0.00258024	1.5917
247120_at	---	Transmembrane amino acid transporter family protein.[Source:TAIR;Acc:AT5G65990]	AT5G65990	0.00495543	1.59182
259541_at	---	Protein kinase superfamily protein.[Source:TAIR;Acc:AT1G20650]	AT1G20650	6.38977e-05	1.59544
262736_at	---	SGNH hydrolase-type esterase superfamily protein.[Source:TAIR;Acc:AT1G28570]	AT1G28570	0.00395953	1.59767
256697_at	AtOCT4	organic cation/carnitine transporter4.[Source:TAIR;Acc:AT3G20660]	AT3G20660	0.00407258	1.59772
257967_at	---	RING/U-box superfamily protein.[Source:TAIR;Acc:AT3G19910]	AT3G19910	2.93567e-05	1.59915
259535_at	---	LRR and NB-ARC domains-containing disease resistance protein.[Source:TAIR;Acc:AT1G12280	AT1G12280	0.000236652	1.59976
251529_at	---	P-loop containing nucleoside triphosphate hydrolases superfamily protein.[Source:TAIR;A	AT3G58570	0.000548793	1.60037
262682_at	---	GDSL-like Lipase/Acylhydrolase superfamily protein.[Source:TAIR;Acc:AT1G75900]	AT1G75900	0.00351251	1.60229
253264_at	OST1	Protein kinase superfamily protein.[Source:TAIR;Acc:AT4G33950]	AT4G33950	0.00479957	1.60383
266600_at	MPK12	mitogen-activated protein kinase 12.[Source:TAIR;Acc:AT2G46070]	AT2G46070	0.00063892	1.60431
260502_at	AtTLP6	tubby like protein 6.[Source:TAIR;Acc:AT1G47270]	AT1G47270	1.13102e-05	1.6044
258749_at	---	C2H2 and C2HC zinc fingers superfamily protein.[Source:TAIR;Acc:AT3G05760]	AT3G05760	0.00144598	1.60595
264535_at	---	Sec14p-like phosphatidylinositol transfer family protein.[Source:TAIR;Acc:AT1G55690]	AT1G55690	0.00532765	1.60675
255561_at	---	sugar transporter protein 7.[Source:TAIR;Acc:AT4G02050]	AT4G02050	0.00479892	1.61055
255070_at	ISA3	isoamylase 3.[Source:TAIR;Acc:AT4G09020]	AT4G09020	0.000162702	1.61202
261136_at	---	pfkB-like carbohydrate kinase family protein.[Source:TAIR;Acc:AT1G19600]	AT1G19600	7.65863e-05	1.61296
253239_at	---	Protein kinase superfamily protein.[Source:TAIR;Acc:AT4G34500]	AT4G34500	0.00059016	1.61311
245733_at	---	unknown protein.[Source:TAIR;Acc:AT1G73380]	AT1G73380	0.000185097	1.61348
248646_at	---	unknown protein [Source:RefSeq peptide;Acc:NP_568706]	AT5G49100	0.00108386	1.61511
253049_at	MEE59	MEE59 (maternal effect embryo arrest 59) [Source:RefSeq peptide;Acc:NP_195447]	AT4G37300	0.00115975	1.61584
266809_at	---	Double Clp-N motif-containing P-loop nucleoside triphosphate hydrolases superfamily pro	AT2G29970	0.00534118	1.61719
260817_at	---	Insulinase (Peptidase family M16) family protein.[Source:TAIR;Acc:AT1G06900]	AT1G06900	0.000451172	1.61768
246055_at	AtAGAL1	alpha-galactosidase 1.[Source:TAIR;Acc:AT5G08380]	AT5G08380	0.00261449	1.61778
253757_at	ROP9	Rac-like GTP-binding protein ARAC7 [Source:UniProtKB/Swiss-Prot;Acc:O82480]	AT4G28950	0.00236075	1.61814
250175_at	---	alpha/beta-Hydrolases superfamily protein.[Source:TAIR;Acc:AT5G14390]	AT5G14390	7.72644e-05	1.61817
250737_at	---	NC domain-containing protein-related.[Source:TAIR;Acc:AT5G06370]	AT5G06370	0.000522546	1.62046
266483_at	CRR6	chlororespiratory reduction 6.[Source:TAIR;Acc:AT2G47910]	AT2G47910	0.000827693	1.62342
260153_at	---	lysophospholipase 2.[Source:TAIR;Acc:AT1G52760]	AT1G52760	0.000236077	1.62541
256930_at	OASA2	Cysteine synthase [Source:UniProtKB/TrEMBL;Acc:Q9LJA0]	AT3G22460	0.00010423	1.62885
249521_at	---	Zinc-finger domain of monoamine-oxidase A repressor R1 protein.[Source:TAIR;Acc:AT5G386	AT5G38690	0.00190311	1.62894
256235_at	ATCYSB	cystatin B.[Source:TAIR;Acc:AT3G12490]	AT3G12490	7.49559e-05	1.62926
247049_at	---	unknown protein.[Source:TAIR;Acc:AT5G66440]	AT5G66440	0.000313617	1.63142
257056_at	---	Core-2/I-branching beta-1,6-N-acetylglucosaminyltransferase family protein.[Source:TAIR	AT3G15350	0.00353192	1.63209
263157_at	ALDH7B4	aldehyde dehydrogenase 7B4.[Source:TAIR;Acc:AT1G54100]	AT1G54100	0.00125404	1.6343
252442_at	---	DUTP-PYROPHOSPHATASE-LIKE 1.[Source:TAIR;Acc:AT3G46940]	AT3G46940	0.00213742	1.63433
250784_at	---	Peptide-N4-(N-acetyl-beta-glucosaminyl)asparagine amidase A protein.[Source:TAIR;Acc:AT	AT5G05480	0.00172056	1.63645
264362_at	---	unknown protein.[Source:TAIR;Acc:AT1G03290]	AT1G03290	0.00357177	1.63799
250844_at	SIM	cyclin-dependent protein kinase inhibitors.[Source:TAIR;Acc:AT5G04470]	AT5G04470	0.00201696	1.63861
256221_at	---	Chaperone DnaJ-domain superfamily protein.[Source:TAIR;Acc:AT1G56300]	AT1G56300	0.00105592	1.63871
266362_at	---	Galactosyltransferase family protein.[Source:TAIR;Acc:AT2G32430]	AT2G32430	0.00215255	1.63982
266733_at	---	O-fucosyltransferase family protein.[Source:TAIR;Acc:AT2G03280]	AT2G03280	0.000897678	1.64028
258614_at	---	Ribonuclease E inhibitor RraA/Dimethylmenaquinone methyltransferase.[Source:TAIR;Acc:AT	AT3G02770	0.000609272	1.64118
266734_at	---	unknown protein	AT2G46900	3.32028e-05	1.64121
251244_at	---	Pectinacetylesterase family protein.[Source:TAIR;Acc:AT3G62060]	AT3G62060	0.00347613	1.64252
246829_at	ATGWD3	Phosphoglucan, water dikinase, chloroplastic [Source:UniProtKB/Swiss-Prot;Acc:Q6ZY51]	AT5G26570	0.00163514	1.6466
266735_at	---	Pectinacetylesterase family protein.[Source:TAIR;Acc:AT2G46930]	AT2G46930	1.45078e-05	1.64781
265483_at	SQN	peptidyl-prolyl cis-trans isomerase / cyclophilin-40 (CYP40) / rotamase.[Source:TAIR;Ac	AT2G15790	0.00581295	1.6506
246952_at	OFP13	ovate family protein 13.[Source:TAIR;Acc:AT5G04820]	AT5G04820	0.00445514	1.65512
252424_at	---	transcription regulators;zinc ion binding.[Source:TAIR;Acc:AT3G47610]	AT3G47610	9.23088e-05	1.65847
261819_at	---	S-locus lectin protein kinase family protein.[Source:TAIR;Acc:AT1G11410]	AT1G11410	0.00571964	1.6591
245360_at	---	2-oxoglutarate (2OG) and Fe(II)-dependent oxygenase superfamily protein.[Source:TAIR;Ac	AT4G16330	9.64817e-05	1.66349
263183_at	CALS1	callose synthase 1.[Source:TAIR;Acc:AT1G05570]	AT1G05570	0.000542222	1.66392
258970_at	scpl49	SERINE CARBOXYPEPTIDASE-LIKE 49.[Source:TAIR;Acc:AT3G10410]	AT3G10410	1.07403e-05	1.66426
252885_at	GR-RBP8	cold, circadian rhythm, and RNA binding 1.[Source:TAIR;Acc:AT4G39260]	AT4G39260	7.62206e-05	1.66434
257074_at	---	unknown protein.[Source:TAIR;Acc:AT3G19660]	AT3G19660	0.000757827	1.6676
254157_at	VEP1	NAD(P)-binding Rossmann-fold superfamily protein.[Source:TAIR;Acc:AT4G24220]	AT4G24220	0.00011245	1.66892
265807_at	---	unknown protein	AT2G17990	0.000711407	1.67435
258953_at	---	unknown protein	AT3G01430	0.00506362	1.67643
246594_at	P5CR	pyrroline-5- carboxylate (P5C) reductase.[Source:TAIR;Acc:AT5G14800]	AT5G14800	8.8624e-05	1.67701
256305_at	MRP1	multidrug resistance-associated protein 1.[Source:TAIR;Acc:AT1G30400]	AT1G30400	0.000295867	1.67716
251032_at	RPL	POX (plant homeobox) family protein.[Source:TAIR;Acc:AT5G02030]	AT5G02030	0.000748482	1.68039
263772_at	ELF4-L3	ELF4-like 3.[Source:TAIR;Acc:AT2G06255]	AT2G06255	0.00210794	1.68169
261202_at	ATAN11	Transducin/WD40 repeat-like superfamily protein.[Source:TAIR;Acc:AT1G12910]	AT1G12910	1.28257e-06	1.68316
261248_at	---	Pathogenesis-related thaumatin superfamily protein.[Source:TAIR;Acc:AT1G20030]	AT1G20030	0.00442771	1.68502
261426_at	---	HNH endonuclease domain-containing protein.[Source:TAIR;Acc:AT1G18680]	AT1G18680	2.64121e-05	1.69022
259008_at	MT2A	metallothionein 2A.[Source:TAIR;Acc:AT3G09390]	AT3G09390	0.000568121	1.69101
247031_at	---	Nucleotide-diphospho-sugar transferases superfamily protein.[Source:TAIR;Acc:AT5G67230]	AT5G67230	0.000698307	1.69566
253227_at	---	Protein kinase superfamily protein.[Source:TAIR;Acc:AT4G35030]	AT4G35030	9.18502e-05	1.69667
267461_at	---	Dormancy/auxin associated family protein.[Source:TAIR;Acc:AT2G33830]	AT2G33830	0.000131938	1.69796
261501_at	---	Protein kinase superfamily protein.[Source:TAIR;Acc:AT1G28390]	AT1G28390	0.00313802	1.6991
258921_at	anac053	NAC domain containing protein 53.[Source:TAIR;Acc:AT3G10500]	AT3G10500	0.000825368	1.69941
246144_at	---	Dynein light chain type 1 family protein.[Source:TAIR;Acc:AT5G20110]	AT5G20110	0.00152426	1.6995
266365_at	GLU2	glutamate synthase 2.[Source:TAIR;Acc:AT2G41220]	AT2G41220	0.00138979	1.70175
264507_at	NIMIN-3	NIM1-interacting 3.[Source:TAIR;Acc:AT1G09415]	AT1G09415	0.00072416	1.70286
253137_at	---	Protein kinase superfamily protein.[Source:TAIR;Acc:AT4G35500]	AT4G35500	0.000531953	1.70367
261436_at	---	Protein kinase superfamily protein.[Source:TAIR;Acc:AT1G07870]	AT1G07870	0.00556386	1.70476
260771_at	WNK7	Protein kinase superfamily protein.[Source:TAIR;Acc:AT1G49160]	AT1G49160	0.005438	1.7085
264653_at	AMI1	amidase 1.[Source:TAIR;Acc:AT1G08980]	AT1G08980	3.15696e-05	1.71072
257008_at	ESM1	carboxylesterase activity	AT3G14210	0.000179313	1.71087
253581_at	---	Low temperature and salt responsive protein family.[Source:TAIR;Acc:AT4G30660]	AT4G30660	0.00022699	1.71191
261039_at	ELF4-L4	ELF4-like 4.[Source:TAIR;Acc:AT1G17455]	AT1G17455	0.000378985	1.71429
257750_at	---	unknown protein.[Source:TAIR;Acc:AT3G18800]	AT3G18800	1.79673e-05	1.71442
264265_at	---	unknown protein	AT1G09280	5.07788e-05	1.71449
253215_at	---	Major facilitator superfamily protein.[Source:TAIR;Acc:AT4G34950]	AT4G34950	0.00157345	1.71618
264375_at	CIPK16	CBL-interacting protein kinase 16.[Source:TAIR;Acc:AT2G25090]	AT2G25090	0.000895931	1.71759
267003_at	---	Protein of unknown function, DUF584.[Source:TAIR;Acc:AT2G34340]	AT2G34340	0.00355858	1.71897
249456_at	---	Probable mitochondrial saccharopine dehydrogenase At5g39410 [Source:UniProtKB/Swiss-Pro	AT5G39410	0.000643398	1.72311
266566_at	---	Low temperature and salt responsive protein family.[Source:TAIR;Acc:AT2G24040]	AT2G24040	6.18222e-05	1.72672
258880_at	ATG8H	Ubiquitin-like superfamily protein.[Source:TAIR;Acc:AT3G06420]	AT3G06420	1.89637e-05	1.7292
260875_at	SKP2A	F-box/RNI-like superfamily protein.[Source:TAIR;Acc:AT1G21410]	AT1G21410	0.00537941	1.73032
251155_at	---	molecular_function unknown	AT3G63160	0.000496368	1.73173
259599_at	SCPL45	serine carboxypeptidase-like 45.[Source:TAIR;Acc:AT1G28110]	AT1G28110	0.00247412	1.7328
247858_at	TTL	transthyretin-like protein.[Source:TAIR;Acc:AT5G58220]	AT5G58220	0.000111261	1.73464
262916_at	ATGSTU16	glutathione S-transferase TAU 16.[Source:TAIR;Acc:AT1G59700]	AT1G59700	0.00040764	1.73488
267432_at	---	N-acetylglucosamine-1-phosphate uridylyltransferase 2.[Source:TAIR;Acc:AT2G35020]	AT2G35020	0.000337885	1.74027
253806_at	---	E3 ubiquitin-protein ligase RMA2 [Source:UniProtKB/Swiss-Prot;Acc:P93030]	AT4G28270	0.0013634	1.74652
264476_at	PGSIP2	plant glycogenin-like starch initiation protein 2.[Source:TAIR;Acc:AT1G77130]	AT1G77130	4.45638e-05	1.74797
247040_at	---	transferase family protein [Source:RefSeq peptide;Acc:NP_201516]	AT5G67150	0.00408744	1.74874
262093_at	---	Leucine-rich repeat transmembrane protein kinase.[Source:TAIR;Acc:AT1G56145]	AT1G56145	0.000281215	1.7491
266514_at	---	B-box type zinc finger protein with CCT domain.[Source:TAIR;Acc:AT2G47890]	AT2G47890	0.00129637	1.74969
248398_at	---	GroES-like zinc-binding alcohol dehydrogenase family protein.[Source:TAIR;Acc:AT5G51970	AT5G51970	0.000237556	1.7528
261579_at	AtPPa1	pyrophosphorylase 1.[Source:TAIR;Acc:AT1G01050]	AT1G01050	2.23835e-05	1.754
264288_at	---	unknown protein	AT1G62045	0.000595577	1.754
261827_at	---	eukaryotic translation initiation factor-related.[Source:TAIR;Acc:AT1G11480]	AT1G11480	1.79476e-05	1.7603
267181_at	---	NAD(P)-linked oxidoreductase superfamily protein.[Source:TAIR;Acc:AT2G37760]	AT2G37760	0.00175915	1.76172
262505_at	---	DPP6 N-terminal domain-like protein.[Source:TAIR;Acc:AT1G21680]	AT1G21680	0.00011905	1.76454
247458_at	AtCXE20	Probable carboxylesterase 120 [Source:UniProtKB/Swiss-Prot;Acc:Q9LVB8]	AT5G62180	0.000388497	1.76919
252412_at	---	unknown protein.[Source:TAIR;Acc:AT3G47295]	AT3G47295	0.000257047	1.7743
249482_at	---	unknown protein.[Source:TAIR;Acc:AT5G38980]	AT5G38980	0.000103043	1.77472
257197_at	SBP3	selenium-binding protein 3.[Source:TAIR;Acc:AT3G23800]	AT3G23800	0.000564853	1.77638
265913_at	---	unknown protein.[Source:TAIR;Acc:AT2G25625]	AT2G25625	0.00554392	1.77723
264708_at	---	Adenine nucleotide alpha hydrolases-like superfamily protein.[Source:TAIR;Acc:AT1G09740	AT1G09740	0.00495881	1.77892
258437_at	---	Protein phosphatase 2C family protein.[Source:TAIR;Acc:AT3G16560]	AT3G16560	0.00554198	1.78004
266839_at	ELF3	hydroxyproline-rich glycoprotein family protein.[Source:TAIR;Acc:AT2G25930]	AT2G25930	0.00079006	1.78359
259061_at	AtRABA5b	RAB GTPase homolog A5B.[Source:TAIR;Acc:AT3G07410]	AT3G07410	0.00265201	1.78417
253096_at	CYP81D4	CYP81D4; electron carrier/ heme binding / iron ion binding / monooxygenase/ oxygen bind	AT4G37330	0.000188094	1.78465
264741_at	---	Saposin-like aspartyl protease family protein.[Source:TAIR;Acc:AT1G62290]	AT1G62290	0.00316656	1.78466
260544_at	---	unknown protein.[Source:TAIR;Acc:AT2G43540]	AT2G43540	0.00054692	1.78688
250618_at	ATBAG3	BCL-2-associated athanogene 3.[Source:TAIR;Acc:AT5G07220]	AT5G07220	5.01544e-05	1.788
259293_at	---	AP2/B3-like transcriptional factor family protein.[Source:TAIR;Acc:AT3G11580]	AT3G11580	0.00335479	1.78825
250644_at	---	Protein phosphatase 2C family protein.[Source:TAIR;Acc:AT5G06750]	AT5G06750	0.00133091	1.792
262892_at	ALDH5F1	aldehyde dehydrogenase 5F1.[Source:TAIR;Acc:AT1G79440]	AT1G79440	0.000171936	1.79503
252189_at	CYCD3;3	CYCLIN D3;3.[Source:TAIR;Acc:AT3G50070]	AT3G50070	0.00480855	1.79534
246727_at	---	Bet v I allergen family protein [Source:RefSeq peptide;Acc:NP_198153]	AT5G28010	0.00160695	1.80233
248410_at	---	SPFH/Band 7/PHB domain-containing membrane-associated protein family.[Source:TAIR;Acc:A	AT5G51570	0.00289874	1.80257
266959_at	MCM5	Minichromosome maintenance (MCM2/3/5) family protein.[Source:TAIR;Acc:AT2G07690]	AT2G07690	0.00459116	1.8082
256255_at	---	Duplicated homeodomain-like superfamily protein.[Source:TAIR;Acc:AT3G11280]	AT3G11280	2.38902e-05	1.80921
247867_at	CIPK21	CBL-interacting protein kinase 21.[Source:TAIR;Acc:AT5G57630]	AT5G57630	0.00137091	1.81116
264423_at	---	phosphoinositide binding.[Source:TAIR;Acc:AT1G61690]	AT1G61690	0.000104635	1.81243
251090_at	---	Mitochondrial substrate carrier family protein.[Source:TAIR;Acc:AT5G01340]	AT5G01340	0.00208179	1.81403
263791_at	AHA5	H(+)-ATPase 5.[Source:TAIR;Acc:AT2G24520]	AT2G24520	0.000969164	1.81495
264840_at	---	Leucine-rich repeat (LRR) family protein.[Source:TAIR;Acc:AT1G03440]	AT1G03440	0.0023955	1.81573
249753_at	---	unknown protein.[Source:TAIR;Acc:AT5G24610]	AT5G24610	0.000701421	1.81986
259083_at	ATNEK2	NIMA-related kinase 2.[Source:TAIR;Acc:AT3G04810]	AT3G04810	0.000560145	1.82194
264821_at	---	Kinase interacting (KIP1-like) family protein.[Source:TAIR;Acc:AT1G03470]	AT1G03470	0.000920213	1.82547
246278_at	---	LOCATED IN: cytosol, plasma membrane	AT4G37190	5.40019e-05	1.82567
264247_at	---	Potassium transporter family protein.[Source:TAIR;Acc:AT1G60160]	AT1G60160	0.00178236	1.82632
247193_at	---	ripening-responsive protein, putative [Source:RefSeq peptide;Acc:NP_201341]	AT5G65380	0.000797794	1.82938
247589_at	REV	Homeobox-leucine zipper family protein / lipid-binding START domain-containing protein.	AT5G60690	0.000342975	1.83247
253172_at	---	Heavy metal transport/detoxification superfamily protein.[Source:TAIR;Acc:AT4G35060]	AT4G35060	0.00555587	1.83727
251795_at	---	Uncharacterised protein family (UPF0497).[Source:TAIR;Acc:AT3G55390]	AT3G55390	0.000742955	1.8377
258151_at	BGLU44	B-S glucosidase 44.[Source:TAIR;Acc:AT3G18080]	AT3G18080	0.00113773	1.84173
249911_at	CSLA02	cellulose synthase-like A02.[Source:TAIR;Acc:AT5G22740]	AT5G22740	0.000338247	1.84256
260028_at	---	Protein of unknown function, DUF642.[Source:TAIR;Acc:AT1G29980]	AT1G29980	0.00266833	1.84337
258742_at	---	AtBS1(activation-tagged BRI1 suppressor 1)-interacting factor 1.[Source:TAIR;Acc:AT3G05	AT3G05800	0.00202465	1.85064
247776_at	PLC4	phosphatidylinositol-speciwc phospholipase C4.[Source:TAIR;Acc:AT5G58700]	AT5G58700	0.00101896	1.85645
249619_at	GORK	Potassium channel GORK [Source:UniProtKB/Swiss-Prot;Acc:Q94A76]	AT5G37500	0.00244939	1.85699
249784_at	---	gamma-irradiation and mitomycin c induced 1.[Source:TAIR;Acc:AT5G24280]	AT5G24280	0.00264048	1.85699
246215_at	---	Homeodomain-like superfamily protein.[Source:TAIR;Acc:AT4G37180]	AT4G37180	0.000159277	1.86419
259595_at	---	B-box type zinc finger protein with CCT domain.[Source:TAIR;Acc:AT1G28050]	AT1G28050	0.000582196	1.8724
246260_at	---	Amino acid permease family protein.[Source:TAIR;Acc:AT1G31820]	AT1G31820	0.00160031	1.87635
255794_at	ANAC041	NAC domain containing protein 41.[Source:TAIR;Acc:AT2G33480]	AT2G33480	3.71025e-05	1.87872
255685_s_at	---	Amino acid dehydrogenase family protein.[Source:TAIR;Acc:AT4G00620] Amino acid dehydrog	AT4G00600	0.000552218	1.88298
264939_at	---	Leucine-rich repeat protein kinase family protein.[Source:TAIR;Acc:AT1G60630]	AT1G60630	0.00152831	1.88576
258599_at	THA2	threonine aldolase 2.[Source:TAIR;Acc:AT3G04520]	AT3G04520	0.000270615	1.88577
258170_at	---	Senescence/dehydration-associated protein-related.[Source:TAIR;Acc:AT3G21600]	AT3G21600	0.000685221	1.88631
254132_at	ATHB22	homeobox protein 22.[Source:TAIR;Acc:AT4G24660]	AT4G24660	0.000217007	1.89265
257272_at	---	nodulin MtN21 /EamA-like transporter family protein.[Source:TAIR;Acc:AT3G28130]	AT3G28130	0.00235961	1.89888
247529_at	---	Sugar transport protein 3 [Source:UniProtKB/Swiss-Prot;Acc:Q8L7R8]	AT5G61520	0.000412905	1.89929
253828_at	SLAH2	SLAC1 homologue 2.[Source:TAIR;Acc:AT4G27970]	AT4G27970	0.000175666	1.90973
248943_s_at	---	P-loop containing nucleoside triphosphate hydrolases superfamily protein.[Source:TAIR;A	AT5G45440	0.000105462	1.91192
263882_at	RNR1	ribonucleotide reductase 1.[Source:TAIR;Acc:AT2G21790]	AT2G21790	0.0031838	1.91192
264246_at	ATTPS10	trehalose phosphate synthase.[Source:TAIR;Acc:AT1G60140]	AT1G60140	0.00044138	1.91505
245980_at	---	Pollen Ole e 1 allergen and extensin family protein.[Source:TAIR;Acc:AT5G13140]	AT5G13140	0.00430078	1.91724
267495_at	ETC2	Homeodomain-like superfamily protein.[Source:TAIR;Acc:AT2G30420]	AT2G30420	0.00183595	1.91752
251370_at	---	Phosphoglycerate mutase family protein.[Source:TAIR;Acc:AT3G60450]	AT3G60450	0.00191652	1.9183
248248_at	SPDS3	spermidine synthase 3.[Source:TAIR;Acc:AT5G53120]	AT5G53120	0.00540989	1.91843
265344_at	---	Protein of unknown function (duplicated DUF1399).[Source:TAIR;Acc:AT2G22660]	AT2G22660	2.67437e-05	1.92315
260118_s_at	---	Protein kinase family protein with ARM repeat domain.[Source:TAIR;Acc:AT5G18700]	AT1G33940	0.00260624	1.9244
262536_at	---	SOUL heme-binding family protein.[Source:TAIR;Acc:AT1G17100]	AT1G17100	0.00238009	1.92752
245319_at	---	cAMP-regulated phosphoprotein 19-related protein.[Source:TAIR;Acc:AT4G16146]	AT4G16146	0.000799288	1.93124
252421_at	---	Chitinase family protein.[Source:TAIR;Acc:AT3G47540]	AT3G47540	0.00284384	1.93341
249288_at	---	unknown protein [Source:RefSeq peptide;Acc:NP_568588]	AT5G41050	0.000448191	1.93364
259563_s_at	---	Cyclin family protein.[Source:TAIR;Acc:AT1G20590] Cyclin B2;3.[Source:TAIR;Acc:AT1G2061	AT1G20590	0.00366596	1.9347
258105_at	---	Ubiquitin-like superfamily protein.[Source:TAIR;Acc:AT3G23605]	AT3G23605	0.000452056	1.93939
259832_at	---	Homeodomain-like superfamily protein.[Source:TAIR;Acc:AT1G69580]	AT1G69580	0.00191956	1.93966
257396_at	EPF1	epidermal patterning factor 1.[Source:TAIR;Acc:AT2G20875]	AT2G20875	9.91293e-05	1.9406
247716_at	---	unknown protein.[Source:TAIR;Acc:AT5G59350]	AT5G59350	0.00267	1.94073
262713_at	---	unknown protein.[Source:TAIR;Acc:AT1G16520]	AT1G16520	0.00233958	1.94314
255142_at	SAPX	stromal ascorbate peroxidase.[Source:TAIR;Acc:AT4G08390]	AT4G08390	2.46829e-05	1.94568
247488_at	---	molecular_function unknown	AT5G61820	0.00141063	1.94661
254434_at	---	ethylene-responsive nuclear protein / ethylene-regulated nuclear protein (ERT2).[Source	AT4G20880	0.00499871	1.95337
247937_at	ACA8	autoinhibited Ca2+ -ATPase, isoform 8.[Source:TAIR;Acc:AT5G57110]	AT5G57110	0.00298485	1.95866
253714_at	---	protein kinase family protein / WD-40 repeat family protein.[Source:TAIR;Acc:AT4G29380]	AT4G29380	0.0037731	1.96051
259382_s_at	JAL31	jacalin-related lectin 31.[Source:TAIR;Acc:AT3G16430] PYK10-binding protein 1.[Source:T	AT3G16420	0.00529986	1.96784
249974_at	---	F-box/RNI-like superfamily protein.[Source:TAIR;Acc:AT5G18780]	AT5G18780	0.000222635	1.96867
259302_at	GID1A	alpha/beta-Hydrolases superfamily protein.[Source:TAIR;Acc:AT3G05120]	AT3G05120	1.1517e-05	1.97217
265629_at	LHW	transcription factor-related.[Source:TAIR;Acc:AT2G27230] conserved peptide upstream ope	AT2G27228	5.70781e-06	1.97744
245352_at	UGT84A3	UDP-Glycosyltransferase superfamily protein.[Source:TAIR;Acc:AT4G15490]	AT4G15490	0.000466741	1.98025
257024_at	---	Protein kinase superfamily protein.[Source:TAIR;Acc:AT3G19100]	AT3G19100	0.000900329	1.98484
246860_at	---	Protein of unknown function (DUF1677).[Source:TAIR;Acc:AT5G25840]	AT5G25840	8.93853e-06	1.98894
257421_at	---	Protein of unknown function (DUF506).[Source:TAIR;Acc:AT1G12030]	AT1G12030	0.00499402	1.99207
262978_at	TUB1	tubulin beta-1 chain.[Source:TAIR;Acc:AT1G75780]	AT1G75780	0.00549622	1.99288
251856_at	AMP1	Probable glutamate carboxypeptidase 2 [Source:UniProtKB/Swiss-Prot;Acc:Q9M1S8]	AT3G54720	0.00131682	1.99686
255467_at	---	RNI-like superfamily protein.[Source:TAIR;Acc:AT4G03010]	AT4G03010	0.00108788	2.00533
256265_at	scpl16	serine carboxypeptidase-like 16 (scpl16)	AT3G12220	0.00169882	2.00567
258299_at	---	fatty alcohol oxidase 3.[Source:TAIR;Acc:AT3G23410]	AT3G23410	0.00375289	2.0189
259093_at	---	Plant protein of unknown function (DUF868).[Source:TAIR;Acc:AT3G04860]	AT3G04860	0.000164907	2.02125
267035_at	AGT3	alanine:glyoxylate aminotransferase 3.[Source:TAIR;Acc:AT2G38400]	AT2G38400	8.90661e-06	2.02406
261012_at	CLE9	CLAVATA3/ESR-RELATED 9.[Source:TAIR;Acc:AT1G26600]	AT1G26600	5.26927e-05	2.02806
246756_at	---	Protein phosphatase 2C family protein.[Source:TAIR;Acc:AT5G27930]	AT5G27930	9.83469e-07	2.02818
264148_at	ANAC003	NAC domain containing protein 3.[Source:TAIR;Acc:AT1G02220]	AT1G02220	0.00257128	2.03387
261410_at	MT1C	metallothionein 1C.[Source:TAIR;Acc:AT1G07610]	AT1G07610	0.00111038	2.03429
253934_at	---	O-Glycosyl hydrolases family 17 protein.[Source:TAIR;Acc:AT4G26830]	AT4G26830	0.00206215	2.03658
260728_at	---	Protein kinase superfamily protein.[Source:TAIR;Acc:AT1G48210]	AT1G48210	0.00526606	2.04031
249329_at	---	Protein of unknown function (DUF 3339).[Source:TAIR;Acc:AT5G40960]	AT5G40960	0.000588	2.04166
253963_at	---	Calcium-binding EF-hand family protein.[Source:TAIR;Acc:AT4G26470]	AT4G26470	0.000495353	2.04192
260353_at	SP1L2	SPIRAL1-like2.[Source:TAIR;Acc:AT1G69230]	AT1G69230	0.00291811	2.04382
256626_at	---	Eukaryotic aspartyl protease family protein.[Source:TAIR;Acc:AT3G20015]	AT3G20015	0.00229234	2.05081
252652_at	ADT4	arogenate dehydratase 4.[Source:TAIR;Acc:AT3G44720]	AT3G44720	0.00222401	2.05493
250937_at	---	Protein of unknown function, DUF584.[Source:TAIR;Acc:AT5G03230]	AT5G03230	7.41516e-05	2.05572
261401_at	---	Protein kinase superfamily protein.[Source:TAIR;Acc:AT1G79640]	AT1G79640	0.000830812	2.05609
265121_at	FMO GS-OX3	flavin-monooxygenase glucosinolate S-oxygenase 3.[Source:TAIR;Acc:AT1G62560]	AT1G62560	0.0037303	2.06144
246724_at	---	Homeodomain-like superfamily protein.[Source:TAIR;Acc:AT5G29000]	AT5G29000	2.53938e-05	2.07108
263536_at	WRKY60	WRKY DNA-binding protein 60.[Source:TAIR;Acc:AT2G25000]	AT2G25000	6.29276e-06	2.07635
262001_at	---	jacalin lectin family protein.[Source:TAIR;Acc:AT1G33790]	AT1G33790	0.00134503	2.07836
263544_at	APL4	Glucose-1-phosphate adenylyltransferase family protein.[Source:TAIR;Acc:AT2G21590]	AT2G21590	0.00288133	2.08235
253268_s_at	UGT73B2	UDP-glucosyltransferase 73B2.[Source:TAIR;Acc:AT4G34135] UDP-glucosyl transferase 73B3.	AT4G34131	0.000928265	2.09447
261032_at	---	alpha/beta-Hydrolases superfamily protein.[Source:TAIR;Acc:AT1G17430]	AT1G17430	0.00100439	2.09496
256676_at	SEX4	dual specificity protein phosphatase (DsPTP1) family protein.[Source:TAIR;Acc:AT3G52180	AT3G52180	0.000636561	2.10179
250002_at	AGP25	arabinogalactan protein 25.[Source:TAIR;Acc:AT5G18690]	AT5G18690	0.00192356	2.10433
263325_at	XERICO	RING/U-box superfamily protein.[Source:TAIR;Acc:AT2G04240]	AT2G04240	0.0017436	2.1103
266772_s_at	---	Heat shock protein HSP20/alpha crystallin family.[Source:TAIR;Acc:AT2G03020] heat shock	AT2G03020	0.00457629	2.11814
267280_at	TAG1	membrane bound O-acyl transferase (MBOAT) family protein.[Source:TAIR;Acc:AT2G19450]	AT2G19450	3.78792e-05	2.11843
251235_at	---	alpha/beta-Hydrolases superfamily protein.[Source:TAIR;Acc:AT3G62860]	AT3G62860	5.72e-05	2.12584
247013_at	BT4	BTB and TAZ domain protein 4.[Source:TAIR;Acc:AT5G67480]	AT5G67480	2.85628e-05	2.12735
255438_at	AOP1	2-oxoglutarate (2OG) and Fe(II)-dependent oxygenase superfamily protein.[Source:TAIR;Ac	AT4G03070	0.000636703	2.12922
255931_at	AtPP2-A12	phloem protein 2-A12.[Source:TAIR;Acc:AT1G12710]	AT1G12710	0.00521474	2.13228
255285_at	---	Protein of unknown function, DUF584.[Source:TAIR;Acc:AT4G04630]	AT4G04630	0.00110735	2.13829
246214_at	HSF4	conserved peptide upstream open reading frame 49.[Source:TAIR;Acc:AT4G36988] heat shock	AT4G36988	0.00111103	2.14316
253331_at	---	Eukaryotic aspartyl protease family protein.[Source:TAIR;Acc:AT4G33490]	AT4G33490	0.00087781	2.14925
267361_at	---	HAD superfamily, subfamily IIIB acid phosphatase.[Source:TAIR;Acc:AT2G39920]	AT2G39920	0.00017206	2.15
259823_at	---	O-Glycosyl hydrolases family 17 protein.[Source:TAIR;Acc:AT1G66250]	AT1G66250	0.00444468	2.15305
249336_at	DRB5	dsRNA-binding protein 5.[Source:TAIR;Acc:AT5G41070]	AT5G41070	0.00145862	2.1543
253040_at	---	xyloglucan endotransglucosylase/hydrolase 7.[Source:TAIR;Acc:AT4G37800]	AT4G37800	0.00244128	2.1556
263136_at	ATTPS1	Alpha,alpha-trehalose-phosphate synthase [UDP-forming] 1 [Source:UniProtKB/Swiss-Prot;A	AT1G78580	0.000235266	2.16178
263548_at	CCR2	cold, circadian rhythm, and rna binding 2.[Source:TAIR;Acc:AT2G21660] RNA-binding KH do	AT2G21660	0.000279554	2.16686
255499_at	---	Transducin/WD40 repeat-like superfamily protein.[Source:TAIR;Acc:AT4G02730]	AT4G02730	4.82985e-05	2.16943
249306_at	---	RING/U-box superfamily protein.[Source:TAIR;Acc:AT5G41400]	AT5G41400	0.00221562	2.17379
262751_at	---	Cation efflux family protein.[Source:TAIR;Acc:AT1G16310]	AT1G16310	0.0019317	2.17537
245993_at	---	Protein of unknown function (DUF581).[Source:TAIR;Acc:AT5G20700]	AT5G20700	0.00078363	2.17676
245133_at	GAE4	UDP-glucuronate 4-epimerase 4 [Source:UniProtKB/Swiss-Prot;Acc:O22141]	AT2G45310	0.00155321	2.19019
253292_at	---	Protein of unknown function (DUF1685).[Source:TAIR;Acc:AT4G33985]	AT4G33985	0.00264783	2.20165
265957_at	---	unknown protein.[Source:TAIR;Acc:AT2G37300]	AT2G37300	0.00370394	2.20495
263962_at	---	Protein kinase superfamily protein.[Source:TAIR;Acc:AT2G36350]	AT2G36350	6.05857e-05	2.2052
245304_at	---	Uncharacterised protein family (UPF0497).[Source:TAIR;Acc:AT4G15630]	AT4G15630	1.87899e-05	2.22432
255637_at	---	S-adenosyl-L-methionine-dependent methyltransferases superfamily protein.[Source:TAIR;A	AT4G00750	0.00082302	2.22626
255675_at	ATMYC1	basic helix-loop-helix (bHLH) DNA-binding superfamily protein.[Source:TAIR;Acc:AT4G0048	AT4G00480	0.00192212	2.23105
253326_at	---	Pectin lyase-like superfamily protein.[Source:TAIR;Acc:AT4G33440]	AT4G33440	0.000480852	2.24081
254500_at	---	VACUOLAR SORTING RECEPTOR 7.[Source:TAIR;Acc:AT4G20110]	AT4G20110	0.00390969	2.24155
249184_at	---	leucine-rich repeat transmembrane protein kinase, putative [Source:RefSeq peptide;Acc:	AT5G43020	0.000669516	2.24172
245616_at	---	Protein kinase superfamily protein.[Source:TAIR;Acc:AT4G14480]	AT4G14480	0.0001044	2.24643
252591_at	TET3	tetraspanin3.[Source:TAIR;Acc:AT3G45600]	AT3G45600	0.00229043	2.25407
252446_at	---	Glycosyl hydrolase family protein.[Source:TAIR;Acc:AT3G47010]	AT3G47010	0.00187662	2.25464
262967_at	---	unknown protein.[Source:TAIR;Acc:AT1G75730]	AT1G75730	3.0066e-06	2.26743
250396_at	---	C2H2 and C2HC zinc fingers superfamily protein.[Source:TAIR;Acc:AT5G10970]	AT5G10970	0.00093335	2.27311
259661_at	---	Protein of unknown function, DUF538.[Source:TAIR;Acc:AT1G55265]	AT1G55265	0.00093198	2.27315
259596_at	GH3,17	Auxin-responsive GH3 family protein.[Source:TAIR;Acc:AT1G28130]	AT1G28130	0.00244202	2.27477
256415_at	---	GDSL esterase/lipase CPRD49 [Source:UniProtKB/Swiss-Prot;Acc:Q9SRM5]	AT3G11210	0.000852913	2.28003
254202_at	---	alpha/beta-Hydrolases superfamily protein.[Source:TAIR;Acc:AT4G24140]	AT4G24140	8.3635e-05	2.28602
248148_at	---	AT hook motif-containing protein.[Source:TAIR;Acc:AT5G54930]	AT5G54930	0.000322913	2.29027
249688_at	---	Tyrosine transaminase family protein.[Source:TAIR;Acc:AT5G36160]	AT5G36160	3.01611e-05	2.29067
258376_at	---	Kinase interacting (KIP1-like) family protein.[Source:TAIR;Acc:AT3G17680]	AT3G17680	0.00167355	2.32269
263515_at	---	Encodes a protein of unknown function that is a marker for oxidative stress response..[	AT2G21640	0.00447811	2.32454
247525_at	TOC1	Two-component response regulator-like APRR1 [Source:UniProtKB/Swiss-Prot;Acc:Q9LKL2]	AT5G61380	0.00107139	2.32882
259303_at	---	Prefoldin chaperone subunit family protein	AT3G05130	9.80365e-05	2.33932
249775_at	SQE6	squalene monoxygenase 6.[Source:TAIR;Acc:AT5G24160]	AT5G24160	0.00114469	2.3527
245411_at	---	unknown protein.[Source:TAIR;Acc:AT4G17240]	AT4G17240	0.00237988	2.36018
246205_at	---	remorin family protein [Source:RefSeq peptide;Acc:NP_568012]	AT4G36970	4.363e-05	2.36165
266004_at	ALS3	aluminum sensitive 3.[Source:TAIR;Acc:AT2G37330]	AT2G37330	0.000886695	2.36536
247407_at	---	unknown protein.[Source:TAIR;Acc:AT5G62900]	AT5G62900	1.77025e-06	2.37111
265536_at	---	Leucine-rich repeat (LRR) family protein.[Source:TAIR;Acc:AT2G15880]	AT2G15880	0.00486723	2.37237
262783_at	---	Leucine-rich repeat protein kinase family protein.[Source:TAIR;Acc:AT1G10850]	AT1G10850	0.00199574	2.37386
258473_s_at	---	Plant stearoyl-acyl-carrier-protein desaturase family protein.[Source:TAIR;Acc:AT3G0262	AT3G02610	0.00146112	2.3764
249377_at	---	unknown protein	AT5G40690	0.00221778	2.3856
245275_at	BAM5	beta-amylase 5.[Source:TAIR;Acc:AT4G15210]	AT4G15210	8.49493e-05	2.38629
258647_at	---	F-box and associated interaction domains-containing protein.[Source:TAIR;Acc:AT3G07870]	AT3G07870	2.85726e-05	2.38865
253749_at	PAP2	Auxin-responsive protein IAA27 [Source:UniProtKB/Swiss-Prot;Acc:Q9ZSY8]	AT4G29080	0.000483898	2.39334
264343_at	---	unknown protein.[Source:TAIR;Acc:AT1G11850]	AT1G11850	0.00110565	2.39429
251174_at	PLP9	PATATIN-like protein 9.[Source:TAIR;Acc:AT3G63200]	AT3G63200	0.000685201	2.40928
252475_s_at	PCL1	Homeodomain-like superfamily protein.[Source:TAIR;Acc:AT5G59570] Homeodomain-like super	AT5G59570	0.000399885	2.41027
266383_at	ATPRB1	basic pathogenesis-related protein 1.[Source:TAIR;Acc:AT2G14580]	AT2G14580	0.00410953	2.41284
256528_at	ZFP4	zinc finger protein 4.[Source:TAIR;Acc:AT1G66140]	AT1G66140	0.00280423	2.41427
252098_at	---	Eukaryotic aspartyl protease family protein.[Source:TAIR;Acc:AT3G51330]	AT3G51330	0.00230055	2.4229
247668_at	APRR3	pseudo-response regulator 3.[Source:TAIR;Acc:AT5G60100]	AT5G60100	0.000519583	2.44367
254203_at	AtGRF8	growth-regulating factor 8.[Source:TAIR;Acc:AT4G24150]	AT4G24150	0.00246278	2.44716
249515_at	---	tryptophan synthase beta type 2.[Source:TAIR;Acc:AT5G38530]	AT5G38530	0.000132353	2.4689
265345_at	---	Zinc finger (C3HC4-type RING finger) family protein.[Source:TAIR;Acc:AT2G22680]	AT2G22680	2.65038e-05	2.47449
266866_at	PDR3	pleiotropic drug resistance 3.[Source:TAIR;Acc:AT2G29940]	AT2G29940	0.00112883	2.47587
255543_at	---	tolB protein-related [Source:RefSeq peptide;Acc:NP_192096]	AT4G01870	0.000756553	2.48775
263151_at	---	unknown protein.[Source:TAIR;Acc:AT1G54120]	AT1G54120	0.00110412	2.49638
246254_at	ATMPK14	mitogen-activated protein kinase 14.[Source:TAIR;Acc:AT4G36450]	AT4G36450	0.000401544	2.49826
252381_s_at	ABCA4	ABC2 homolog 4.[Source:TAIR;Acc:AT3G47760] ATP binding cassette subfamily A4.[Source:TA	AT3G47750	0.00334084	2.51061
247951_at	ORP4C	OSBP(oxysterol binding protein)-related protein 4C.[Source:TAIR;Acc:AT5G57240]	AT5G57240	0.00346609	2.51474
259040_at	ATGSTU8	glutathione S-transferase TAU 8.[Source:TAIR;Acc:AT3G09270]	AT3G09270	0.00285634	2.52744
253281_at	UGT73B1	UDP-glucosyl transferase 73B1.[Source:TAIR;Acc:AT4G34138]	AT4G34138	3.89927e-06	2.52837
261586_at	---	BTB/POZ domain-containing protein.[Source:TAIR;Acc:AT1G01640]	AT1G01640	1.37022e-05	2.53151
258809_at	anac047	NAC domain containing protein 47.[Source:TAIR;Acc:AT3G04070]	AT3G04070	0.000438376	2.53167
252989_at	sks9	SKU5 similar 9.[Source:TAIR;Acc:AT4G38420]	AT4G38420	0.000257664	2.54244
257600_at	CLE41	CLAVATA3/ESR-RELATED 41.[Source:TAIR;Acc:AT3G24770]	AT3G24770	0.00128936	2.54265
259681_at	NIA1	nitrate reductase 1.[Source:TAIR;Acc:AT1G77760]	AT1G77760	0.00292237	2.55968
262935_at	AtOCT5	organic cation/carnitine transporter5.[Source:TAIR;Acc:AT1G79410]	AT1G79410	0.0028964	2.56169
255230_at	ATRFNR1	root FNR 1.[Source:TAIR;Acc:AT4G05390]	AT4G05390	3.98367e-06	2.56253
266227_at	---	unknown protein.[Source:TAIR;Acc:AT2G28870]	AT2G28870	8.54867e-05	2.58808
266865_at	FAD3	fatty acid desaturase 3.[Source:TAIR;Acc:AT2G29980]	AT2G29980	8.47642e-06	2.58824
250753_at	UGT76C2	UDP-glucosyl transferase 76C2.[Source:TAIR;Acc:AT5G05860]	AT5G05860	0.000826845	2.59571
248306_at	WRKY27	Probable WRKY transcription factor 27 [Source:UniProtKB/Swiss-Prot;Acc:Q9FLX8]	AT5G52830	0.000429847	2.60582
260151_at	---	Protein of unknown function (DUF1218).[Source:TAIR;Acc:AT1G52910]	AT1G52910	0.00148355	2.61266
267012_at	PLP6	PATATIN-like protein 6.[Source:TAIR;Acc:AT2G39220]	AT2G39220	0.00290468	2.61576
254155_at	---	Protein kinase superfamily protein.[Source:TAIR;Acc:AT4G24480]	AT4G24480	0.00233704	2.61638
250043_at	---	GDSL-like Lipase/Acylhydrolase superfamily protein.[Source:TAIR;Acc:AT5G18430]	AT5G18430	0.00065707	2.61807
258796_at	WDL1	WVD2-like 1.[Source:TAIR;Acc:AT3G04630]	AT3G04630	9.57121e-05	2.61932
252607_at	XTR8	xyloglucan endo-transglycosylase-related 8.[Source:TAIR;Acc:AT3G44990]	AT3G44990	0.00426718	2.62269
259472_at	---	zinc ion binding;zinc ion binding.[Source:TAIR;Acc:AT1G18910]	AT1G18910	0.00331249	2.6314
248627_at	---	Thioesterase superfamily protein.[Source:TAIR;Acc:AT5G48950]	AT5G48950	0.000238719	2.64578
264012_at	---	unknown protein.[Source:TAIR;Acc:AT2G21080]	AT2G21080	0.00307931	2.64584
262680_at	---	SGNH hydrolase-type esterase superfamily protein.[Source:TAIR;Acc:AT1G75880]	AT1G75880	0.000262357	2.6613
265354_at	ADF5	actin depolymerizing factor 5.[Source:TAIR;Acc:AT2G16700]	AT2G16700	8.60613e-05	2.66495
265249_at	SGR5	C2H2-like zinc finger protein.[Source:TAIR;Acc:AT2G01940]	AT2G01940	8.3105e-06	2.69057
248744_at	---	B-box type zinc finger protein with CCT domain.[Source:TAIR;Acc:AT5G48250]	AT5G48250	0.00180906	2.69367
262529_at	AtRLP3	receptor like protein 3.[Source:TAIR;Acc:AT1G17250]	AT1G17250	0.00074113	2.69482
249361_at	---	Protein kinase superfamily protein.[Source:TAIR;Acc:AT5G40540]	AT5G40540	0.00161904	2.70439
266265_at	---	NAD-dependent epimerase/dehydratase family protein.[Source:TAIR;Acc:AT2G29340]	AT2G29340	0.00138557	2.7197
247265_at	CPuORF22	CPuORF22 (Conserved peptide upstream open reading frame 22) [Source:RefSeq peptide;Acc	AT5G64550	0.000841716	2.72547
257798_at	NAI2	DNA topoisomerase-related.[Source:TAIR;Acc:AT3G15950]	AT3G15950	0.000891538	2.74787
267364_at	ELF4	Protein of unknown function (DUF1313).[Source:TAIR;Acc:AT2G40080]	AT2G40080	0.00372091	2.77096
261866_at	SCL3	scarecrow-like 3.[Source:TAIR;Acc:AT1G50420]	AT1G50420	1.25299e-05	2.77221
266175_at	ANAC035	NAC domain containing protein 35.[Source:TAIR;Acc:AT2G02450]	AT2G02450	0.000483287	2.78884
257154_at	---	unknown protein.[Source:TAIR;Acc:AT3G27210]	AT3G27210	0.00011508	2.80371
255500_at	APP	poly(ADP-ribose) polymerase.[Source:TAIR;Acc:AT4G02390]	AT4G02390	0.00159062	2.80539
248279_at	ATIM	ATIM (TIMELESS) [Source:RefSeq peptide;Acc:NP_200103]	AT5G52910	0.000125208	2.80655
255587_at	AtPPa5	pyrophosphorylase 5.[Source:TAIR;Acc:AT4G01480]	AT4G01480	0.00265163	2.80679
261776_at	---	SAUR-like auxin-responsive protein family.[Source:TAIR;Acc:AT1G76190]	AT1G76190	0.00115914	2.82406
252916_at	---	ATP binding microtubule motor family protein.[Source:TAIR;Acc:AT4G38950]	AT4G38950	0.00033317	2.83646
260933_at	---	Polyketide cyclase/dehydrase and lipid transport superfamily protein.[Source:TAIR;Acc:A	AT1G02470	0.000403638	2.83988
265277_at	---	unknown protein [Source:RefSeq peptide;Acc:NP_029428]	AT2G28410	8.56935e-05	2.84336
256970_at	---	ABC-2 type transporter family protein.[Source:TAIR;Acc:AT3G21090]	AT3G21090	0.00123544	2.84759
262232_at	---	Aluminum-activated malate transporter 5 [Source:UniProtKB/Swiss-Prot;Acc:Q93Z29]	AT1G68600	0.000239798	2.85726
257026_at	---	unknown protein.[Source:TAIR;Acc:AT3G19200]	AT3G19200	0.00252251	2.8609
253411_at	ATH1	homeobox gene 1.[Source:TAIR;Acc:AT4G32980]	AT4G32980	0.000238309	2.86221
250603_at	---	Plant calmodulin-binding protein-related.[Source:TAIR;Acc:AT5G07820]	AT5G07820	4.95293e-06	2.87344
256877_at	---	Powdery mildew resistance protein, RPW8 domain.[Source:TAIR;Acc:AT3G26470]	AT3G26470	0.00486897	2.8795
249096_at	---	pfkB-like carbohydrate kinase family protein.[Source:TAIR;Acc:AT5G43910]	AT5G43910	0.000298888	2.88423
250642_at	ERL2	ERECTA-like 2.[Source:TAIR;Acc:AT5G07180]	AT5G07180	0.000939239	2.88736
250025_at	SIP1;2	Aquaporin-like superfamily protein.[Source:TAIR;Acc:AT5G18290]	AT5G18290	0.000114126	2.9053
251181_at	---	Plant invertase/pectin methylesterase inhibitor superfamily protein.[Source:TAIR;Acc:AT	AT3G62820	8.328e-05	2.92756
252363_at	---	GDSL-like Lipase/Acylhydrolase superfamily protein.[Source:TAIR;Acc:AT3G48460]	AT3G48460	0.00402204	2.93495
255481_at	PMS1	PMS1 (POSTMEIOTIC SEGREGATION 1); ATP binding / mismatched DNA binding [Source:RefSeq	AT4G02460	1.93613e-07	2.93781
258033_at	MRP6	multidrug resistance-associated protein 6.[Source:TAIR;Acc:AT3G21250]	AT3G21250	5.46378e-05	2.93878
261981_at	---	GDSL-like Lipase/Acylhydrolase superfamily protein.[Source:TAIR;Acc:AT1G33811]	AT1G33811	0.000111412	2.98457
263121_at	---	Protein kinase superfamily protein.[Source:TAIR;Acc:AT1G78530]	AT1G78530	0.00367832	2.99043
260688_at	---	unknown protein [Source:RefSeq peptide;Acc:NP_564031]	AT1G17665	0.000109329	3.01039
261927_at	---	RING/U-box superfamily protein.[Source:TAIR;Acc:AT1G22500]	AT1G22500	0.00493156	3.01519
257890_s_at	---	peroxidase family protein.[Source:TAIR;Acc:AT3G42570] Peroxidase family protein.[Source	AT3G17070	0.000176401	3.01619
254806_at	---	trehalose-6-phosphate phosphatase, putative [Source:RefSeq peptide;Acc:NP_192980] cons	AT4G12430	0.00456273	3.04045
256818_at	---	2-oxoglutarate (2OG) and Fe(II)-dependent oxygenase superfamily protein.[Source:TAIR;Ac	AT3G21420	1.81543e-05	3.04647
257504_at	ROPGEF11	RHO guanyl-nucleotide exchange factor 11.[Source:TAIR;Acc:AT1G52240]	AT1G52240	4.393e-05	3.06994
253842_at	---	vacuolar iron transporter (VIT) family protein.[Source:TAIR;Acc:AT4G27860]	AT4G27860	0.000486806	3.09921
261125_at	---	Zinc finger C-x8-C-x5-C-x3-H type family protein.[Source:TAIR;Acc:AT1G04990]	AT1G04990	1.4057e-05	3.10145
248169_at	ANK	ankyrin.[Source:TAIR;Acc:AT5G54610]	AT5G54610	0.00417175	3.10316
248932_at	PTR3	peptide transporter 3.[Source:TAIR;Acc:AT5G46050]	AT5G46050	7.99722e-05	3.10966
263963_at	---	AP2/B3-like transcriptional factor family protein.[Source:TAIR;Acc:AT2G36080]	AT2G36080	1.74737e-05	3.12329
249817_at	---	MD-2-related lipid recognition domain-containing protein.[Source:TAIR;Acc:AT5G23820]	AT5G23820	0.00459018	3.13155
254293_at	IQD22	IQ-domain 22.[Source:TAIR;Acc:AT4G23060]	AT4G23060	0.000345844	3.14072
265722_at	LHCB4,3	light harvesting complex photosystem II.[Source:TAIR;Acc:AT2G40100]	AT2G40100	0.00171613	3.14142
258259_s_at	---	Esterase/lipase/thioesterase family protein.[Source:TAIR;Acc:AT3G26820] Esterase/lipase	AT3G26820	1.99979e-05	3.17463
263876_at	ATRAB7A	RAB GTPase homolog 7A.[Source:TAIR;Acc:AT2G21880]	AT2G21880	0.000145175	3.18431
245800_at	HSFB4	heat shock transcription factor B4.[Source:TAIR;Acc:AT1G46264]	AT1G46264	0.000587284	3.20351
265276_at	---	Protein of unknown function, DUF584.[Source:TAIR;Acc:AT2G28400]	AT2G28400	0.000216062	3.21049
252060_at	PAD4	alpha/beta-Hydrolases superfamily protein.[Source:TAIR;Acc:AT3G52430]	AT3G52430	0.00348603	3.21325
245341_at	---	unknown protein.[Source:TAIR;Acc:AT4G16447]	AT4G16447	0.000215465	3.25466
259009_at	PYK10	Glycosyl hydrolase superfamily protein.[Source:TAIR;Acc:AT3G09260]	AT3G09260	0.00240508	3.27073
264752_at	LPR1	Cupredoxin superfamily protein.[Source:TAIR;Acc:AT1G23010]	AT1G23010	8.294e-05	3.29047
262113_at	---	Late embryogenesis abundant 3 (LEA3) family protein.[Source:TAIR;Acc:AT1G02820]	AT1G02820	0.00422521	3.30123
250155_at	---	BANQUO 2.[Source:TAIR;Acc:AT5G15160]	AT5G15160	0.000982539	3.35633
259507_at	---	P-loop containing nucleoside triphosphate hydrolases superfamily protein.[Source:TAIR;A	AT1G43910	0.000610489	3.40009
266415_at	LTP2	lipid transfer protein 2.[Source:TAIR;Acc:AT2G38530]	AT2G38530	0.000422898	3.41786
259327_at	---	Mannose-binding lectin superfamily protein.[Source:TAIR;Acc:AT3G16460]	AT3G16460	0.00100983	3.46857
253097_at	CYP81D5	CYP81D5; electron carrier/ heme binding / iron ion binding / monooxygenase/ oxygen bind	AT4G37320	0.000173231	3.49611
251418_at	---	Phosphoglycerate mutase family protein.[Source:TAIR;Acc:AT3G60440]	AT3G60440	9.5758e-05	3.49664
267096_at	---	SGNH hydrolase-type esterase superfamily protein.[Source:TAIR;Acc:AT2G38180]	AT2G38180	4.75406e-05	3.56482
256883_at	---	Protein of unknown function (DUF707).[Source:TAIR;Acc:AT3G26440]	AT3G26440	1.41261e-05	3.56557
266008_at	---	Chloroplast-targeted copper chaperone protein.[Source:TAIR;Acc:AT2G37390]	AT2G37390	0.00057914	3.6013
255133_at	---	Tetratricopeptide repeat (TPR)-like superfamily protein.[Source:TAIR;Acc:AT4G08320]	AT4G08320	2.0346e-08	3.61498
264091_at	---	zinc ion binding.[Source:TAIR;Acc:AT1G79110]	AT1G79110	0.000191182	3.64386
261318_at	---	unknown protein.[Source:TAIR;Acc:AT1G53035]	AT1G53035	0.00055158	3.65307
262096_at	NAC1	NAC domain containing protein 1.[Source:TAIR;Acc:AT1G56010]	AT1G56010	0.000298856	3.67021
263498_at	LSH10	Protein of unknown function (DUF640).[Source:TAIR;Acc:AT2G42610]	AT2G42610	0.000950405	3.67408
253754_at	---	glycine-rich protein.[Source:TAIR;Acc:AT4G29020]	AT4G29020	0.000159238	3.72545
262118_at	BGLU11	beta glucosidase 11.[Source:TAIR;Acc:AT1G02850]	AT1G02850	4.31993e-07	3.72707
266860_at	---	non-specific phospholipase C2.[Source:TAIR;Acc:AT2G26870]	AT2G26870	0.000135676	3.80148
253608_at	XTH19	xyloglucan endotransglucosylase/hydrolase 19.[Source:TAIR;Acc:AT4G30290]	AT4G30290	0.00259997	3.8366
258326_at	SOL1	Tesmin/TSO1-like CXC domain-containing protein.[Source:TAIR;Acc:AT3G22760]	AT3G22760	8.03018e-05	3.84511
248062_at	---	Bifunctional inhibitor/lipid-transfer protein/seed storage 2S albumin superfamily prote	AT5G55450	0.00423986	3.86822
260919_at	---	pseudogene.[Source:TAIR;Acc:AT1G21525] unknown protein.[Source:TAIR;Acc:AT1G21520]	AT1G21520	0.0017641	3.88262
259561_at	WAK1	cell wall-associated kinase.[Source:TAIR;Acc:AT1G21250]	AT1G21250	0.00335431	3.88712
254391_at	ENDO3	endonuclease 3.[Source:TAIR;Acc:AT4G21590]	AT4G21590	0.00129425	3.90569
255310_at	ATALN	allantoinase.[Source:TAIR;Acc:AT4G04955]	AT4G04955	2.76427e-05	3.98675
266142_at	---	Acyl-CoA N-acyltransferases (NAT) superfamily protein.[Source:TAIR;Acc:AT2G39030]	AT2G39030	0.00502415	4.03055
250611_at	GA20OX3	gibberellin 20-oxidase 3.[Source:TAIR;Acc:AT5G07200]	AT5G07200	0.00303663	4.06482
261175_at	---	glycine-rich protein.[Source:TAIR;Acc:AT1G04800]	AT1G04800	6.6221e-05	4.07186
262040_at	TMM	Leucine-rich repeat (LRR) family protein.[Source:TAIR;Acc:AT1G80080]	AT1G80080	0.000224571	4.11584
266479_at	LSH3	Protein of unknown function (DUF640).[Source:TAIR;Acc:AT2G31160]	AT2G31160	0.00324075	4.11657
267614_at	BAS1	Cytochrome P450 superfamily protein.[Source:TAIR;Acc:AT2G26710]	AT2G26710	9.47859e-07	4.15268
246855_at	---	TRAF-like family protein.[Source:TAIR;Acc:AT5G26280]	AT5G26280	0.000704328	4.17849
255900_at	---	Protein of unknown function (DUF789).[Source:TAIR;Acc:AT1G17830] Protein of unknown fun	AT1G17830	9.03397e-06	4.18913
263184_at	UGT75B1	UDP-glucosyltransferase 75B1.[Source:TAIR;Acc:AT1G05560]	AT1G05560	6.51582e-06	4.22481
264987_at	---	unknown protein.[Source:TAIR;Acc:AT1G27030]	AT1G27030	0.000215312	4.35936
261375_at	SPL4	squamosa promoter binding protein-like 4.[Source:TAIR;Acc:AT1G53160]	AT1G53160	0.000381861	4.3874
257952_at	---	Peroxidase superfamily protein.[Source:TAIR;Acc:AT3G21770]	AT3G21770	0.00311845	4.42374
250907_at	---	unknown protein [Source:RefSeq peptide;Acc:NP_195987]	AT5G03670	7.16456e-05	4.82357
263153_s_at	---	GDSL-like Lipase/Acylhydrolase superfamily protein.[Source:TAIR;Acc:AT1G54000] GDSL-lik	AT1G54000	0.000981496	4.9267
247212_at	---	Protein of unknown function (DUF581).[Source:TAIR;Acc:AT5G65040]	AT5G65040	0.000785482	5.18962
250062_at	---	P-loop containing nucleoside triphosphate hydrolases superfamily protein.[Source:TAIR;A	AT5G17760	0.00395877	5.27833
256192_at	ATNUDX25	nudix hydrolase homolog 25.[Source:TAIR;Acc:AT1G30110]	AT1G30110	5.54001e-05	5.41647
259244_at	COL9	CONSTANS-like 9.[Source:TAIR;Acc:AT3G07650]	AT3G07650	0.000457478	5.44309
246933_at	ZFP3	zinc finger protein 3.[Source:TAIR;Acc:AT5G25160]	AT5G25160	0.00156092	5.4604
260876_at	---	Nodulin MtN3 family protein.[Source:TAIR;Acc:AT1G21460]	AT1G21460	1.82846e-05	5.66338
264319_at	SDD1	Subtilase family protein.[Source:TAIR;Acc:AT1G04110]	AT1G04110	7.57914e-05	5.68264
262452_at	---	Protein of unknown function (DUF761).[Source:TAIR;Acc:AT1G11210]	AT1G11210	6.55492e-06	5.68687
246004_at	GER3	germin 3.[Source:TAIR;Acc:AT5G20630]	AT5G20630	0.000147343	6.58376
257673_at	---	meprin and TRAF homology domain-containing protein / MATH domain-containing protein [S	AT3G20370	0.00260516	6.62038
263852_at	ATNUDT6	nudix hydrolase homolog 6.[Source:TAIR;Acc:AT2G04450]	AT2G04450	0.00120326	7.26287
253322_at	---	cold regulated gene 27; molecular function unknown	AT4G33980	5.48661e-05	7.29365
261203_at	---	unknown protein.[Source:TAIR;Acc:AT1G12845]	AT1G12845	6.09809e-07	7.56484
255621_at	---	TRAF-like family protein.[Source:TAIR;Acc:AT4G01390]	AT4G01390	0.00010419	7.94409
263549_at	MEE3	Homeodomain-like superfamily protein.[Source:TAIR;Acc:AT2G21650]	AT2G21650	0.000199873	8.06709
245501_at	---	Uncharacterised protein family (UPF0497).[Source:TAIR;Acc:AT4G15620]	AT4G15620	0.000940026	8.13605
254697_at	---	aluminum-activated, malate transporter 12.[Source:TAIR;Acc:AT4G17970]	AT4G17970	5.255e-06	8.255
249174_at	---	cold regulated gene 27.[Source:TAIR;Acc:AT5G42900]	AT5G42900	0.00134758	8.86548
266912_at	---	Phosphatidylinositol N-acetyglucosaminlytransferase subunit P-related.[Source:TAIR;Acc:	AT2G45900	1.09076e-06	10.615
265672_at	---	PHYTOCYSTATIN 2.[Source:TAIR;Acc:AT2G31980]	AT2G31980	2.76804e-06	10.8594
250517_at	scpl35	serine carboxypeptidase-like 35.[Source:TAIR;Acc:AT5G08260]	AT5G08260	1.83259e-05	12.2106
266385_at	PR1	pathogenesis-related gene 1.[Source:TAIR;Acc:AT2G14610]	AT2G14610	0.00381556	12.6179
254065_at	GA20OX1	Gibberellin 20 oxidase 1 [Source:UniProtKB/Swiss-Prot;Acc:Q39110]	AT4G25420	2.02853e-06	13.8236
261768_at	GA3OX1	gibberellin 3-oxidase 1.[Source:TAIR;Acc:AT1G15550]	AT1G15550	9.28353e-08	15.3962
260146_at	---	phototropic-responsive NPH3 family protein [Source:RefSeq peptide;Acc:NP_175686]	AT1G52770	4.1956e-06	16.5336
260116_at	AIG1	P-loop containing nucleoside triphosphate hydrolases superfamily protein.[Source:TAIR;A	AT1G33960	0.00103301	16.7414
265051_at	---	Mannose-binding lectin superfamily protein.[Source:TAIR;Acc:AT1G52100]	AT1G52100	4.54868e-05	21.2539
248371_at	GA20OX2	gibberellin 20 oxidase 2.[Source:TAIR;Acc:AT5G51810]	AT5G51810	4.4534e-08	22.5961
267472_at	ARPN	plantacyanin.[Source:TAIR;Acc:AT2G02850]	AT2G02850	8.68498e-07	34.3486
255471_at	AOP3	2-oxoglutarate (2OG) and Fe(II)-dependent oxygenase superfamily protein.[Source:TAIR;Ac	AT4G03050	9.77389e-08	42.3433
252629_at	---	Cytochrome P450 superfamily protein.[Source:TAIR;Acc:AT3G44970]	AT3G44970	5.8994e-11	45.2326
