# Supplementary material for: BRAHMA ATPase of the SWI/SNF Chromatin Remodeling Complex Acts as a Positive Regulator of Gibberellin-Mediated Responses in Arabidopsis
Source: PLoS One. 2013 Mar 11;8(3):e58588. doi: 10.1371/journal.pone.0058588 (PMC3594165; doi:10.1371/journal.pone.0058588)
Supplement: Table S4 — Genes that exhibit significantly different expression in ga1-3/brm-1 mutant comparing to wild type. (XLSX) [file pone.0058588.s010.xlsx]

## Sheet: Arkusz1
Table S4. Genes that exhibit significantly different expression in ga1-3/brm-1 mutant comparing to wt (Fc> 1.5; FDR< 0.05)
		Genes down-regulated in ga1-3/brm-1 comparing to wt
Probeset ID	Gene	description	locus	p-value	Fold-Change
256527_at	---	thionin, putative	AT1G66100	2.63681e-07	-107.019
248910_at	CIPK20	CIPK20 (CBL-INTERACTING PROTEIN KINASE 20); kinase/ protein serine/threonine kin	AT5G45820	5.25458e-06	-96.6646
247573_at	AACT1	AACT1 (anthocyanin 5-aromatic acyltransferase 1); transferase/ transferase, tran	AT5G61160	1.86286e-06	-92.8528
255484_at	---	DC1 domain-containing protein	AT4G02540	1.62793e-07	-45.4435
264238_at	---	FUNCTIONS IN: molecular_function unknown; INVOLVED IN: biological_process unknow	AT1G54740	6.50013e-08	-39.9679
266605_at	BRM	transcription regulatory protein SNF2, putative	AT2G46020	6.2028e-10	-31.2458
254001_at	MIOX4	MIOX4; inositol oxygenase	AT4G26260	0.000127775	-30.708
247462_at	---	protease inhibitor/seed storage/lipid transfer protein (LTP) family protein	AT5G62080	4.19505e-05	-30.3562
254150_at	---	phosphorylase family protein	AT4G24350	5.13784e-06	-27.903
265699_at	---	hydrolase	AT2G03550	2.64382e-07	-26.2182
266279_at	---	tropinone reductase, putative / tropine dehydrogenase, putative	AT2G29290	6.73302e-09	-23.2032
254163_s_at	---	[AT4G24340, phosphorylase family protein];[AT4G24350, phosphorylase family prote	AT4G24340	2.91026e-06	-21.4451
248564_at	---	DNA-binding protein-related	AT5G49700	2.34241e-06	-21.4244
260941_at	---	peroxidase, putative	AT1G44970	9.29237e-05	-21.0251
247878_at	---	unknown protein	AT5G57760	2.33964e-05	-20.1294
259790_s_at	---	[AT1G29430, auxin-responsive family protein];[AT5G27780, auxin-responsive family	AT1G29430	1.19503e-05	-18.7718
254564_at	NCED4	NCED4 (NINE-CIS-EPOXYCAROTENOID DIOXYGENASE 4)	AT4G19170	8.84534e-06	-18.7104
262325_at	---	disease resistance-responsive family protein / dirigent family protein	AT1G64160	1.86418e-05	-18.1192
249732_at	---	glucosamine/galactosamine-6-phosphate isomerase-related	AT5G24420	1.85256e-05	-17.2589
266884_at	UCC2	UCC2 (UCLACYANIN 2); copper ion binding / electron carrier	AT2G44790	1.93508e-05	-16.9759
262047_at	---	lactoylglutathione lyase family protein / glyoxalase I family protein	AT1G80160	0.000224001	-16.1596
265441_at	---	cell wall protein precursor, putative	AT2G20870	0.0177545	-15.7217
251869_at	---	FUNCTIONS IN: molecular_function unknown; INVOLVED IN: biological_process unknow	AT3G54500	5.92439e-07	-15.6812
250665_at	---	unknown protein	AT5G06980	3.9632e-07	-15.6162
255177_at	ACS11	ACS11; 1-aminocyclopropane-1-carboxylate synthase	AT4G08040	5.33555e-05	-15.5194
256266_at	---	unknown protein	AT3G12320	1.21361e-05	-15.0191
247835_at	---	unknown protein	AT5G57910	8.34059e-07	-14.974
248496_at	---	nodulin MtN3 family protein	AT5G50790	1.56063e-06	-14.5647
248377_at	---	unknown protein	AT5G51720	1.0857e-05	-14.3207
258497_at	COL2	COL2 (constans-like 2); transcription factor/ zinc ion binding	AT3G02380	9.2661e-06	-14.275
251428_at	DIN2	DIN2 (DARK INDUCIBLE 2); catalytic/ cation binding / hydrolase, hydrolyzing O-gl	AT3G60140	0.011893	-13.8048
255257_at	UBQ11	UBQ11 (UBIQUITIN 11); protein binding	AT4G05050	4.40477e-06	-12.8077
256097_at	---	unknown protein	AT1G13670	3.24739e-06	-12.3981
245696_at	PKS4	PKS4 (phytochrome kinase substrate 4)	AT5G04190	1.37629e-05	-12.3034
266719_at	CCA1	CCA1 (CIRCADIAN CLOCK ASSOCIATED 1); DNA binding / transcription activator/ tran	AT2G46830	1.2283e-05	-12.08
255181_at	---	transposable element gene	AT4G08110	1.72613e-06	-11.4521
266799_at	ATPSK2	ATPSK2 (PHYTOSULFOKINE 2 PRECURSOR); growth factor	AT2G22860	0.00246901	-11.272
251196_at	---	glutaredoxin family protein	AT3G62950	8.46302e-05	-11.2038
263252_at	STH	STH; protein domain specific binding / transcription factor/ zinc ion binding	AT2G31380	2.51822e-05	-11.0556
245422_at	---	palmitoyl protein thioesterase family protein	AT4G17470	9.03784e-05	-11.0135
249754_at	DMR6	DMR6 (DOWNY MILDEW RESISTANT 6); oxidoreductase/ oxidoreductase, acting on paire	AT5G24530	0.00118788	-10.8527
261395_at	---	ovule development protein, putative	AT1G79700	6.18796e-07	-10.5655
254042_at	XTR6	XTR6 (XYLOGLUCAN ENDOTRANSGLYCOSYLASE 6); hydrolase, acting on glycosyl bonds /	AT4G25810	0.00360807	-10.2906
251024_at	---	amino acid transporter family protein	AT5G02180	1.43354e-06	-10.2465
264777_at	THA1	THA1 (Threonine Aldolase 1); aldehyde-lyase/ threonine aldolase	AT1G08630	3.54649e-05	-10.2037
256096_at	---	FUNCTIONS IN: molecular_function unknown; INVOLVED IN: biological_process unknow	AT1G13650	0.000112339	-10.1517
259927_at	JAC1	JAC1 (J-DOMAIN PROTEIN REQUIRED FOR CHLOROPLAST ACCUMULATION RESPONSE 1); heat s	AT1G75100	3.32422e-08	-9.71654
252549_at	---	receptor-like protein kinase, putative	AT3G45860	0.0123169	-9.69908
258975_at	WRKY45	WRKY45; transcription factor	AT3G01970	0.000145577	-9.60487
261569_at	LHY	LHY (LATE ELONGATED HYPOCOTYL); DNA binding / transcription factor	AT1G01060	7.02894e-05	-9.49721
250327_at	---	unknown protein	AT5G12050	4.21315e-05	-9.42066
251436_at	ARGOS	ARGOS (AUXIN-REGULATED GENE INVOLVED IN ORGAN SIZE)	AT3G59900	2.46687e-07	-9.33701
253423_at	IAA29	IAA29 (INDOLE-3-ACETIC ACID INDUCIBLE 29); transcription factor	AT4G32280	1.66188e-06	-9.24045
250012_x_at	---	auxin-responsive protein, putative	AT5G18060	1.78363e-05	-9.15443
260900_s_at	---	[AT5G34780, dehydrogenase E1 component family protein];[AT1G21400, 2-oxoisovaler	AT5G34780	1.17747e-06	-8.85617
249337_at	---	glycerophosphoryl diester phosphodiesterase family protein	AT5G41080	3.42893e-06	-8.8224
247323_at	---	dentin sialophosphoprotein-related	AT5G64170	3.99663e-05	-8.81318
266720_s_at	APRR9	[AT2G46790, APRR9 (ARABIDOPSIS PSEUDO-RESPONSE REGULATOR 9); protein binding / t	AT2G46790	2.99645e-05	-8.76304
257506_at	---	FUNCTIONS IN: molecular_function unknown; INVOLVED IN: response to auxin stimulu	AT1G29440	0.000178007	-8.70138
247452_at	CDF1	CDF1 (CYCLING DOF FACTOR 1); DNA binding / protein binding / transcription facto	AT5G62430	1.54296e-06	-8.55943
255260_at	---	ankyrin repeat family protein	AT4G05040	9.50337e-08	-8.40661
266617_at	---	binding	AT2G29670	1.14714e-05	-8.37642
252863_at	MIPS1	MIPS1 (MYO-INOSITOL-1-PHOSTPATE SYNTHASE 1); inositol-3-phosphate synthase	AT4G39800	5.03111e-05	-8.2935
266516_at	---	glutaredoxin family protein	AT2G47880	0.00713346	-8.24269
248703_at	---	aspartic-type endopeptidase	AT5G48430	2.99571e-05	-8.16596
252265_at	DIN11	DIN11 (DARK INDUCIBLE 11); iron ion binding / oxidoreductase	AT3G49620	0.000303966	-8.11682
247474_at	---	unknown protein	AT5G62280	1.46729e-05	-8.08412
260776_at	---	zinc finger (C2H2 type) family protein	AT1G14580	4.03342e-05	-7.90705
252429_at	CDF3	CDF3 (CYCLING DOF FACTOR 3); DNA binding / protein binding / transcription facto	AT3G47500	3.18393e-05	-7.74856
258239_at	LHCB2,3	LHCB2,3; chlorophyll binding	AT3G27690	0.000685314	-7.71161
252965_at	---	auxin-responsive protein, putative	AT4G38860	7.18638e-06	-7.6708
250114_s_at	AAE5	[AT5G16370, AAE5 (ACYL ACTIVATING ENZYME 5); catalytic];[AT5G16340, AMP-binding	AT5G16370	1.69973e-06	-7.49094
250099_at	---	myb family transcription factor	AT5G17300	6.95843e-06	-7.48517
265724_at	OFP16	OFP16 (ARABIDOPSIS THALIANA OVATE FAMILY PROTEIN 16)	AT2G32100	5.49493e-06	-7.44242
267532_at	---	FUNCTIONS IN: molecular_function unknown; INVOLVED IN: biological_process unknow	AT2G42040	3.86297e-05	-7.39429
256300_at	NAP	NAP (NAC-like, activated by AP3/PI); transcription factor	AT1G69490	0.00163776	-7.29698
252983_at	ELI3-1	ELI3-1 (ELICITOR-ACTIVATED GENE 3-1); binding / catalytic/ oxidoreductase/ zinc	AT4G37980	4.23734e-06	-7.25159
257196_at	---	AMP-binding protein, putative	AT3G23790	4.47016e-06	-7.15801
267524_at	---	BTB/POZ domain-containing protein	AT2G30600	0.000185563	-7.14478
246251_at	---	stress-responsive protein, putative	AT4G37220	0.00122871	-7.14169
254544_at	---	glycosyl hydrolase family 18 protein	AT4G19820	1.14018e-06	-7.08757
259751_at	MYBL2	MYBL2 (ARABIDOPSIS MYB-LIKE 2); DNA binding / transcription factor	AT1G71030	4.85447e-07	-7.00165
260914_at	BXL2	BXL2 (BETA-XYLOSIDASE 2); hydrolase, hydrolyzing O-glycosyl compounds	AT1G02640	5.28509e-05	-6.98232
252300_at	---	pyruvate kinase family protein	AT3G49160	4.62088e-05	-6.94823
250657_at	ST2B	ST2B (SULFOTRANSFERASE 2B); hydroxyjasmonate sulfotransferase/ sulfotransferase	AT5G07000	7.22437e-05	-6.92668
261663_at	EPR1	EPR1 (EARLY-PHYTOCHROME-RESPONSIVE1); DNA binding / transcription factor	AT1G18330	9.44454e-06	-6.90896
260419_at	---	protein kinase family protein	AT1G69730	0.000134849	-6.89378
264342_at	---	unknown protein	AT1G12080	0.00110413	-6.89259
261957_at	ATMGL	ATMGL (ARABIDOPSIS THALIANA METHIONINE GAMMA-LYASE); catalytic/ methionine gamma	AT1G64660	1.60027e-05	-6.87894
257264_at	---	receptor protein kinase-related	AT3G22060	0.000524025	-6.85501
258249_s_at	---	[AT3G15820, phosphatidic acid phosphatase-related / PAP2-related];[AT3G15830, ph	AT3G15820	3.27937e-07	-6.84005
246523_at	COL1	COL1 (constans-like 1); transcription factor/ zinc ion binding	AT5G15850	7.44869e-06	-6.79852
262830_at	PAP3	PAP3 (PURPLE ACID PHOSPHATASE 3); acid phosphatase/ protein serine/threonine pho	AT1G14700	3.67019e-05	-6.73934
261480_at	PKS2	PKS2 (PHYTOCHROME KINASE SUBSTRATE 2)	AT1G14280	5.77531e-06	-6.69558
250107_at	SPX4	SPX4 (SPX DOMAIN GENE 4)	AT5G15330	2.7846e-06	-6.66986
253943_at	---	small conjugating protein ligase	AT4G27030	0.000103371	-6.54097
251658_at	---	strictosidine synthase family protein	AT3G57020	5.82071e-05	-6.46578
253956_at	FIM1	ATFIM1; actin binding	AT4G26700	1.80533e-05	-6.44674
245928_s_at	VSP1	[AT5G24770, VSP2 (VEGETATIVE STORAGE PROTEIN 2); acid phosphatase];[AT5G24780, V	AT5G24770	0.00754829	-6.43427
260668_at	---	unknown protein	AT1G19530	0.00123224	-6.40966
245383_at	---	nucleic acid binding / transcription factor/ zinc ion binding	AT4G17810	8.1597e-06	-6.40916
262312_at	MLP28	MLP28 (MLP-LIKE PROTEIN 28)	AT1G70830	0.000417469	-6.40416
260783_at	ORA59	ORA59 (OCTADECANOID-RESPONSIVE ARABIDOPSIS AP2/ERF 59); DNA binding / transcript	AT1G06160	0.00120246	-6.38582
265680_at	---	haloacid dehalogenase-like hydrolase family protein	AT2G32150	0.000128355	-6.34456
260831_at	---	glutaredoxin family protein	AT1G06830	2.91989e-05	-6.25339
254384_at	---	26,5 kDa class P-related heat shock protein (HSP26,5-P)	AT4G21870	0.000321517	-6.1926
252081_at	HSFA7A	AT-HSFA7A; DNA binding / transcription factor	AT3G51910	4.48647e-05	-6.10451
245460_at	RLM3	RLM3 (RESISTANCE TO LEPTOSPHAERIA MACULANS 3); ATP binding / transmembrane recep	AT4G16990	0.000461296	-5.97084
258003_at	EXPA5	EXPA5 (EXPANSIN A5)	AT3G29030	2.59407e-06	-5.96958
250940_at	---	auxin-responsive family protein	AT5G03310	6.99191e-07	-5.95082
251746_at	---	glucose-methanol-choline (GMC) oxidoreductase family protein	AT3G56060	3.39999e-06	-5.93471
248350_at	---	protease inhibitor/seed storage/lipid transfer protein (LTP) family protein	AT5G52160	0.00773663	-5.91857
248793_at	atnudt8	atnudt8 (Arabidopsis thaliana Nudix hydrolase homolog 8); hydrolase	AT5G47240	0.000327722	-5.86277
258327_at	PAP85	PAP85; nutrient reservoir	AT3G22640	0.00400293	-5.83473
252415_at	ASN1	ASN1 (GLUTAMINE-DEPENDENT ASPARAGINE SYNTHASE 1); asparagine synthase (glutamine	AT3G47340	0.000158994	-5.7347
265058_s_at	MBP2	[AT1G52040, MBP1 (MYROSINASE-BINDING PROTEIN 1); protein binding];[AT1G52030, MB	AT1G52040	0.0141424	-5.72667
262259_s_at	---	[AT1G53890, unknown protein];[AT1G53870, unknown protein]	AT1G53890	5.08544e-06	-5.68492
246601_at	---	copper amine oxidase, putative	AT1G31710	0.00142487	-5.65872
259783_at	SAUR68	SAUR68 (SMALL AUXIN UPREGULATED 68)	AT1G29510	0.000492531	-5.65059
251141_at	---	beta-galactosidase	AT5G01075	0.000345896	-5.61598
253496_at	ATGPX7	ATGPX7 (glutathione peroxidase 7); glutathione peroxidase	AT4G31870	2.1011e-05	-5.60236
260662_at	---	isoflavone reductase, putative	AT1G19540	1.94108e-05	-5.60218
263174_at	ESP	ESP (EPITHIOSPECIFIER PROTEIN); enzyme regulator	AT1G54040	1.04451e-05	-5.5626
266474_at	---	unknown protein	AT2G31110	1.08366e-05	-5.53481
248347_at	---	transducin family protein / WD-40 repeat family protein	AT5G52250	0.000180027	-5.53396
259773_at	---	auxin-responsive protein, putative	AT1G29500	0.000113127	-5.52464
250475_at	SULTR2;1	AST68; sulfate transmembrane transporter	AT5G10180	7.42672e-06	-5.5216
259417_at	HFR1	HFR1 (LONG HYPOCOTYL IN FAR-RED); DNA binding / protein binding / transcription	AT1G02340	0.000258801	-5.518
256497_at	ECS1	ECS1	AT1G31580	0.00374048	-5.48632
248029_at	BAM4	BAM4 (BETA-AMYLASE 4); beta-amylase/ catalytic/ cation binding	AT5G55700	0.000107341	-5.4777
259784_at	---	auxin-responsive protein, putative	AT1G29450	3.83565e-05	-5.47708
255942_at	AtUGT85A2	AtUGT85A2 (UDP-glucosyl transferase 85A2); UDP-glycosyltransferase/ glucuronosyl	AT1G22360	3.92802e-06	-5.44376
258472_at	---	unknown protein	AT3G06080	2.91795e-05	-5.44084
266156_at	FRA8	FRA8 (FRAGILE FIBER 8); glucuronosyltransferase/ transferase	AT2G28110	2.42487e-05	-5.42569
261958_at	---	glutaredoxin family protein	AT1G64500	0.000185214	-5.40666
255148_at	MAPKKK10	MAPKKK10; ATP binding / kinase/ protein kinase/ protein serine/threonine kinase	AT4G08470	3.29548e-05	-5.39234
254093_at	AtMC2	AtMC2 (metacaspase 2); cysteine-type endopeptidase	AT4G25110	2.13181e-06	-5.37096
266278_at	---	tropinone reductase, putative / tropine dehydrogenase, putative	AT2G29300	4.5931e-06	-5.35339
251356_at	AtPP2-A13	AtPP2-A13 (Arabidopsis thaliana phloem protein 2-A13); carbohydrate binding	AT3G61060	3.59825e-05	-5.28483
251191_at	---	lipase class 3 family protein	AT3G62590	8.61576e-05	-5.25235
246510_at	DND1	DND1 (DEFENSE NO DEATH 1); calcium channel/ calmodulin binding / cation channel/	AT5G15410	5.9849e-06	-5.23365
262730_at	ATOCT3	ATOCT3 (ARABIDOPSIS THALIANA ORGANIC CATION/CARNITINE TRANSPORTER 3); carbohydra	AT1G16390	6.87905e-08	-5.22017
258100_at	---	MATE efflux family protein	AT3G23550	4.29061e-05	-5.21951
256577_at	---	meprin and TRAF homology domain-containing protein / MATH domain-containing prot	AT3G28220	0.00249347	-5.21947
255511_at	PIT1	PIT1 (pitchoun 1); protein binding / zinc ion binding	AT4G02075	9.36431e-06	-5.15564
251575_at	BZIP61	BZIP61; DNA binding / transcription activator/ transcription factor	AT3G58120	0.000129711	-5.13677
247162_at	---	xyloglucan:xyloglucosyl transferase, putative / xyloglucan endotransglycosylase,	AT5G65730	4.43161e-05	-5.07501
247362_at	ATPAP29	ATPAP29 (ARABIDOPSIS THALIANA PURPLE ACID PHOSPHATASE 29); acid phosphatase/ pro	AT5G63140	0.00055966	-5.06854
254688_at	J20	J20 (DNAJ-LIKE 20); heat shock protein binding	AT4G13830	7.6768e-07	-5.06154
255430_at	tic20-IV	tic20-IV (TRANSLOCON AT THE INNER ENVELOPE MEMBRANE OF CHLOROPLASTS 20-IV)	AT4G03320	0.000128472	-5.0435
257823_at	---	nodulin, putative	AT3G25190	0.000978679	-5.02174
250971_at	PRR7	PRR7 (PSEUDO-RESPONSE REGULATOR 7); transcription regulator/ two-component respo	AT5G02810	1.40138e-05	-5.01621
249645_at	THI2,2	THI2,2 (THIONIN 2,2); toxin receptor binding	AT5G36910	0.0012137	-5.01542
248911_at	DOG1	DOG1 (DELAY OF GERMINATION 1)	AT5G45830	4.36456e-08	-5.00085
255298_at	ATMSRB6	methionine sulfoxide reductase domain-containing protein / SeIR domain-containin	AT4G04840	0.000117233	-4.97822
251438_s_at	---	[AT3G59930, Encodes a defensin-like (DEFL) family protein,];[AT5G33355, Encodes	AT3G59930	0.00062365	-4.97064
264524_at	ATBCAT-2	ATBCAT-2 (ARABIDOPSIS THALIANA BRANCHED-CHAIN AMINO ACID TRANSAMINASE 2); branch	AT1G10070	0.000163634	-4.9626
262580_at	---	CBS domain-containing protein	AT1G15330	5.21959e-07	-4.95981
262698_at	---	AMP-binding protein, putative	AT1G75960	0.000501588	-4.95427
247954_at	BGAL4	BGAL4 (beta-galactosidase 4); beta-galactosidase	AT5G56870	5.03622e-05	-4.94574
266693_at	MIOX2	MIOX2 (MYO-INOSITOL OXYGENASE 2); inositol oxygenase	AT2G19800	0.00482258	-4.93841
260205_at	TIFY7	TIFY7	AT1G70700	0.00188214	-4.92268
263890_at	---	auxin-responsive family protein	AT2G37030	3.04572e-06	-4.89689
259834_at	---	Dof-type zinc finger domain-containing protein	AT1G69570	0.000135498	-4.87556
254746_at	---	auxin-responsive protein, putative	AT4G12980	1.0844e-06	-4.8727
249942_at	GAPB	NIT4 (NITRILASE 4); 3-cyanoalanine hydratase/ cyanoalanine nitrilase/ indole-3-a	AT5G22300	0.00109484	-4.85743
259787_at	---	auxin-responsive protein, putative	AT1G29460	0.000266551	-4.84636
252970_at	SAUR15	SAUR15 (SMALL AUXIN UPREGULATED 15)	AT4G38850	8.80828e-05	-4.83854
246997_at	---	unknown protein	AT5G67390	8.0859e-05	-4.81709
249415_at	CDF2	CDF2 (CYCLING DOF FACTOR 2); DNA binding / protein binding / transcription facto	AT5G39660	0.00129727	-4.80452
258815_at	---	short-chain dehydrogenase/reductase (SDR) family protein	AT3G04000	3.81151e-06	-4.77696
260754_at	---	unknown protein	AT1G49000	0.000866082	-4.77061
245463_at	ATEXLB1	ATEXLB1 (ARABIDOPSIS THALIANA EXPANSIN-LIKE B1)	AT4G17030	0.000100839	-4.73751
256503_at	ATRL6	ATRL6 (ARABIDOPSIS RAD-LIKE 6); transcription factor	AT1G75250	1.82053e-07	-4.73057
247214_at	---	unknown protein	AT5G64850	1.28122e-05	-4.71183
260451_at	---	ethylene-responsive element-binding protein, putative	AT1G72360	0.000879731	-4.70523
246522_at	AtbZIP3	AtbZIP3 (Arabidopsis thaliana basic leucine-zipper 3); DNA binding / transcripti	AT5G15830	0.000615648	-4.70458
257315_at	ERD5	ERD5 (EARLY RESPONSIVE TO DEHYDRATION 5); proline dehydrogenase	AT3G30775	0.000478468	-4.69723
245450_at	---	disease resistance protein-related	AT4G16880	1.57744e-05	-4.69001
249035_at	GLK2	GLK2 (GOLDEN2-LIKE 2); DNA binding / transcription factor/ transcription regulat	AT5G44190	1.26559e-06	-4.68625
249797_at	---	remorin family protein	AT5G23750	0.000347332	-4.67415
256799_at	---	unknown protein	AT3G18560	9.5159e-06	-4.66991
255637_at	---	dehydration-responsive family protein	AT4G00750	1.60349e-05	-4.66971
262531_at	---	ATP binding / protein binding / protein kinase/ protein serine/threonine kinase/	AT1G17230	4.04461e-06	-4.6671
264124_at	ATOCT2	ATOCT2 (ARABIDOPSIS THALIANA ORGANIC CATION/CARNITINE TRANSPORTER 2); carbohydra	AT1G79360	1.28972e-05	-4.62518
245052_at	---	pectinesterase family protein	AT2G26440	0.000640371	-4.62231
249144_at	SPL2	SPL2 (SQUAMOSA PROMOTER BINDING PROTEIN-LIKE 2); DNA binding / transcription fac	AT5G43270	1.13107e-06	-4.60431
263320_at	AtGolS1	AtGolS1 (Arabidopsis thaliana galactinol synthase 1); transferase, transferring	AT2G47180	0.000127377	-4.59453
257636_at	CYP71B22	CYP71B22; electron carrier/ heme binding / iron ion binding / monooxygenase/ oxy	AT3G26200	0.000264775	-4.57105
255607_at	---	acetylesterase, putative	AT4G01130	0.000746454	-4.57075
253255_at	---	auxin-responsive family protein	AT4G34760	9.88553e-05	-4.53791
255694_at	UNE10	UNE10 (unfertilized embryo sac 10); DNA binding / transcription factor	AT4G00050	9.0429e-06	-4.53512
265111_at	---	protease inhibitor/seed storage/lipid transfer protein (LTP) family protein	AT1G62510	1.25757e-05	-4.51272
260973_at	---	DNA binding	AT1G53490	3.82296e-09	-4.50429
246502_at	---	acyl-(acyl-carrier-protein) desaturase, putative / stearoyl-ACP desaturase, puta	AT5G16240	6.54913e-05	-4.50344
248395_at	AtPP2-A14	AtPP2-A14 (Phloem protein 2-A14); carbohydrate binding	AT5G52120	0.000365145	-4.48335
256914_at	---	F-box family protein	AT3G23880	0.00045236	-4.46733
251197_at	---	glutaredoxin family protein	AT3G62960	6.84727e-07	-4.46621
266983_at	---	hydrolase, alpha/beta fold family protein	AT2G39400	3.70219e-06	-4.45854
262635_at	PDS1	PDS1 (PHYTOENE DESATURATION 1); 4-hydroxyphenylpyruvate dioxygenase	AT1G06570	2.45556e-05	-4.4583
249065_at	---	zinc finger (CCCH-type) family protein	AT5G44260	2.59483e-06	-4.44862
257367_at	---	unknown protein	AT2G25780	2.8345e-05	-4.44633
246195_at	UBC17	UBC17 (UBIQUITIN-CONJUGATING ENZYME 17); small conjugating protein ligase/ ubiqu	AT4G36410	3.67503e-05	-4.43767
256548_at	---	nodulin MtN3 family protein	AT3G14770	0.000166753	-4.4076
250091_at	---	unknown protein	AT5G17340	0.000381112	-4.40224
260380_at	---	zinc finger (B-box type) family protein	AT1G73870	0.000195898	-4.3519
248252_at	AGP22	AGP22 (ARABINOGALACTAN PROTEIN 22)	AT5G53250	0.000514209	-4.3518
259443_at	---	chitinase, putative	AT1G02360	0.00366812	-4.33499
253066_at	ACS8	ACS8; 1-aminocyclopropane-1-carboxylate synthase	AT4G37770	0.00099102	-4.32599
258764_at	---	pectinesterase, putative	AT3G10720	0.000280204	-4.31373
265771_at	---	endonuclease/exonuclease/phosphatase family protein	AT2G48030	0.000148735	-4.29926
246565_at	BCCP2	BCCP2 (BIOTIN CARBOXYL CARRIER PROTEIN 2); biotin binding	AT5G15530	0.00113099	-4.29297
248566_s_at	ATFRO7	[AT5G49740, ATFRO7 (FERRIC REDUCTION OXIDASE 7); ferric-chelate reductase/ oxido	AT5G49740	3.1922e-05	-4.2803
260812_at	---	integral membrane family protein / nodulin MtN21-related	AT1G43650	0.000304305	-4.27048
262582_at	---	aspartate-glutamate racemase family	AT1G15410	4.51895e-06	-4.26884
251060_at	ATSR1	ATSR1 (ARABIDOPSIS THALIANA SERINE/THREONINE PROTEIN KINASE 1); ATP binding / ki	AT5G01820	0.000181259	-4.25382
250100_at	GLN1;4	GLN1;4; glutamate-ammonia ligase	AT5G16570	0.000147659	-4.24123
245076_at	GH3,3	GH3,3; indole-3-acetic acid amido synthetase	AT2G23170	0.00102677	-4.23028
248801_at	HAT2	HAT2; DNA binding / transcription factor/ transcription repressor	AT5G47370	6.27419e-06	-4.22764
253571_at	---	calmodulin-binding protein	AT4G31000	0.000280176	-4.22109
261658_at	---	unknown protein	AT1G50040	0.0178147	-4.22106
246531_at	SEP1	SEP1 (SEPALLATA1); DNA binding / transcription factor	AT5G15800	0.00130344	-4.20746
253217_at	ADF9	ADF9 (ACTIN DEPOLYMERIZING FACTOR 9); actin binding	AT4G34970	0.000156739	-4.19703
261407_at	---	phytochrome kinase substrate-related	AT1G18810	9.46588e-05	-4.18264
245449_at	---	transposable element gene	AT4G16870	0.000244011	-4.16938
267230_at	ARL	ARL (ARGOS-LIKE)	AT2G44080	0.00331733	-4.16553
247128_at	---	metal ion binding	AT5G66110	0.0027244	-4.16314
252408_at	ATMYB94	ATMYB94 (MYB DOMAIN PROTEIN 94); DNA binding / transcription factor	AT3G47600	5.47887e-05	-4.16003
259560_at	WAK2	WAK2; ATP binding / calcium ion binding / protein kinase/ protein serine/threoni	AT1G21270	2.98596e-05	-4.15724
249677_at	---	DNA-binding protein, putative	AT5G35970	3.68072e-05	-4.15618
259982_at	ATL8	ATL8; protein binding / zinc ion binding	AT1G76410	0.000300073	-4.14032
257314_at	---	MATE efflux family protein	AT3G26590	7.44292e-06	-4.12896
257932_at	HCF107	HCF107 (HIGH CHLOROPHYLL FLUORESCENT 107); binding	AT3G17040	6.35561e-08	-4.12196
248622_at	---	BXL1 (BETA-XYLOSIDASE 1); hydrolase, hydrolyzing O-glycosyl compounds	AT5G49360	0.00105346	-4.09855
250161_at	---	amino acid transporter family protein	AT5G15240	5.77213e-06	-4.08817
249777_at	---	lipase class 3 family protein	AT5G24210	0.000202373	-4.08682
263210_at	---	transcription factor	AT1G10585	0.00210601	-4.07713
263216_s_at	---	[AT1G30720, FAD-binding domain-containing protein];[AT1G30730, FAD-binding domai	AT1G30720	0.000425681	-4.07059
248236_at	---	plastocyanin-like domain-containing protein	AT5G53870	0.00694636	-4.07057
245543_at	---	UDP-glucoronosyl/UDP-glucosyl transferase family protein	AT4G15260	8.02467e-06	-4.0445
257769_at	IAA7	IAA7 (INDOLE-3-ACETIC ACID 7); transcription factor	AT3G23050	1.34835e-06	-4.03508
263985_at	---	DNAJ heat shock N-terminal domain-containing protein	AT2G42750	3.25485e-07	-4.01517
255403_at	DFL2	DFL2 (DWARF IN LIGHT 2)	AT4G03400	4.92182e-05	-4.00406
266824_at	HAT9	HAT9; DNA binding / transcription factor	AT2G22800	0.000173983	-4.00126
267496_at	---	lipase class 3 family protein	AT2G30550	1.26063e-05	-3.99981
254175_at	---	short-chain dehydrogenase/reductase (SDR) family protein	AT4G24050	0.000124773	-3.99932
266798_at	AtbZIP6	AtbZIP6 (Arabidopsis thaliana basic leucine-zipper 6); DNA binding / transcripti	AT2G22850	0.000361263	-3.99775
266555_at	GBF3	GBF3 (G-BOX BINDING FACTOR 3); sequence-specific DNA binding / transcription fac	AT2G46270	0.000801005	-3.9852
253971_at	---	fructose-bisphosphate aldolase, putative	AT4G26530	0.000138947	-3.97884
249467_at	ATNAC6	ATNAC6 (ARABIDOPSIS NAC DOMAIN CONTAINING PROTEIN 6); protein heterodimerization	AT5G39610	0.000572843	-3.95143
259275_at	---	unknown protein	AT3G01060	0.000655254	-3.94212
255654_at	---	protein kinase family protein	AT4G00970	0.0011944	-3.93794
246368_at	---	leucine-rich repeat protein kinase, putative	AT1G51890	0.00019293	-3.92579
251084_at	---	zinc finger (C3HC4-type RING finger) family protein	AT5G01520	3.06313e-05	-3.92099
249052_at	PDF1,2	PDF1,2	AT5G44420	0.00791191	-3.92042
246962_s_at	BZIP9	BZIP9 (BASIC LEUCINE ZIPPER 9); DNA binding / protein heterodimerization/ transc	AT5G24800	4.3217e-07	-3.91023
261931_at	---	alcohol dehydrogenase, putative	AT1G22430	1.06333e-06	-3.90271
249726_at	---	unknown protein	AT5G35480	8.30253e-05	-3.86955
261327_at	---	AP2 domain-containing transcription factor TINY, putative	AT1G44830	0.000807152	-3.84442
256894_at	CYCP2;1	CYCP2;1 (cyclin p2;1); cyclin-dependent protein kinase	AT3G21870	2.34653e-05	-3.83628
266782_at	ATGLR2,7	ATGLR2,7; intracellular ligand-gated ion channel	AT2G29120	0.00046904	-3.8358
255962_at	---	RNA binding / nucleic acid binding / nucleotide binding	AT1G22330	0.000411255	-3.82541
253174_at	CAT2	CAT2 (CATALASE 2); catalase	AT4G35090	0.000203765	-3.82335
256057_at	NDA1	NDA1 (ALTERNATIVE NAD(P)H DEHYDROGENASE 1); NADH dehydrogenase	AT1G07180	9.68015e-05	-3.81783
258468_at	---	unknown protein	AT3G06070	0.000157397	-3.81285
265245_at	---	transcription factor	AT2G43060	0.0012675	-3.80223
263118_at	MCCA	MCCA; methylcrotonoyl-CoA carboxylase	AT1G03090	7.34054e-05	-3.80095
262010_at	---	transposable element gene	AT1G35612	3.48934e-05	-3.79951
251013_at	---	short-chain dehydrogenase/reductase (SDR) family protein	AT5G02540	0.000634151	-3.79486
248163_at	DFL1	DFL1 (DWARF IN LIGHT 1); indole-3-acetic acid amido synthetase	AT5G54510	0.00190144	-3.78757
264788_at	---	DNAJ heat shock protein, putative	AT2G17880	0.000319209	-3.78554
259766_at	---	unknown protein	AT1G64360	0.0103405	-3.78469
259822_at	MYB20	MYB20 (myb domain protein 20); DNA binding / transcription factor	AT1G66230	0.00027565	-3.76928
256743_at	---	unknown protein	AT3G29370	3.53141e-05	-3.75772
245176_at	---	DNAJ heat shock N-terminal domain-containing protein	AT2G47440	0.00165314	-3.75527
255061_at	ATAPRL6	ATAPRL6 (APR-like 6)	AT4G08930	6.14005e-08	-3.74222
249136_at	---	unknown protein	AT5G43180	0.00404204	-3.72605
255285_at	---	unknown protein	AT4G04630	4.68611e-05	-3.69848
260012_at	---	unknown protein	AT1G67865	6.74452e-05	-3.69541
260741_at	---	glutamine amidotransferase-related	AT1G15040	0.00897774	-3.69221
263128_at	LZF1	LZF1 (LIGHT-REGULATED ZINC FINGER PROTEIN 1); transcription factor/ zinc ion bin	AT1G78600	1.63225e-05	-3.68925
259124_at	SEP2	SEP2 (SEPALLATA 2); DNA binding / protein binding / transcription factor	AT3G02310	0.00374047	-3.68096
259000_at	---	unknown protein	AT3G01860	0.000188136	-3.67302
259373_at	---	unknown protein	AT1G69160	3.41266e-05	-3.67252
253052_at	CYP81H1	CYP81H1; electron carrier/ heme binding / iron ion binding / monooxygenase/ oxyg	AT4G37310	0.000341898	-3.66485
250936_at	---	unknown protein	AT5G03120	0.00010891	-3.64954
260915_at	---	lipase class 3 family protein	AT1G02660	1.88689e-06	-3.6336
263668_at	---	2-oxoglutarate-dependent dioxygenase, putative	AT1G04350	5.87776e-05	-3.63104
250435_at	RING1	RING1; protein binding / ubiquitin-protein ligase/ zinc ion binding	AT5G10380	0.00433533	-3.62425
249769_at	SIGE	SIGE (SIGMA FACTOR E); DNA binding / DNA-directed RNA polymerase/ sigma factor/	AT5G24120	7.2977e-05	-3.61488
245925_at	BZO2H3	BZO2H3; DNA binding / protein heterodimerization/ transcription factor	AT5G28770	7.14673e-07	-3.61378
260664_at	ATRL5	ATRL5 (ARABIDOPSIS RAD-LIKE 5); DNA binding / transcription factor	AT1G19510	0.000936922	-3.604
262603_at	---	lactoylglutathione lyase family protein / glyoxalase I family protein	AT1G15380	0.000214046	-3.60329
267516_at	RPT2	RPT2 (ROOT PHOTOTROPISM 2); protein binding	AT2G30520	1.46469e-05	-3.59885
255381_at	RMA1	RMA1; protein binding / ubiquitin-protein ligase/ zinc ion binding	AT4G03510	4.72662e-05	-3.59621
265070_at	BCDH BETA1	BCDH BETA1 (BRANCHED-CHAIN ALPHA-KETO ACID DECARBOXYLASE E1 BETA SUBUNIT); 3-met	AT1G55510	5.27239e-05	-3.59314
263779_at	SPA1	SPA1 (SUPPRESSOR OF PHYA-105 1); protein binding / signal transducer	AT2G46340	6.48474e-06	-3.58644
255764_at	HCF173	HCF173 (high chlorophyll fluorescence phenotype 173); binding / catalytic/ trans	AT1G16720	5.92095e-07	-3.58174
260748_at	---	zinc finger (C3HC4-type RING finger) family protein	AT1G49210	0.00196864	-3.58107
260048_at	---	EXPRESSED IN: 22 plant structures; EXPRESSED DURING: 13 growth stages; CONTAINS	AT1G73750	0.000249716	-3.57309
260429_at	JAZ6	JAZ6 (JASMONATE-ZIM-DOMAIN PROTEIN 6)	AT1G72450	0.000811292	-3.56145
246011_at	---	TCP family transcription factor, putative	AT5G08330	3.70322e-06	-3.55084
263827_at	---	amino acid transporter family protein	AT2G40420	4.14607e-06	-3.54692
264521_at	---	unknown protein	AT1G10020	0.000339815	-3.54361
260956_at	STO	STO (SALT TOLERANCE); DNA binding / protein binding / transcription factor/ zinc	AT1G06040	2.29678e-06	-3.53086
251497_at	PIL6	PIL6 (PHYTOCHROME INTERACTING FACTOR 3-LIKE 6); DNA binding / transcription fact	AT3G59060	3.2855e-07	-3.52738
260536_at	ETFQO	ETFQO (electron-transfer flavoprotein:ubiquinone oxidoreductase); catalytic/ ele	AT2G43400	4.82063e-05	-3.51292
251633_at	---	catalytic/ metal ion binding / metalloendopeptidase/ zinc ion binding	AT3G57460	0.0156836	-3.50279
245362_at	HAT1	HAT1; DNA binding / transcription factor	AT4G17460	4.05607e-06	-3.49548
245264_at	---	zinc finger (C3HC4-type RING finger) family protein	AT4G17245	6.55059e-05	-3.49426
245242_at	CH1	CH1 (CHLORINA 1); chlorophyllide a oxygenase	AT1G44446	7.96481e-05	-3.49385
251919_at	---	armadillo/beta-catenin repeat family protein	AT3G53800	2.23389e-05	-3.48097
247696_at	MYB59	MYB59 (MYB DOMAIN PROTEIN 59); DNA binding / transcription factor	AT5G59780	9.56888e-05	-3.4664
250182_at	---	GHMP kinase-related	AT5G14470	0.000618089	-3.46382
257206_at	---	legume lectin family protein	AT3G16530	0.000347781	-3.45002
263133_at	---	SOUL heme-binding family protein	AT1G78450	6.99028e-08	-3.44306
245448_at	RPP4	RPP4 (recognition of peronospora parasitica 4); LRR domain binding	AT4G16860	3.22022e-06	-3.44163
257504_at	ROPGEF11	ROPGEF11 (RHO GUANYL-NUCLEOTIDE EXCHANGE FACTOR 11); Rho guanyl-nucleotide excha	AT1G52240	2.8964e-05	-3.42929
266017_at	---	unknown protein	AT2G18690	0.00397543	-3.41855
254281_at	---	bile acid:sodium symporter family protein	AT4G22840	8.04543e-05	-3.40746
248282_at	---	unknown protein	AT5G52900	0.000101084	-3.40191
264900_at	PIN7	PIN7 (PIN-FORMED 7); auxin efflux transmembrane transporter/ auxin:hydrogen symp	AT1G23080	7.80243e-05	-3.39563
261785_at	---	amino acid transporter family protein	AT1G08230	0.000196328	-3.39491
266993_at	---	nodulin family protein	AT2G39210	0.00286621	-3.39245
258527_at	BCE2	BCE2; acetyltransferase/ alpha-ketoacid dehydrogenase/ dihydrolipoamide branched	AT3G06850	1.34321e-05	-3.38924
265817_at	HIS1-3	HIS1-3 (HISTONE H1-3); DNA binding / nucleosomal DNA binding	AT2G18050	0.00886857	-3.3841
264513_at	G6PD4	G6PD4 (GLUCOSE-6-PHOSPHATE DEHYDROGENASE 4); glucose-6-phosphate dehydrogenase	AT1G09420	0.000105583	-3.35424
250007_at	BMY3	BMY3; beta-amylase/ catalytic/ cation binding	AT5G18670	0.000287373	-3.35252
256874_at	CYP71B36	CYP71B36; electron carrier/ heme binding / iron ion binding / monooxygenase/ oxy	AT3G26320	0.000141548	-3.3354
265917_at	AtRLP19	AtRLP19 (Receptor Like Protein 19); kinase/ protein binding	AT2G15080	0.000186617	-3.32543
245038_at	PLA2A	PLA2A (PHOSPHOLIPASE A 2A); lipase/ nutrient reservoir	AT2G26560	0.00897407	-3.31225
266656_at	ATCTH	ATCTH; transcription factor	AT2G25900	1.35489e-05	-3.29967
248683_at	---	protease inhibitor/seed storage/lipid transfer protein (LTP) family protein	AT5G48490	0.000769263	-3.29939
265066_at	FLA9	FLA9 (FASCICLIN-LIKE ARABINOOGALACTAN 9)	AT1G03870	0.000978086	-3.29543
245029_at	YAB5	YAB5 (YABBY5); transcription factor	AT2G26580	3.15799e-05	-3.29375
261926_at	PATL2	PATL2 (PATELLIN 2); transporter	AT1G22530	0.000334155	-3.28522
249922_at	AILP1	AILP1	AT5G19140	4.25481e-05	-3.28407
251011_at	HTA12	HTA12; DNA binding	AT5G02560	7.11526e-05	-3.2783
260054_at	UNE2	UNE2 (unfertilized embryo sac 2); carbohydrate transmembrane transporter/ sugar:	AT1G78130	0.000111232	-3.2665
250732_at	---	MD-2-related lipid recognition domain-containing protein / ML domain-containing	AT5G06480	0.000214461	-3.26422
254785_at	FLA2	FLA2 (FASCICLIN-LIKE ARABINOGALACTAN 2)	AT4G12730	0.000197472	-3.25701
251235_at	---	esterase/lipase/thioesterase family protein	AT3G62860	3.61395e-06	-3.25244
251996_at	BGAL2	BGAL2 (beta-galactosidase 2); beta-galactosidase/ catalytic/ cation binding	AT3G52840	9.88779e-06	-3.23791
249410_at	---	protein kinase family protein	AT5G40380	0.00345916	-3.23723
256446_at	---	zinc finger (C3HC4-type RING finger) family protein	AT3G11110	0.000809992	-3.23118
251190_at	ATL5	ATL5 (ATL5); protein binding / zinc ion binding	AT3G62690	0.000490409	-3.22959
263632_at	---	unknown protein	AT2G04795	2.68331e-06	-3.22886
252353_at	---	unknown protein	AT3G48200	8.38324e-06	-3.22586
247554_at	ATEXO70E2	ATEXO70E2 (EXOCYST SUBUNIT EXO70 FAMILY PROTEIN E2); protein binding	AT5G61010	0.00464841	-3.22355
247679_at	---	oxidoreductase, 2OG-Fe(II) oxygenase family protein	AT5G59540	4.42164e-05	-3.22093
257772_at	---	FUNCTIONS IN: molecular_function unknown; INVOLVED IN: biological_process unknow	AT3G23080	2.61046e-05	-3.21796
249847_at	SCPL34	SCPL34; serine-type carboxypeptidase	AT5G23210	7.46803e-05	-3.2112
258339_at	---	dynein light chain, putative	AT3G16120	0.000120303	-3.20476
261772_at	---	unknown protein	AT1G76240	4.23996e-05	-3.18938
247222_at	ATGCN5	ATGCN5 (A, THALIANA GENERAL CONTROL NON-REPRESSIBLE 5); transporter	AT5G64840	1.10048e-05	-3.18927
256574_at	---	FUNCTIONS IN: molecular_function unknown; INVOLVED IN: biological_process unknow	AT3G14780	0.000142966	-3.18535
264338_at	KUP6	KUP6; potassium ion transmembrane transporter	AT1G70300	1.53627e-05	-3.18267
249987_at	---	unknown protein	AT5G18490	4.47056e-06	-3.16663
256514_at	---	oxidoreductase N-terminal domain-containing protein	AT1G66130	3.90876e-05	-3.15877
254665_at	---	glycosyl hydrolase family 17 protein	AT4G18340	2.42612e-05	-3.15876
257650_at	---	protein phosphatase 2C, putative / PP2C, putative	AT3G16800	2.51088e-05	-3.15697
255943_at	AtUGT85A5	AtUGT85A5 (UDP-glucosyl transferase 85A5); glucuronosyltransferase/ transferase,	AT1G22370	5.08039e-05	-3.15008
265387_at	---	unknown protein	AT2G20670	0.000104166	-3.14966
264529_at	---	CTP synthase, putative / UTP--ammonia ligase, putative	AT1G30820	0.00563564	-3.14944
253258_at	---	DNA binding / transcription factor	AT4G34400	0.000120575	-3.14216
257615_at	---	octicosapeptide/Phox/Bem1p (PB1) domain-containing protein	AT3G26510	7.02039e-05	-3.14081
259856_at	---	unknown protein	AT1G68440	3.87224e-06	-3.13768
246222_at	RAP2,10	RAP2,10 (related to AP2 10); DNA binding / transcription factor	AT4G36900	0.000768263	-3.13716
254787_at	---	unknown protein	AT4G12690	3.72889e-05	-3.12775
250810_at	---	myb family transcription factor	AT5G05090	3.96735e-06	-3.12602
251469_at	---	strictosidine synthase family protein	AT3G59530	0.0111867	-3.1229
264889_at	---	hydroxyproline-rich glycoprotein family protein	AT1G23050	0.000332266	-3.12166
260930_at	---	GTP-binding protein (SAR1A)	AT1G02620	0.000117204	-3.11658
260957_at	ADS1	ADS1 (DELTA 9 DESATURASE 1); oxidoreductase	AT1G06080	0.00839877	-3.10276
252167_at	---	short-chain dehydrogenase/reductase (SDR) family protein	AT3G50560	0.00207331	-3.09123
262151_at	---	hydrolase, alpha/beta fold family protein	AT1G52510	2.37025e-05	-3.08726
252178_at	---	brassinosteroid signalling positive regulator-related	AT3G50750	1.59245e-06	-3.07479
264525_at	ATBCAT-1	branched-chain amino acid aminotransferase 1 / branched-chain amino acid transam	AT1G10060	4.98219e-05	-3.07374
259671_at	---	protein kinase family protein	AT1G52290	3.107e-05	-3.06866
258736_at	---	neurofilament protein-related	AT3G05900	1.24872e-05	-3.06141
251642_at	AtSIP2	AtSIP2 (Arabidopsis thaliana seed imbibition 2); hydrolase, hydrolyzing O-glycos	AT3G57520	0.000276274	-3.05492
263482_at	---	GDSL-motif lipase/hydrolase family protein	AT2G03980	5.249e-06	-3.05472
256772_at	BGAL1	BGAL1 (Beta galactosidase 1); beta-galactosidase/ catalytic/ cation binding / he	AT3G13750	0.00033408	-3.04196
251124_s_at	LAC8	[AT5G01050, laccase family protein / diphenol oxidase family protein];[AT5G01040	AT5G01050	0.0174402	-3.03737
258369_at	ATPME3	ATPME3; pectinesterase	AT3G14310	0.000182143	-3.03549
266072_at	ATTPS11	ATTPS11; transferase, transferring glycosyl groups	AT2G18700	0.000242375	-3.03522
264551_at	---	glucan endo-1,3-beta-glucosidase-related	AT1G09460	0.000659971	-3.03185
267233_s_at	---	[AT2G43910, thiol methyltransferase, putative];[AT2G43920, thiol methyltransfera	AT2G43910	7.39112e-05	-3.02371
256337_at	---	serine-type endopeptidase inhibitor	AT1G72060	0.00184685	-3.02018
253522_at	---	ChaC-like family protein	AT4G31290	3.9772e-05	-3.01663
249012_at	CYP706A3	CYP706A3; electron carrier/ heme binding / iron ion binding / monooxygenase/ oxy	AT5G44620	0.0012094	-3.01473
252963_at	---	unknown protein	AT4G38820	0.000423237	-3.00771
265998_at	ALDH11A3	ALDH11A3; 3-chloroallyl aldehyde dehydrogenase/ glyceraldehyde-3-phosphate dehyd	AT2G24270	1.10027e-06	-2.99382
261674_at	---	ketose-bisphosphate aldolase class-II family protein	AT1G18270	2.22734e-05	-2.98643
264956_at	ACR3	ACR3; amino acid binding	AT1G76990	5.01502e-06	-2.98258
258253_at	---	short-chain dehydrogenase/reductase (SDR) family protein	AT3G26760	0.000115977	-2.97913
264504_at	ACLA-3	ACLA-3; ATP citrate synthase	AT1G09430	1.15262e-06	-2.97625
255319_at	AtRLP46	AtRLP46 (Receptor Like Protein 46); kinase/ protein binding	AT4G04220	0.00267755	-2.97274
248050_at	---	glycine-rich protein / oleosin	AT5G56100	0.000211338	-2.96828
260820_at	---	leucine-rich repeat transmembrane protein kinase, putative	AT1G06840	5.01962e-05	-2.96623
259272_at	---	band 7 family protein	AT3G01290	0.00132827	-2.95047
250723_at	---	carboxy-lyase	AT5G06300	0.00151876	-2.94299
246620_at	CYP81D1	CYP81D1 (CYTOCHROME P450 81D1); electron carrier/ heme binding / iron ion bindin	AT5G36220	0.000210544	-2.94216
255413_at	---	binding / catalytic/ oxidoreductase	AT4G03140	0.000278731	-2.93914
267013_at	CCR2	CCR2 (ARABIDOPSIS THALIANA CRINKLY4 RELATED 2); ATP binding / kinase/ protein ki	AT2G39180	0.00214789	-2.93549
252950_at	---	1-phosphatidylinositol phosphodiesterase-related	AT4G38690	3.43204e-05	-2.9337
247921_at	COL5	zinc finger (B-box type) family protein	AT5G57660	1.1174e-05	-2.93225
264195_at	---	gibberellin-responsive protein, putative	AT1G22690	0.000130657	-2.93162
266572_at	---	HNH endonuclease domain-containing protein	AT2G23840	4.86624e-05	-2.9292
256456_at	---	unknown protein	AT1G75180	7.39918e-07	-2.91202
267265_at	SCPL13	serine-type carboxypeptidase	AT2G22980	8.72631e-05	-2.91198
256168_at	---	leucine-rich repeat protein kinase, putative	AT1G51805	0.000368505	-2.91105
249807_at	---	pectinacetylesterase family protein	AT5G23870	4.56796e-06	-2.90894
266363_at	---	haloacid dehalogenase-like hydrolase family protein	AT2G41250	6.59917e-05	-2.90848
262986_at	---	kelch repeat-containing F-box family protein	AT1G23390	0.000947097	-2.8972
264482_at	---	sugar transporter, putative	AT1G77210	0.000773027	-2.89584
256270_at	---	unknown protein	AT3G12300	4.4845e-07	-2.89496
265472_at	---	zinc finger (C3HC4-type RING finger) family protein	AT2G15580	1.11178e-05	-2.89258
263664_at	AXR3	AXR3 (AUXIN RESISTANT 3); transcription factor	AT1G04250	0.00489911	-2.89214
259103_at	---	unknown protein	AT3G11690	0.000474137	-2.89098
264685_at	KOR2	KOR2; catalytic/ hydrolase, hydrolyzing O-glycosyl compounds	AT1G65610	0.00442314	-2.88885
251301_at	CYP78A9	CYP78A9 (CYTOCHROME P450 78A9); monooxygenase/ oxygen binding	AT3G61880	1.58901e-05	-2.88858
261089_at	APK1A	APK1A; kinase/ protein serine/threonine kinase	AT1G07570	0.000871024	-2.8722
257625_at	CYP71B24	CYP71B24; electron carrier/ heme binding / iron ion binding / monooxygenase/ oxy	AT3G26230	0.00268151	-2.86697
248686_at	---	33 kDa secretory protein-related	AT5G48540	0.00797889	-2.86305
252212_at	MAPKKK20	MAPKKK20; ATP binding / kinase/ protein kinase/ protein serine/threonine kinase	AT3G50310	0.0010374	-2.86121
253425_at	---	centromeric protein-related	AT4G32190	0.000258914	-2.86097
262844_at	---	enzyme inhibitor/ pectinesterase/ pectinesterase inhibitor	AT1G14890	1.63439e-06	-2.85932
254024_at	---	pathogenesis-related protein, putative	AT4G25780	0.000300261	-2.85499
256578_at	---	peroxidase, putative	AT3G28200	0.00180283	-2.85123
250249_at	---	unknown protein	AT5G13760	6.34709e-05	-2.84928
255627_at	---	FUNCTIONS IN: molecular_function unknown; INVOLVED IN: biological_process unknow	AT4G00955	0.00348776	-2.84267
249542_at	NF-YC12	NF-YC12 (NUCLEAR FACTOR Y, SUBUNIT C12); DNA binding / transcription factor	AT5G38140	0.000333266	-2.83861
260155_at	---	peroxisomal membrane protein-related	AT1G52870	1.11543e-05	-2.83771
256025_at	RXF12	RXF12; endo-1,4-beta-xylanase/ hydrolase, hydrolyzing O-glycosyl compounds	AT1G58370	0.00136206	-2.83549
247284_at	OPT4	OPT4 (OLIGOPEPTIDE TRANSPORTER 4); oligopeptide transporter	AT5G64410	0.0005915	-2.83517
265116_at	---	vacuolar calcium-binding protein-related	AT1G62480	8.94141e-05	-2.83107
265698_at	---	FUNCTIONS IN: molecular_function unknown; INVOLVED IN: biological_process unknow	AT2G32160	0.00724731	-2.82678
265959_at	---	INVOLVED IN: biological_process unknown; LOCATED IN: chloroplast; EXPRESSED IN:	AT2G37240	0.00101889	-2.82499
245528_at	PPDK	PPDK (pyruvate orthophosphate dikinase); kinase/ pyruvate, phosphate dikinase	AT4G15530	4.88218e-05	-2.82443
249932_at	---	unknown protein	AT5G22390	0.00315034	-2.82133
254032_at	---	epsin N-terminal homology (ENTH) domain-containing protein	AT4G25940	0.000732564	-2.82011
258263_at	---	unknown protein	AT3G15780	0.000231625	-2.81453
260036_at	STN7	STN7 (Stt7 homolog STN7); kinase/ protein kinase	AT1G68830	4.10778e-05	-2.81436
259915_at	---	hydroxyproline-rich glycoprotein family protein	AT1G72790	5.20134e-05	-2.81393
265175_at	ATCSLA03	ATCSLA03 (CELLULOSE SYNTHASE-LIKE A3); cellulose synthase/ transferase, transfer	AT1G23480	0.00018418	-2.80683
265265_at	---	FUNCTIONS IN: molecular_function unknown; INVOLVED IN: biological_process unknow	AT2G42900	0.00394327	-2.80639
249504_at	---	disease resistance protein (TIR-NBS-LRR class), putative	AT5G38850	0.000113514	-2.79947
252820_at	AHA8	AHA8 (Arabidopsis H(+)-ATPase 8); ATPase	AT3G42640	8.34106e-05	-2.79591
254853_at	---	DNA-binding family protein	AT4G12080	0.00538914	-2.79485
256965_at	DIN4	DIN4 (DARK INDUCIBLE 4); 3-methyl-2-oxobutanoate dehydrogenase (2-methylpropanoy	AT3G13450	0.000414844	-2.79399
262177_at	EDS16	isochorismate synthase 1 (ICS1) / isochorismate mutase	AT1G74710	0.00227704	-2.79281
267116_at	---	F-box family protein	AT2G32560	7.61926e-05	-2.79191
250869_at	TFL1	TFL1 (TERMINAL FLOWER 1); phosphatidylethanolamine binding	AT5G03840	0.00102402	-2.79108
262092_at	---	auxin-responsive family protein	AT1G56150	0.000787309	-2.77712
250972_at	LCL1	LCL1 (LHY/CCA1-like 1); DNA binding / transcription factor	AT5G02840	0.000824569	-2.77571
259987_at	ATLP-3	ATLP-3	AT1G75030	0.0155386	-2.76973
252855_at	AGT2	AGT2 (ALANINE:GLYOXYLATE AMINOTRANSFERASE 2); alanine-glyoxylate transaminase/ c	AT4G39660	5.77522e-06	-2.76618
246028_at	---	5'-AMP-activated protein kinase beta-2 subunit, putative	AT5G21170	6.18496e-05	-2.75108
263901_at	---	zinc finger (AN1-like) family protein	AT2G36320	0.000251379	-2.74689
249383_at	PRE1	PRE1 (PACLOBUTRAZOL RESISTANCE1); DNA binding / transcription factor	AT5G39860	0.000208216	-2.74284
262827_at	CYP71B29	CYP71B29; electron carrier/ heme binding / iron ion binding / monooxygenase/ oxy	AT1G13100	0.0112352	-2.73313
245084_at	AtMYB70	AtMYB70 (myb domain protein 70); DNA binding / transcription factor	AT2G23290	0.00261675	-2.72966
251144_at	---	transferase family protein	AT5G01210	8.06233e-05	-2.72658
256790_at	ARR1	ARR1 (ARABIDOPSIS RESPONSE REGULATOR 1); transcription factor/ two-component res	AT3G16857	2.4385e-05	-2.72013
258122_at	ATGSL04	ATGSL04 (glucan synthase-like 4); 1,3-beta-glucan synthase/ transferase, transfe	AT3G14570	2.88029e-05	-2.72008
260799_at	AtUGT85A4	AtUGT85A4 (UDP-glucosyl transferase 85A4); UDP-glycosyltransferase/ glucuronosyl	AT1G78270	0.000189032	-2.71274
252539_at	---	unknown protein	AT3G45730	0.0153501	-2.71267
255881_at	DIN9	DIN9 (DARK INDUCIBLE 9); mannose-6-phosphate isomerase	AT1G67070	0.000186695	-2.71252
255037_at	ATMYB6	ATMYB6; DNA binding / transcription factor	AT4G09460	0.000281266	-2.71184
255121_at	MAPKKK9	MAPKKK9; ATP binding / kinase/ protein kinase/ protein serine/threonine kinase	AT4G08480	0.00235377	-2.71021
248207_at	---	aminotransferase, putative	AT5G53970	0.000849579	-2.70939
247025_at	ABA1	ABA1 (ABA DEFICIENT 1); zeaxanthin epoxidase	AT5G67030	0.000315382	-2.70617
264582_at	HDG2	HDG2 (HOMEODOMAIN GLABROUS 2); DNA binding / transcription factor	AT1G05230	0.00241349	-2.70437
252661_at	---	unknown protein	AT3G44450	7.88317e-05	-2.68822
264843_at	---	2-oxoglutarate-dependent dioxygenase, putative	AT1G03400	0.000470348	-2.68615
249941_at	---	unknown protein	AT5G22270	0.00061795	-2.67755
254804_at	---	oxidoreductase, zinc-binding dehydrogenase family protein	AT4G13010	1.77981e-07	-2.67146
249823_s_at	---	[AT5G23350, GRAM domain-containing protein / ABA-responsive protein-related];[AT	AT5G23350	0.00510367	-2.66951
265713_at	UPS2	UPS2 (UREIDE PERMEASE 2)	AT2G03530	0.000106148	-2.6683
251727_at	---	unknown protein	AT3G56290	0.00144238	-2.66645
253997_at	RPS2	RPS2 (RESISTANT TO P, SYRINGAE 2); protein binding	AT4G26090	0.00694258	-2.6664
253372_at	PME44	enzyme inhibitor/ pectinesterase	AT4G33220	0.00845192	-2.66449
252997_at	ATEXLA2	ATEXLA2 (ARABIDOPSIS THALIANA EXPANSIN-LIKE A2)	AT4G38400	4.03019e-05	-2.66216
252906_at	GGT1	GGT1 (GAMMA-GLUTAMYL TRANSPEPTIDASE 1); gamma-glutamyltransferase/ glutathione g	AT4G39640	9.91485e-05	-2.65947
247601_at	OBP4	OBP4; DNA binding / transcription factor	AT5G60850	0.00039885	-2.65865
247979_at	---	Ndr family protein	AT5G56750	5.58438e-05	-2.65699
254737_at	---	transferase family protein	AT4G13840	0.00306732	-2.65396
267509_at	AGL20	AGL20 (AGAMOUS-LIKE 20); transcription factor	AT2G45660	1.17661e-06	-2.65391
256222_at	---	copper chaperone (CCH)-related	AT1G56210	0.000124738	-2.65383
259331_at	---	auxin-responsive protein, putative	AT3G03840	0.000501459	-2.65159
249037_at	FLA13	FLA13 (FASCICLIN-LIKE ARABINOGALACTAN PROTEIN 13 PRECURSOR)	AT5G44130	3.44278e-05	-2.64877
255854_at	---	unknown protein	AT1G67050	0.000107485	-2.64756
266670_at	UGT71C2	UGT71C2 (UDP-GLUCOSYL TRANSFERASE 71C2); UDP-glycosyltransferase/ quercetin 3'-O	AT2G29740	0.00959433	-2.64586
251785_at	ATWBC19	ATWBC19 (White-Brown Complex homolog 19); ATPase, coupled to transmembrane movem	AT3G55130	0.00214151	-2.6426
254145_at	---	unknown protein	AT4G24700	0.00348146	-2.64081
248273_at	---	WD-40 repeat family protein	AT5G53500	0.000819299	-2.63671
248394_at	---	agenet domain-containing protein	AT5G52070	0.00232187	-2.626
267262_at	SNG1	SNG1 (SINAPOYLGLUCOSE 1); serine-type carboxypeptidase/ sinapoylglucose-malate O	AT2G22990	3.11452e-07	-2.62405
248423_at	---	unknown protein	AT5G51670	1.17469e-06	-2.61319
255774_at	---	unknown protein	AT1G18620	0.000818488	-2.61281
247597_at	AtRABA1f	AtRABA1f (Arabidopsis Rab GTPase homolog A1f); GTP binding	AT5G60860	4.30531e-06	-2.61117
259540_at	---	RWP-RK domain-containing protein	AT1G20640	0.00181916	-2.6111
255941_at	ATTIM17-1	ATTIM17-1; P-P-bond-hydrolysis-driven protein transmembrane transporter/ protein	AT1G20350	0.00849948	-2.5986
245794_at	XTR4	XTR4 (XYLOGLUCAN ENDOTRANSGLYCOSYLASE 4); hydrolase, acting on glycosyl bonds /	AT1G32170	0.000388301	-2.59528
258399_at	IAA19	IAA19 (INDOLE-3-ACETIC ACID INDUCIBLE 19); transcription factor	AT3G15540	0.000566035	-2.59222
253908_at	WES1	WES1; indole-3-acetic acid amido synthetase	AT4G27260	0.0046878	-2.59143
247604_at	COBL5	COBL5 (COBRA-LIKE PROTEIN 5 PRECURSOR)	AT5G60950	0.0015414	-2.58934
259723_at	IRT3	IRT3; cation transmembrane transporter/ metal ion transmembrane transporter	AT1G60960	0.00434464	-2.57853
248028_at	---	unknown protein	AT5G55620	0.000256921	-2.57749
266760_at	NGA1	NGA1 (NGATHA1); transcription factor	AT2G46870	0.00136028	-2.57455
250877_at	SDP1	SDP1 (SUGAR-DEPENDENT1); triacylglycerol lipase	AT5G04040	1.7506e-05	-2.56839
245302_at	KAN3	KAN3 (KANADI 3); DNA binding / transcription factor	AT4G17695	0.00195926	-2.56735
249486_at	---	protein kinase family protein	AT5G39030	0.000335557	-2.56665
249727_at	MRU1	unknown protein	AT5G35490	0.000709771	-2.56161
267209_at	---	unknown protein	AT2G30930	0.000480224	-2.56105
253125_at	---	DNAJ heat shock N-terminal domain-containing protein (J11)	AT4G36040	6.67971e-07	-2.56091
257922_at	ETR2	ETR2 (ethylene response 2); ethylene binding / glycogen synthase kinase 3/ prote	AT3G23150	0.00768714	-2.55974
250777_at	---	unknown protein	AT5G05440	5.75488e-05	-2.54715
263653_at	ERS2	ERS2 (ETHYLENE RESPONSE SENSOR 2); ethylene binding / glycogen synthase kinase 3	AT1G04310	3.59083e-05	-2.54574
250281_at	---	transcription regulator	AT5G13240	5.5862e-05	-2.54383
253394_at	VTE1	VTE1 (VITAMIN E DEFICIENT 1); tocopherol cyclase	AT4G32770	0.00651335	-2.54003
259431_at	PIP1C	PIP1C (PLASMA MEMBRANE INTRINSIC PROTEIN 1C); water channel	AT1G01620	4.36421e-06	-2.53966
266202_at	---	cinnamoyl-CoA reductase family	AT2G02400	4.58847e-06	-2.53817
248040_at	---	zinc finger (C3HC4-type RING finger) family protein	AT5G55970	0.00669752	-2.53695
261901_at	J8	J8; heat shock protein binding / unfolded protein binding	AT1G80920	3.7107e-06	-2.53577
265382_at	---	shikimate kinase family protein	AT2G16790	0.00211072	-2.53481
251427_at	BGLU16	BGLU16 (BETA GLUCOSIDASE 16); catalytic/ cation binding / hydrolase, hydrolyzing	AT3G60130	7.99588e-05	-2.53448
262114_at	NLA	NLA (nitrogen limitation adaptation); ubiquitin-protein ligase	AT1G02860	8.4903e-06	-2.53445
262237_at	---	thioesterase family protein	AT1G48320	8.97989e-05	-2.53017
253103_at	---	auxin-responsive protein, putative	AT4G36110	0.00519463	-2.53
261782_at	---	high mobility group (HMG1/2) family protein / ARID/BRIGHT DNA-binding domain-con	AT1G76110	0.000671298	-2.52699
260926_at	GLTP2	GLTP2 (glycolipid transfer protein 2); glycolipid binding / glycolipid transport	AT1G21360	0.00103354	-2.52454
245088_at	---	identical protein binding / serine-type endopeptidase	AT2G39850	0.00762101	-2.5244
254833_s_at	---	[AT4G12280, copper amine oxidase family protein];[AT4G12290, amine oxidase/ copp	AT4G12280	0.000201184	-2.52168
250180_at	---	GDSL-motif lipase/hydrolase family protein	AT5G14450	0.00962067	-2.52066
260137_at	---	senescence-associated family protein	AT1G66330	9.3607e-06	-2.52025
267083_at	TCH3	TCH3 (TOUCH 3); calcium ion binding	AT2G41100	0.00112881	-2.51935
252217_at	---	unknown protein	AT3G50140	0.00270821	-2.51745
260969_at	ATBETAFRUCT4	ATBETAFRUCT4; beta-fructofuranosidase/ hydrolase, hydrolyzing O-glycosyl compoun	AT1G12240	0.000393158	-2.51502
259520_at	---	unknown protein	AT1G12320	5.51317e-05	-2.51483
246843_at	---	unknown protein	AT5G26740	5.1079e-07	-2.51336
246927_s_at	---	[AT5G25260, FUNCTIONS IN: molecular_function unknown; INVOLVED IN: biological_pr	AT5G25260	0.00560965	-2.51226
260167_at	---	unknown protein	AT1G71970	1.21841e-05	-2.51204
263114_at	PSAD-2	PSAD-2 (photosystem I subunit D-2)	AT1G03130	0.000277731	-2.51131
253300_at	BCA5	carbonic anhydrase family protein / carbonate dehydratase family protein	AT4G33580	1.20426e-05	-2.50394
267477_at	PLPB	PLPB (PAS/LOV PROTEIN B); signal transducer/ two-component sensor	AT2G02710	2.58174e-05	-2.50374
253195_at	---	dihydroflavonol 4-reductase family / dihydrokaempferol 4-reductase family	AT4G35420	0.00746839	-2.50102
248004_at	PRA1,G2	PRA1,G2 (PRENYLATED RAB ACCEPTOR 1,G2)	AT5G56230	0.000497226	-2.4996
258181_at	---	nitrate transporter (NTP3)	AT3G21670	0.0125068	-2.49869
261822_at	---	unknown protein	AT1G11380	0.00168565	-2.49666
258293_at	PHO1	PHO1 (phosphate 1)	AT3G23430	0.0157929	-2.49607
262882_at	CYP89A2	CYP89A2 (CYTOCHROME P450 89A2); electron carrier/ heme binding / iron ion bindin	AT1G64900	1.34532e-05	-2.49577
251282_at	CRF6	CRF6 (CYTOKININ RESPONSE FACTOR 6); DNA binding / transcription factor	AT3G61630	0.00142038	-2.49336
259517_at	CAT1	CAT1 (CATALASE 1); catalase	AT1G20630	0.000159503	-2.49057
265547_at	---	unknown protein	AT2G28305	0.000955082	-2.48607
267537_at	GK-1	GK-1 (GUANYLATE KINASE 1); guanylate kinase	AT2G41880	1.16673e-05	-2.48509
267564_at	---	serine/threonine protein kinase, putative	AT2G30740	5.17693e-05	-2.48504
250694_at	HAT14	HAT14 (HOMEOBOX FROM ARABIDOPSIS THALIANA); DNA binding / transcription factor	AT5G06710	0.000168041	-2.48415
263345_s_at	LHCB2,1	[AT2G05070, LHCB2,2; chlorophyll binding];[AT2G05100, LHCB2,1; chlorophyll bindi	AT2G05070	0.000276876	-2.4832
264240_at	---	protein kinase family protein	AT1G54820	0.000480348	-2.4828
256788_at	CYP90D1	CYP90D1; oxidoreductase, acting on paired donors, with incorporation or reductio	AT3G13730	4.45644e-05	-2.48153
253161_at	SEN1	SEN1 (SENESCENCE 1)	AT4G35770	0.000993827	-2.47984
261748_at	---	unknown protein	AT1G76070	0.00655719	-2.47919
264561_at	---	uracil phosphoribosyltransferase, putative / UMP pyrophosphorylase, putative / U	AT1G55810	2.72028e-06	-2.47639
266106_at	ATATG8E	AtATG8e; microtubule binding	AT2G45170	3.23675e-07	-2.47347
260396_at	ho3	ho3 (HEME OXYGENASE 3); heme oxygenase (decyclizing)	AT1G69720	0.00166355	-2.47345
259708_at	---	hydrolase, alpha/beta fold family protein	AT1G77420	1.37369e-05	-2.47174
249242_at	---	alcohol dehydrogenase, putative	AT5G42250	0.000226489	-2.47019
254938_at	OPT7	OPT7 (OLIGOPEPTIDE TRANSPORTER 7); oligopeptide transporter	AT4G10770	1.17671e-06	-2.46858
264738_at	---	unknown protein	AT1G62250	1.16097e-05	-2.46459
256304_at	---	UbiE/COQ5 methyltransferase family protein	AT1G69523	0.000338947	-2.46171
248193_at	HGO	HGO (HOMOGENTISATE 1,2-DIOXYGENASE); homogentisate 1,2-dioxygenase	AT5G54080	0.000487846	-2.46
248697_at	---	thioesterase family protein	AT5G48370	6.6418e-06	-2.45984
265182_at	---	oxidoreductase, zinc-binding dehydrogenase family protein	AT1G23740	5.19678e-05	-2.45814
252123_at	F3H	F3H (FLAVANONE 3-HYDROXYLASE); naringenin 3-dioxygenase	AT3G51240	0.00410729	-2.45773
250133_at	TRXF2	ATF2; enzyme activator	AT5G16400	2.95246e-05	-2.45613
261594_at	AT-GTL1	AT-GTL1 (GT2-LIKE 1); DNA binding / transcription factor	AT1G33240	7.85817e-05	-2.45374
263490_at	MAX2	MAX2 (MORE AXILLARY BRANCHES 2); ubiquitin-protein ligase	AT2G42620	5.54322e-05	-2.45005
249739_at	TTG1	TTG1 (TRANSPARENT TESTA GLABRA 1); DNA binding / nucleotide binding / protein bi	AT5G24520	5.70916e-06	-2.44701
257618_at	---	ATP binding / protein kinase/ protein serine/threonine kinase/ protein tyrosine	AT3G24715	0.00260488	-2.4435
257766_at	IAA2	IAA2 (INDOLE-3-ACETIC ACID INDUCIBLE 2); transcription factor	AT3G23030	2.36399e-05	-2.44161
257204_at	RALFL24	RALFL24 (ralf-like 24); signal transducer	AT3G23805	0.000437269	-2.43929
246943_at	---	protein kinase family protein	AT5G25440	0.00518718	-2.43923
248606_at	CPuORF4	[AT5G49450, AtbZIP1 (Arabidopsis thaliana basic leucine-zipper 1); DNA binding /	AT5G49450	9.69233e-05	-2.43876
264902_at	---	unknown protein	AT1G23060	0.0134938	-2.4363
252765_at	---	unknown protein	AT3G42800	0.0156863	-2.43494
245524_at	---	INVOLVED IN: biological_process unknown; LOCATED IN: endomembrane system, integr	AT4G15920	8.68168e-05	-2.43459
264815_at	---	phagocytosis and cell motility protein ELMO1-related	AT1G03620	0.000293019	-2.43394
255296_at	---	FUNCTIONS IN: molecular_function unknown; INVOLVED IN: biological_process unknow	AT4G04790	0.000299927	-2.4335
266643_s_at	---	[AT2G29730, UGT71D1 (UDP-GLUCOSYL TRANSFERASE 71D1); UDP-glycosyltransferase/ qu	AT2G29730	0.00659303	-2.43314
251028_at	---	haloacid dehalogenase-like hydrolase family protein	AT5G02230	0.00309156	-2.43161
252296_at	---	copper-binding family protein	AT3G48970	0.00141914	-2.43085
260651_at	---	unknown protein	AT1G32460	1.92716e-05	-2.42983
262456_at	STP1	STP1 (SUGAR TRANSPORTER 1); carbohydrate transmembrane transporter/ sugar:hydrog	AT1G11260	6.48357e-06	-2.42827
254874_at	---	haloacid dehalogenase-like hydrolase family protein	AT4G11570	0.00029826	-2.42792
246150_at	---	integral membrane family protein	AT5G19930	0.000297877	-2.42419
264624_at	ERD6	ERD6 (EARLY RESPONSE TO DEHYDRATION 6); carbohydrate transmembrane transporter/	AT1G08930	0.000585109	-2.42317
265511_at	---	glycine-rich protein	AT2G05540	0.000275886	-2.42047
262322_at	---	FUNCTIONS IN: molecular_function unknown; INVOLVED IN: biological_process unknow	AT1G27590	3.09729e-05	-2.41482
263275_at	ALDH6B2	ALDH6B2; 3-chloroallyl aldehyde dehydrogenase/ methylmalonate-semialdehyde dehyd	AT2G14170	6.65866e-06	-2.40854
248873_at	---	disease resistance protein (TIR-NBS-LRR class), putative	AT5G46450	0.000615497	-2.40671
248067_at	---	agenet domain-containing protein / bromo-adjacent homology (BAH) domain-containi	AT5G55600	1.6692e-05	-2.40533
252859_at	---	AP2 domain-containing transcription factor, putative	AT4G39780	0.000793534	-2.4036
258421_at	---	nodulin MtN3 family protein	AT3G16690	0.000198608	-2.4014
261224_at	ATSBT5,2	ATSBT5,2; identical protein binding / serine-type endopeptidase	AT1G20160	0.00522843	-2.40068
267628_at	---	basic helix-loop-helix (bHLH) family protein	AT2G42280	0.000357823	-2.4002
260070_at	BEE3	BEE3 (BR ENHANCED EXPRESSION 3); DNA binding / transcription factor	AT1G73830	0.0111837	-2.39966
256877_at	---	FUNCTIONS IN: molecular_function unknown; INVOLVED IN: biological_process unknow	AT3G26470	0.0141992	-2.39361
252533_at	---	unknown protein	AT3G46110	0.00897282	-2.39313
263157_at	ALDH7B4	ALDH7B4 (Aldehyde Dehydrogenase 7B4); 3-chloroallyl aldehyde dehydrogenase/ oxid	AT1G54100	4.39496e-05	-2.39278
247919_at	---	eukaryotic translation initiation factor-related	AT5G57650	0.000125819	-2.39119
267580_at	---	unknown protein	AT2G41990	0.00106062	-2.39085
257476_at	---	F-box protein-related	AT1G80960	0.00429682	-2.39033
251272_at	ATHB-12	ATHB-12 (ARABIDOPSIS THALIANA HOMEOBOX 12); transcription activator/ transcripti	AT3G61890	0.0142883	-2.38937
250257_at	---	pentatricopeptide (PPR) repeat-containing protein	AT5G13770	0.000577906	-2.38711
263410_at	---	unknown protein	AT2G04039	5.96015e-05	-2.38705
252570_at	IVD	IVD (ISOVALERYL-COA-DEHYDROGENASE); ATP binding / isovaleryl-CoA dehydrogenase	AT3G45300	0.000661314	-2.38703
246034_at	---	GRAM domain-containing protein / ABA-responsive protein-related	AT5G08350	0.00104497	-2.38694
262910_at	---	FUNCTIONS IN: molecular_function unknown; INVOLVED IN: biological_process unknow	AT1G59710	5.73153e-07	-2.3859
258714_at	---	zinc finger (C3HC4-type RING finger) family protein	AT3G09770	9.37378e-06	-2.38552
251267_at	---	zinc knuckle (CCHC-type) family protein	AT3G62330	6.17091e-07	-2.38524
255733_at	---	unknown protein	AT1G25400	0.000533784	-2.38495
259608_at	ECT9	ECT9 (evolutionarily conserved C-terminal region 9)	AT1G27960	0.00186621	-2.38467
249408_at	MYB23	MYB23 (MYB DOMAIN PROTEIN 23); DNA binding / protein binding / transcription fac	AT5G40330	0.000189359	-2.38296
260983_at	---	unknown protein	AT1G53560	4.93839e-06	-2.38248
251248_at	PGP21	PGP21 (P-GLYCOPROTEIN 21); ATPase, coupled to transmembrane movement of substanc	AT3G62150	0.000679965	-2.38073
254638_at	---	transcription termination factor	AT4G18740	6.31939e-05	-2.37886
264175_at	---	chalcone and stilbene synthase family protein	AT1G02050	0.0123182	-2.37431
256754_at	CHUP1	CHUP1 (CHLOROPLAST UNUSUAL POSITIONING 1)	AT3G25690	1.35165e-05	-2.37256
258537_at	---	disease resistance protein (TIR-NBS class), putative	AT3G04210	0.0021365	-2.36999
254178_at	---	unknown protein	AT4G23880	0.00365798	-2.36654
266984_at	---	ACT domain-containing protein	AT2G39570	1.90258e-05	-2.3649
261265_at	---	zinc finger (C3HC4-type RING finger) family protein	AT1G26800	0.00637695	-2.36408
245336_at	---	unknown protein	AT4G16515	0.00826003	-2.36406
246030_at	---	L-ascorbate oxidase/ copper ion binding / oxidoreductase	AT5G21105	0.000651392	-2.35997
263433_at	MIPS2	MIPS2 (MYO-INOSITOL-1-PHOSTPATE SYNTHASE 2); binding / catalytic/ inositol-3-pho	AT2G22240	0.000565868	-2.35794
249087_at	ERF9	ERF9 (ERF DOMAIN PROTEIN 9); DNA binding / transcription factor/ transcription r	AT5G44210	0.00865878	-2.35703
260317_at	UBC5	UBC5 (ubiquitin-conjugating enzyme 5); ubiquitin-protein ligase	AT1G63800	5.8879e-05	-2.35478
249849_at	NIC2	NIC2 (NICOTINAMIDASE 2); catalytic/ nicotinamidase	AT5G23230	0.00628844	-2.35333
254561_at	---	unknown protein	AT4G19160	0.000177246	-2.35213
253218_at	SLP2	SLP2; serine-type peptidase	AT4G34980	5.30665e-05	-2.35119
247232_at	ATH13	ATATH13; transporter	AT5G64940	0.0078916	-2.35047
267467_at	DRIP2	DRIP2 (DREB2A-INTERACTING PROTEIN 2); protein binding / ubiquitin-protein ligase	AT2G30580	4.32e-05	-2.34772
251306_at	---	DNA-binding family protein / remorin family protein	AT3G61260	7.19191e-06	-2.34726
263159_at	RSH3	RSH3 (RELA/SPOT HOMOLOG 3); GTP diphosphokinase	AT1G54130	8.13288e-05	-2.3462
253911_at	---	S-locus protein kinase, putative	AT4G27300	0.000953588	-2.34074
256664_at	---	DNA-3-methyladenine glycosylase (MAG)	AT3G12040	0.00712352	-2.34043
253197_at	---	vestitone reductase-related	AT4G35250	2.84455e-07	-2.33901
263836_at	---	Bet v I allergen family protein	AT2G40330	0.00641708	-2.33422
264996_at	LINC1	LINC1 (LITTLE NUCLEI1)	AT1G67230	9.15154e-06	-2.33421
258059_at	ATNAC3	ATNAC3 (ARABIDOPSIS NAC DOMAIN CONTAINING PROTEIN 3); protein heterodimerization	AT3G29035	0.00905482	-2.33405
259685_at	AtPP2-A11	AtPP2-A11 (Phloem protein 2-A11); carbohydrate binding	AT1G63090	0.00105439	-2.333
247353_at	---	oxidoreductase, zinc-binding dehydrogenase family protein	AT5G63620	1.68568e-06	-2.33056
262244_at	CIPK17	CIPK17 (CBL-INTERACTING PROTEIN KINASE 17); ATP binding / kinase/ protein kinase	AT1G48260	0.00699121	-2.33036
249346_at	LTH1	LHT1; amino acid transmembrane transporter	AT5G40780	0.00569462	-2.3286
255551_at	KCO5	KCO5 (CA2+ ACTIVATED OUTWARD RECTIFYING K+ CHANNEL 5); outward rectifier potassi	AT4G01840	0.000149776	-2.32339
247745_at	COPT1	COPT1 (copper transporter 1); copper ion transmembrane transporter	AT5G59030	1.66659e-05	-2.32289
266707_at	---	unknown protein	AT2G03310	5.59732e-05	-2.31968
247368_at	---	FUNCTIONS IN: molecular_function unknown; INVOLVED IN: biological_process unknow	AT5G63320	2.60578e-05	-2.31405
248779_at	---	acetyl-CoA C-acyltransferase, putative / 3-ketoacyl-CoA thiolase, putative	AT5G47720	1.34096e-06	-2.31357
252917_at	---	zinc finger (B-box type) family protein	AT4G38960	0.0115742	-2.31282
257635_at	CYP71B4	CYP71B4; electron carrier/ heme binding / iron ion binding / monooxygenase/ oxyg	AT3G26280	6.31085e-05	-2.30924
266672_at	PHT4;1	PHT4;1; carbohydrate transmembrane transporter/ inorganic diphosphate transmembr	AT2G29650	0.000777748	-2.30875
259076_at	TMAC2	TMAC2 (TWO OR MORE ABRES-CONTAINING GENE 2)	AT3G02140	0.000297528	-2.30496
265170_at	BCA3	BCA3 (BETA CARBONIC ANHYDRASE 4); carbonate dehydratase/ zinc ion binding	AT1G23730	0.00115082	-2.30437
254924_at	ATMPK5	ATMPK5 (MAP KINASE 5); MAP kinase/ kinase	AT4G11330	0.000533763	-2.30341
245831_at	---	unknown protein	AT1G48840	0.000492329	-2.30171
257413_at	---	RNA recognition motif (RRM)-containing protein	AT1G22910	0.00105375	-2.30154
255068_at	CRY1	CRY1 (CRYPTOCHROME 1); ATP binding / blue light photoreceptor/ protein homodimer	AT4G08920	4.37677e-06	-2.30091
262421_at	---	unknown protein	AT1G50290	0.003116	-2.29854
255429_at	---	peroxisomal membrane protein-related	AT4G03410	5.8255e-05	-2.29769
259546_at	---	LOCATED IN: integral to membrane; EXPRESSED IN: 18 plant structures; EXPRESSED D	AT1G35350	0.00238621	-2.29246
267034_at	---	unknown protein	AT2G38310	0.000350408	-2.29037
255012_at	---	hydrolase, alpha/beta fold family protein	AT4G10030	3.51452e-06	-2.2899
259858_at	---	leucine-rich repeat transmembrane protein kinase, putative	AT1G68400	0.000283847	-2.28962
245266_at	---	peptidyl-prolyl cis-trans isomerase	AT4G17070	0.00043825	-2.28886
258250_at	FAD5	FAD5 (FATTY ACID DESATURASE 5); 16:0 monogalactosyldiacylglycerol desaturase/ ox	AT3G15850	4.23291e-05	-2.28803
253812_at	---	wound-responsive protein-related	AT4G28240	0.0002345	-2.28729
252991_at	---	protein kinase family protein	AT4G38470	0.00019518	-2.2871
254239_at	PIP1;5	PIP1;5 (PLASMA MEMBRANE INTRINSIC PROTEIN 1;5); water channel	AT4G23400	2.86775e-05	-2.28709
263032_at	---	unknown protein	AT1G23850	0.00318996	-2.28342
251788_at	---	unknown protein	AT3G55420	0.000457054	-2.28087
265569_at	PGR5	PGR5 (proton gradient regulation 5); electron carrier	AT2G05620	2.71917e-06	-2.28027
253716_at	---	F-box family protein	AT4G29420	0.00621523	-2.2794
257580_at	---	binding	AT3G06210	0.000237318	-2.27922
264696_at	---	unknown protein	AT1G70230	0.00690632	-2.27891
251459_at	---	unknown protein	AT3G60200	0.00112793	-2.27578
250487_at	---	magnesium transporter CorA-like family protein (MRS2-7)	AT5G09690	3.82409e-05	-2.2743
246350_at	---	unknown protein	AT1G16650	0.00720502	-2.27423
262872_at	---	unknown protein	AT1G64690	0.000603785	-2.27307
250941_at	---	protein kinase, putative	AT5G03320	1.78581e-05	-2.26874
246831_at	MSS1	MSS1; carbohydrate transmembrane transporter/ hexose:hydrogen symporter/ high-af	AT5G26340	0.00834493	-2.26799
248003_at	---	nucleoside-triphosphatase/ nucleotide binding	AT5G56220	0.00258037	-2.26757
256050_at	ATEXO70B2	ATEXO70B2 (exocyst subunit EXO70 family protein B2); protein binding	AT1G07000	0.00545179	-2.26701
260395_at	ATHB13	ATHB13; DNA binding / sequence-specific DNA binding / transcription factor	AT1G69780	0.000279429	-2.26619
260639_at	---	unknown protein	AT1G53180	0.000105336	-2.26543
251142_at	---	unknown protein	AT5G01015	0.00170815	-2.26459
264040_at	ACR5	ACR5; amino acid binding	AT2G03730	0.000175585	-2.26149
248037_at	OPT1	OPT1 (OLIGOPEPTIDE TRANSPORTER 1); oligopeptide transporter	AT5G55930	7.3971e-05	-2.25716
248027_at	ATKCO1	ATKCO1; calcium-activated potassium channel/ ion channel/ outward rectifier pota	AT5G55630	0.000212711	-2.25246
246051_at	GME	GME (GDP-D-MANNOSE 3',5'-EPIMERASE); GDP-mannose 3,5-epimerase/ NAD or NADH bind	AT5G28840	8.04691e-07	-2.25192
250669_at	PGIP2	PGIP2 (POLYGALACTURONASE INHIBITING PROTEIN 2); protein binding	AT5G06870	0.00137476	-2.25037
262850_at	GAI	GAI (GIBBERELLIC ACID INSENSITIVE); transcription factor	AT1G14920	0.000703918	-2.25023
250982_at	JKD	JKD (JACKDAW); nucleic acid binding / protein binding / protein homodimerization	AT5G03150	0.00123837	-2.25019
267063_at	---	unknown protein	AT2G41120	3.76259e-05	-2.24879
261026_at	---	unknown protein	AT1G01240	3.32122e-05	-2.24765
248968_at	---	pectinacetylesterase, putative	AT5G45280	0.0153588	-2.24715
250470_at	---	beta-hydroxyacyl-ACP dehydratase, putative	AT5G10160	4.97859e-06	-2.24679
245672_at	---	glycoside hydrolase family 28 protein / polygalacturonase (pectinase) family pro	AT1G56710	0.000739982	-2.246
245504_at	---	glutaredoxin family protein	AT4G15660	0.0178332	-2.24363
258566_at	GLR1,1	GLR1,1 (GLUTAMATE RECEPTOR 1,1); cation channel/ intracellular ligand-gated ion	AT3G04110	0.00315994	-2.24187
255639_at	APRR8	APRR8 (PSEUDO-RESPONSE REGULATOR 8); transcription regulator/ two-component resp	AT4G00760	0.00175006	-2.23841
260975_at	---	leucine-rich repeat family protein / protein kinase family protein	AT1G53430	0.000139671	-2.23667
263330_at	---	leucine-rich repeat family protein	AT2G15320	0.000242349	-2.23614
251946_at	---	unknown protein	AT3G53540	6.86837e-06	-2.23611
246211_at	GBF1	GBF1; sequence-specific DNA binding / transcription factor	AT4G36730	2.27203e-06	-2.23589
255957_at	---	senescence-associated protein-related	AT1G22160	0.00794632	-2.23511
250008_at	---	lipase class 3 family protein	AT5G18630	0.000425942	-2.23423
255692_at	GPAT8	GPAT8 (glycerol-3-phosphate acyltransferase 8); acyltransferase/ glycerol-3-phos	AT4G00400	0.00423279	-2.23202
259871_at	---	nodulin, putative	AT1G76800	0.0104547	-2.23173
254609_at	---	GDSL-motif lipase/hydrolase family protein	AT4G18970	0.00231889	-2.23084
253126_at	---	endonuclease/exonuclease/phosphatase family protein	AT4G36050	0.000239993	-2.23064
263073_at	---	auxin efflux carrier family protein	AT2G17500	0.00143498	-2.22948
265194_at	EFE	EFE (ETHYLENE-FORMING ENZYME); 1-aminocyclopropane-1-carboxylate oxidase	AT1G05010	6.84293e-05	-2.22777
255619_s_at	---	[AT4G01350, protein binding / zinc ion binding];[AT5G59920, ULI3; diacylglycerol	AT4G01350	0.000251698	-2.22774
249862_at	---	zinc finger (C3HC4-type RING finger) family protein	AT5G22920	0.000262403	-2.2268
256336_at	---	GCN5-related N-acetyltransferase (GNAT) family protein	AT1G72030	9.98053e-06	-2.22632
252282_at	---	glucosamine/galactosamine-6-phosphate isomerase family protein	AT3G49360	0.000220584	-2.22358
263953_at	OFP15	OFP15 (ARABIDOPSIS THALIANA OVATE FAMILY PROTEIN 15)	AT2G36050	0.00055202	-2.22294
251621_at	---	protein kinase, putative	AT3G57700	0.00572983	-2.22247
249309_at	BEL1	BEL1 (BELL 1); DNA binding / protein binding / transcription factor	AT5G41410	0.000811954	-2.22166
245506_at	---	glutaredoxin family protein	AT4G15700	0.000993287	-2.21812
260232_at	---	unknown protein	AT1G74640	1.85897e-05	-2.21593
259853_at	---	leucine-rich repeat transmembrane protein kinase, putative	AT1G72300	4.67184e-05	-2.21461
264467_at	---	FUNCTIONS IN: molecular_function unknown; INVOLVED IN: biological_process unknow	AT1G10140	0.00627123	-2.21408
247903_at	---	unknown protein	AT5G57340	0.000732123	-2.21061
263951_at	NHL12	NHL12	AT2G35960	0.002376	-2.20991
248404_at	ATTPPA	ATTPPA; trehalose-phosphatase	AT5G51460	0.00486332	-2.20875
251109_at	FER1	ATFER1; ferric iron binding / iron ion binding	AT5G01600	0.00536017	-2.20624
245479_at	---	proline-rich family protein	AT4G16140	0.00507658	-2.20526
262261_at	CLE17	CLE17 (CLAVATA3/ESR-RELATED 17); protein binding / receptor binding	AT1G70895	0.000112086	-2.20414
259887_at	---	protein kinase, putative	AT1G76360	1.39e-05	-2.2007
264022_at	---	unknown protein	AT2G21185	0.000544678	-2.19965
253575_at	---	AP2 domain-containing transcription factor, putative	AT4G31060	0.00311786	-2.1991
256165_at	---	unknown protein	AT1G48780	0.000351408	-2.19699
251629_at	VLN3	VLN3 (VILLIN 3); actin binding	AT3G57410	1.48305e-05	-2.19686
263869_at	PROPEP6	PROPEP6 (Elicitor peptide 6 precursor)	AT2G22000	0.00310808	-2.19501
259153_at	---	unknown protein	AT3G10250	0.00155197	-2.19418
257010_at	ATEXO70D3	ATEXO70D3 (exocyst subunit EXO70 family protein D3); protein binding	AT3G14090	9.15146e-06	-2.194
258393_at	---	unknown protein	AT3G15480	2.00327e-05	-2.19365
256793_at	---	VQ motif-containing protein	AT3G22160	2.22434e-05	-2.19247
264339_at	TPS8	ATTPS8; alpha,alpha-trehalose-phosphate synthase (UDP-forming)/ transferase, tra	AT1G70290	0.000170552	-2.18994
267644_s_at	---	[AT2G32880, meprin and TRAF homology domain-containing protein / MATH domain-con	AT2G32880	0.0173882	-2.18924
258939_at	---	unknown protein	AT3G10020	0.000103194	-2.18789
246095_at	---	homeotic gene regulator, putative	AT5G19310	0.00214799	-2.18747
253305_at	---	unknown protein	AT4G33666	0.0159524	-2.18688
245431_at	---	FUNCTIONS IN: molecular_function unknown; INVOLVED IN: biological_process unknow	AT4G17080	0.00012491	-2.18632
264506_at	GLP5	GLP5 (GERMIN-LIKE PROTEIN 5); manganese ion binding / nutrient reservoir	AT1G09560	4.17251e-05	-2.18598
257235_at	AtRABA1g	AtRABA1g (Arabidopsis Rab GTPase homolog A1g); GTP binding	AT3G15060	7.77049e-05	-2.18427
254410_at	---	protein kinase family protein	AT4G21410	0.0072337	-2.18182
253377_at	ADR1-L1	ADR1-L1 (ADR1-like 1); ATP binding / protein binding	AT4G33300	8.20642e-05	-2.18171
245877_at	---	GCN5-related N-acetyltransferase (GNAT) family protein	AT1G26220	0.000344458	-2.18164
255447_at	---	GTP-binding family protein	AT4G02790	0.00554655	-2.18156
260073_at	---	protein kinase family protein	AT1G73660	0.000750667	-2.17806
250857_at	---	unknown protein	AT5G04790	0.000793839	-2.17744
264841_at	---	ATP binding / kinase/ protein kinase/ protein serine/threonine kinase	AT1G03740	0.00662262	-2.17725
267029_at	ATIREG1	ATIREG1 (IRON-REGULATED PROTEIN 1); transporter	AT2G38460	0.000328871	-2.17598
245353_at	---	unknown protein	AT4G16000	0.0138496	-2.17514
260486_at	---	F-box family protein	AT1G51550	0.000126659	-2.17422
250613_at	IQD24	IQD24 (IQ-domain 24); calmodulin binding	AT5G07240	1.77836e-05	-2.1742
256061_at	---	unknown protein	AT1G07040	0.00124491	-2.17404
259848_at	---	leucine-rich repeat transmembrane protein kinase, putative	AT1G72180	6.24951e-05	-2.17136
265880_at	---	basic helix-loop-helix (bHLH) family protein	AT2G42300	0.00020311	-2.17131
258338_at	---	L-asparaginase, putative / L-asparagine amidohydrolase, putative	AT3G16150	0.000824543	-2.16839
249125_at	---	2-oxoglutarate-dependent dioxygenase, putative	AT5G43450	0.000362024	-2.1676
262304_at	MLP43	MLP43 (MLP-LIKE PROTEIN 43)	AT1G70890	0.0052553	-2.16674
245090_at	---	nodulin MtN21 family protein	AT2G40900	0.00772218	-2.16661
263352_at	---	unknown protein	AT2G22080	0.00685182	-2.1661
259398_at	PRA1,F1	PRA1,F1 (PRENYLATED RAB ACCEPTOR 1,F1)	AT1G17700	0.00603697	-2.16268
245281_at	CLA1	CLA1 (CLOROPLASTOS ALTERADOS 1); 1-deoxy-D-xylulose-5-phosphate synthase	AT4G15560	0.000254713	-2.16212
253654_at	---	unknown protein	AT4G30060	0.0036075	-2.16045
267483_at	UTR1	UTR1 (UDP-GALACTOSE TRANSPORTER 1); UDP-galactose transmembrane transporter/ UDP	AT2G02810	0.00316507	-2.1598
254545_at	---	immunophilin / FKBP-type peptidyl-prolyl cis-trans isomerase family protein	AT4G19830	0.000279547	-2.15878
263443_at	KCS12	KCS12 (3-KETOACYL-COA SYNTHASE 12); acyltransferase/ catalytic/ transferase, tra	AT2G28630	4.23207e-05	-2.15866
253854_at	---	FUNCTIONS IN: molecular_function unknown; INVOLVED IN: biological_process unknow	AT4G27900	0.000166756	-2.15825
266892_at	AtGLDP2	AtGLDP2 (Arabidopsis thaliana glycine decarboxylase P-protein 2); ATP binding /	AT2G26080	2.36996e-05	-2.15809
250005_at	---	zinc finger (C3HC4-type RING finger) family protein	AT5G18760	3.48896e-05	-2.15731
262705_at	---	protein kinase family protein	AT1G16260	0.00292602	-2.15528
254193_at	---	unknown protein	AT4G23870	0.0160305	-2.15309
263126_at	---	SOUL heme-binding family protein	AT1G78460	0.00124556	-2.15229
247934_at	---	unknown protein	AT5G57000	5.18977e-05	-2.14805
261727_at	SMT3	SMT3 (STEROL METHYLTRANSFERASE 3); S-adenosylmethionine-dependent methyltransfer	AT1G76090	0.000148938	-2.14532
254211_at	SGT1A	SGT1A; protein binding	AT4G23570	8.67692e-05	-2.14385
250582_at	---	DNA binding / transcription factor	AT5G07580	0.000436691	-2.14355
267279_at	---	unknown protein	AT2G19460	0.000236519	-2.14291
250911_at	CTR1	CTR1 (CONSTITUTIVE TRIPLE RESPONSE 1); kinase/ protein binding / protein serine/	AT5G03730	4.00293e-05	-2.14282
258777_at	---	unknown protein	AT3G11850	0.000226392	-2.14277
249985_at	---	protein kinase family protein	AT5G18500	0.00136598	-2.14217
251649_at	ACA11	ACA11 (autoinhibited Ca2+-ATPase 11); calcium-transporting ATPase/ calmodulin bi	AT3G57330	6.24327e-05	-2.142
258376_at	---	FUNCTIONS IN: molecular_function unknown; INVOLVED IN: biological_process unknow	AT3G17680	0.00344125	-2.14069
245946_at	---	glyoxal oxidase-related	AT5G19580	0.00173357	-2.1373
251160_at	---	endonuclease/exonuclease/phosphatase family protein	AT3G63240	1.26358e-05	-2.13619
266361_at	---	calcium-binding EF hand family protein	AT2G32450	2.65164e-05	-2.13574
251133_at	---	amino acid permease, putative	AT5G01240	0.00022751	-2.13514
255231_at	---	F-box family protein (FBL20)	AT4G05460	2.87742e-06	-2.1347
267127_at	MES3	MES3 (METHYL ESTERASE 3); hydrolase, acting on ester bonds / methyl indole-3-ace	AT2G23610	9.16067e-06	-2.1343
266921_at	CYP86A8	CYP86A8; fatty acid (omega-1)-hydroxylase/ oxygen binding	AT2G45970	0.00115039	-2.13374
266950_at	---	hydroxyproline-rich glycoprotein family protein	AT2G18910	0.000129468	-2.13368
259234_at	---	unknown protein	AT3G11620	0.000748779	-2.13105
258782_at	---	dihydroneopterin aldolase, putative	AT3G11750	2.99749e-05	-2.12839
261937_at	---	proton-dependent oligopeptide transport (POT) family protein	AT1G22570	3.19983e-05	-2.12748
257879_at	---	unknown protein	AT3G17160	7.35544e-05	-2.12497
246137_at	LSH1	LSH1 (LIGHT-DEPENDENT SHORT HYPOCOTYLS 1)	AT5G28490	0.00419731	-2.12105
264307_at	---	unknown protein	AT1G61900	1.88314e-06	-2.12088
257260_at	---	phototropic-responsive NPH3 protein-related	AT3G22104	0.00647202	-2.11877
249485_at	---	protein kinase family protein	AT5G39020	0.000173946	-2.11848
256030_at	---	leucine-rich repeat transmembrane protein kinase, putative	AT1G34110	0.00220901	-2.11723
258788_at	---	MD-2-related lipid recognition domain-containing protein / ML domain-containing	AT3G11780	2.95274e-05	-2.11615
266583_at	---	unknown protein	AT2G46220	7.1231e-05	-2.11197
258191_at	VTI13	VTI13; SNARE binding / receptor	AT3G29100	0.000128489	-2.10755
248014_at	---	zinc finger (C3HC4-type RING finger) family protein	AT5G56340	0.00223439	-2.1027
258530_at	---	unknown protein	AT3G06840	0.000420243	-2.10115
256396_at	---	unknown protein	AT3G06150	7.62267e-05	-2.10091
266424_at	---	glutaredoxin family protein	AT2G41330	0.00182031	-2.09993
259803_at	PATL1	PATL1 (PATELLIN 1); transporter	AT1G72150	7.38196e-05	-2.09662
260877_at	---	unknown protein	AT1G21500	0.00148889	-2.09627
264449_at	NPGR1	NPGR1 (NO POLLEN GERMINATION RELATED 1); calmodulin binding	AT1G27460	0.00555647	-2.09515
251750_at	---	UDP-glucoronosyl/UDP-glucosyl transferase family protein	AT3G55710	0.0150536	-2.09483
265424_at	---	mannitol transporter, putative	AT2G20780	0.000634604	-2.09417
249118_at	---	phosphoinositide binding	AT5G43870	0.00101657	-2.09077
261635_at	---	unknown protein	AT1G50020	1.90944e-05	-2.08912
262700_at	---	INVOLVED IN: biological_process unknown; LOCATED IN: cell wall, vacuole; EXPRESS	AT1G76020	9.79901e-06	-2.08623
245884_at	---	2-oxoisovalerate dehydrogenase, putative / 3-methyl-2-oxobutanoate dehydrogenase	AT5G09300	0.0163315	-2.08623
251178_at	CKX6	CKX6 (CYTOKININ OXIDASE/DEHYDROGENASE 6); cytokinin dehydrogenase	AT3G63440	0.00907797	-2.08611
255506_at	GATL6	GATL6; polygalacturonate 4-alpha-galacturonosyltransferase/ transferase, transfe	AT4G02130	0.00503522	-2.07931
257502_at	---	unknown protein	AT1G78110	0.00858864	-2.07776
256033_at	UGT71C4	UGT71C4 (UDP-GLUCOSYL TRANSFERASE 71C4); quercetin 3-O-glucosyltransferase/ quer	AT1G07250	1.40033e-05	-2.07751
246114_at	DIN10	DIN10 (DARK INDUCIBLE 10); hydrolase, hydrolyzing O-glycosyl compounds	AT5G20250	3.42355e-05	-2.0763
261667_at	---	lipase family protein	AT1G18460	7.68587e-05	-2.07592
260287_at	---	kelch repeat-containing F-box family protein	AT1G80440	0.000709374	-2.07544
260988_at	MAP3KA	MAP3KA; ATP binding / kinase/ protein kinase/ protein serine/threonine kinase	AT1G53570	5.68628e-06	-2.07538
255502_at	---	lectin protein kinase family protein	AT4G02410	0.003797	-2.07516
265884_at	---	nucleolar protein gar2-related	AT2G42320	0.000133458	-2.07317
255719_at	---	membrane protein, putative	AT1G32080	0.000595392	-2.07288
254258_at	TET5	TET5 (TETRASPANIN5)	AT4G23410	0.00843133	-2.07166
246154_at	---	plastid-lipid associated protein PAP-related / fibrillin-related	AT5G19940	7.55882e-06	-2.07031
254248_at	---	protein kinase family protein	AT4G23270	0.00246056	-2.06933
245487_at	PHYD	PHYD (PHYTOCHROME DEFECTIVE D); G-protein coupled photoreceptor/ red or far-red	AT4G16250	0.000626354	-2.06735
260806_at	---	RNA recognition motif (RRM)-containing protein	AT1G78260	0.00177622	-2.06732
253647_at	---	microtubule-associated protein	AT4G29950	4.83616e-05	-2.06695
245156_at	CPK7	CPK7 (calmodulin-domain protein kinase 7); ATP binding / calcium ion binding / c	AT5G12480	1.17835e-06	-2.06661
267289_at	---	protein kinase family protein / peptidoglycan-binding LysM domain-containing pro	AT2G23770	0.000786737	-2.06519
247931_at	---	lactoylglutathione lyase family protein / glyoxalase I family protein	AT5G57040	3.02542e-05	-2.06405
249843_at	SGS3	SGS3 (SUPPRESSOR OF GENE SILENCING 3)	AT5G23570	0.00213417	-2.06353
249071_at	---	MATE efflux family protein	AT5G44050	0.00806682	-2.06163
256458_at	---	integral membrane protein, putative	AT1G75220	1.69282e-06	-2.06118
261108_at	ACS10	ACS10 (ACC SYNTHASE 10); 1-aminocyclopropane-1-carboxylate synthase/ L-aspartate	AT1G62960	7.46825e-05	-2.06076
250346_at	---	protein homodimerization	AT5G11950	0.000701148	-2.06047
258207_at	RSH2	RSH2 (RELA-SPOT HOMOLOG 2); GTP diphosphokinase	AT3G14050	0.00453934	-2.05938
261934_at	UGT85A1	UGT85A1; UDP-glycosyltransferase/ cis-zeatin O-beta-D-glucosyltransferase/ glucu	AT1G22400	3.89409e-05	-2.05801
251870_at	---	early-responsive to dehydration protein-related / ERD protein-related	AT3G54510	0.0060014	-2.05699
265136_at	---	structural molecule/ transmembrane receptor	AT1G51270	0.00188883	-2.0565
248551_at	WR3	WR3 (WOUND-RESPONSIVE 3); nitrate transmembrane transporter	AT5G50200	0.000843403	-2.0559
249887_at	---	unknown protein	AT5G22310	0.000722493	-2.05582
245352_at	UGT84A3	UGT84A3; UDP-glycosyltransferase/ sinapate 1-glucosyltransferase/ transferase, t	AT4G15490	0.000406461	-2.05557
259873_s_at	---	[AT1G76720, GTP binding / GTPase/ translation initiation factor];[AT1G76820, GTP	AT1G76720	0.000914364	-2.05474
246072_at	PI	PI (PISTILLATA); DNA binding / transcription factor	AT5G20240	0.00852544	-2.05136
252759_at	---	pentatricopeptide (PPR) repeat-containing protein	AT3G42630	7.25124e-06	-2.05135
258075_at	HMT-1	HMT-1; homocysteine S-methyltransferase	AT3G25900	3.34526e-05	-2.05068
255031_at	---	RNase H domain-containing protein	AT4G09490	0.000172036	-2.04822
264021_at	---	auxin-responsive protein, putative	AT2G21200	4.59215e-06	-2.04671
260543_at	INT1	INT1 (INOSITOL TRANSPORTER 1); carbohydrate transmembrane transporter/ myo-inosi	AT2G43330	0.00205399	-2.04595
251591_at	---	peptidase S41 family protein	AT3G57680	0.00542222	-2.04572
246839_at	---	unknown protein	AT5G26720	7.55617e-05	-2.04385
263687_at	---	peptidyl-prolyl cis-trans isomerase cyclophilin-type family protein	AT1G26940	5.50234e-05	-2.04342
253022_at	---	unknown protein	AT4G38060	0.000434518	-2.04144
263237_at	---	DNA binding / transcription factor	AT1G10610	0.00177196	-2.03936
264767_at	SD1-29	SD1-29 (S-DOMAIN-1 29); carbohydrate binding / kinase/ protein kinase	AT1G61380	0.0106803	-2.03773
248713_at	NSP5	NSP5 (NITRILE SPECIFIER PROTEIN 5)	AT5G48180	0.0024972	-2.0372
258617_at	---	calmodulin, putative	AT3G03000	0.00759305	-2.03622
251443_at	---	kelch repeat-containing F-box family protein	AT3G59940	0.000536507	-2.03554
250993_at	---	synbindin, putative	AT5G02280	9.66977e-06	-2.03479
247540_at	---	AP2 domain-containing transcription factor family protein	AT5G61590	0.00025057	-2.03379
248502_at	---	zinc finger (MYND type) family protein	AT5G50450	0.000243485	-2.0316
251071_at	---	ATP binding / kinase/ protein serine/threonine kinase	AT5G01950	0.00141339	-2.03017
261141_at	---	ATP-dependent protease La (LON) domain-containing protein	AT1G19740	8.86147e-06	-2.0285
256433_at	SAG20	SAG20 (SENESCENCE ASSOCIATED GENE 20)	AT3G10985	0.000193511	-2.02822
245285_s_at	SBP1	[AT4G14030, SBP1 (selenium-binding protein 1); selenium binding];[AT4G14040, SBP	AT4G14030	0.000421677	-2.02652
255671_at	---	unknown protein	AT4G00355	3.23743e-05	-2.0264
253387_at	AtGLDP1	AtGLDP1 (Arabidopsis thaliana glycine decarboxylase P-protein 1); catalytic/ gly	AT4G33010	0.000278261	-2.0259
247780_at	---	dehydrodolichyl diphosphate synthase, putative / DEDOL-PP synthase, putative	AT5G58770	0.00165448	-2.02562
255021_at	---	glycine-rich protein	AT4G10330	1.54325e-05	-2.02491
261005_at	---	FAD-binding domain-containing protein	AT1G26420	0.00524456	-2.02433
264210_at	MYB3	MYB3 (MYB DOMAIN PROTEIN 3); DNA binding / transcription factor	AT1G22640	0.00274908	-2.02098
252502_at	COPT2	COPT2; copper ion transmembrane transporter/ high affinity copper ion transmembr	AT3G46900	0.00921903	-2.02037
253302_at	---	unknown protein	AT4G33660	0.00303819	-2.02025
252250_at	---	ATP binding	AT3G49790	9.44877e-05	-2.01973
247734_at	---	unknown protein	AT5G59400	0.000173306	-2.01938
247108_at	RMR1	JR700; peptidase/ protein binding / zinc ion binding	AT5G66160	0.000510891	-2.01932
254553_at	---	disease resistance protein (TIR-NBS-LRR class), putative	AT4G19530	0.000213508	-2.01892
267169_at	---	short-chain dehydrogenase/reductase (SDR) family protein	AT2G37540	0.00106445	-2.0181
262793_at	CYP71B7	CYP71B7; electron carrier/ heme binding / iron ion binding / monooxygenase/ oxyg	AT1G13110	0.00052779	-2.01787
260968_at	---	thylakoid lumenal protein-related	AT1G12250	0.000105805	-2.01766
264455_at	---	pentatricopeptide (PPR) repeat-containing protein	AT1G10330	2.16377e-07	-2.01671
252834_at	---	protein binding / zinc ion binding	AT4G40070	0.00231305	-2.01605
264840_at	---	leucine-rich repeat family protein	AT1G03440	0.00115161	-2.01509
263757_at	---	cysteine proteinase A494, putative / thiol protease, putative	AT2G21430	0.0135023	-2.01443
255895_at	---	[AT1G18020, 12-oxophytodienoate reductase, putative];[AT1G17990, 12-oxophytodien	AT1G18020	0.0034514	-2.01312
248031_at	---	unknown protein	AT5G55640	0.00129777	-2.01165
254298_at	PGR5-LIKE A	PGR5-LIKE A	AT4G22890	2.41608e-05	-2.01149
262626_at	FTSH8	FTSH8; ATP-dependent peptidase/ ATPase/ metallopeptidase/ zinc ion binding	AT1G06430	2.76975e-05	-2.01061
245637_at	---	purple acid phosphatase family protein	AT1G25230	8.19781e-05	-2.00811
246935_at	EBF2	EBF2 (EIN3-BINDING F BOX PROTEIN 2); protein binding	AT5G25350	0.000633901	-2.00799
261611_at	---	protein kinase family protein	AT1G49730	0.000332068	-2.00235
250530_at	---	DDT domain-containing protein	AT5G08630	0.000370861	-2.00126
254053_s_at	---	[AT4G25310, oxidoreductase, 2OG-Fe(II) oxygenase family protein];[AT4G25300, oxi	AT4G25310	0.00262457	-2.00078
266235_at	AtPP2-B10	AtPP2-B10 (Phloem protein 2-B10); carbohydrate binding	AT2G02360	0.000578629	-2.00077
260047_at	---	glycosyl transferase family 28 protein	AT1G73740	6.32699e-05	-2.00074
246326_at	REV7	REV7; DNA binding	AT1G16590	4.80475e-05	-2.00052
258729_at	ANT1	ANT1 (AROMATIC AND NEUTRAL TRANSPORTER 1); amino acid transmembrane transporter/	AT3G11900	5.93545e-05	-2.00045
260477_at	---	protein kinase family protein	AT1G11050	0.0109382	-1.99999
245702_at	SYTC	SYTC	AT5G04220	0.00123832	-1.99903
263499_at	TTL3	TTL3 (TETRATRICOPETIDE-REPEAT THIOREDOXIN-LIKE 3); binding / protein binding	AT2G42580	0.000434062	-1.99795
260179_at	HWI1	HWI1 (HOPW1-1-INDUCED GENE1)	AT1G70690	0.00408509	-1.99771
267519_at	HSI2	HSI2 (HIGH-LEVEL EXPRESSION OF SUGAR-INDUCIBLE GENE 2); transcription factor/ tr	AT2G30470	0.00946257	-1.99592
251059_at	CIPK15	CIPK15 (CBL-INTERACTING PROTEIN KINASE 15); kinase/ protein kinase	AT5G01810	0.000742603	-1.99547
246976_s_at	---	ABC1 family protein	AT5G24810	0.00855051	-1.99477
255255_at	---	unknown protein	AT4G05070	0.000149571	-1.9942
250028_at	---	unknown protein	AT5G18130	0.00204873	-1.99329
256725_at	---	unknown protein	AT2G34070	2.41934e-05	-1.99326
249140_at	---	F-box family protein (FBX6)	AT5G43190	0.000278217	-1.99175
259932_at	STOP1	STOP1 (sensitive to proton rhizotoxicity 1); nucleic acid binding / transcriptio	AT1G34370	7.28543e-06	-1.99072
251422_at	---	sec61beta family protein	AT3G60540	0.00438934	-1.99064
255344_s_at	---	[AT4G04570, protein kinase family protein];[AT4G04540, protein kinase family pro	AT4G04570	0.00159643	-1.98923
245701_at	GLU1	GLU1 (GLUTAMATE SYNTHASE 1); glutamate synthase (ferredoxin)	AT5G04140	0.000784325	-1.98922
250875_at	---	calmodulin binding	AT5G04020	0.000124966	-1.98898
248006_at	HAP8	HAP8 (HAPLESS 8)	AT5G56250	0.000153428	-1.98766
262796_at	XCP2	XCP2 (xylem cysteine peptidase 2); cysteine-type peptidase/ peptidase	AT1G20850	0.001734	-1.98735
263586_at	---	phox (PX) domain-containing protein	AT2G25350	0.00553104	-1.98438
256727_at	---	unknown protein	AT3G52240	1.98045e-05	-1.984
256111_at	---	vacuolar ATP synthase catalytic subunit-related / V-ATPase-related / vacuolar pr	AT1G16820	0.000798206	-1.97957
260190_at	---	lipoxygenase family protein	AT1G67560	1.20851e-05	-1.97938
247853_at	PHOT2	PHOT2 (PHOTOTROPIN 2); FMN binding / blue light photoreceptor/ kinase/ protein s	AT5G58140	0.000253365	-1.97889
251324_at	PIP1A	PIP1A (PLASMA MEMBRANE INTRINSIC PROTEIN 1A); water channel	AT3G61430	0.00166752	-1.97884
266589_at	---	myosin heavy chain-related	AT2G46250	0.00137884	-1.97519
266091_at	emb1513	emb1513 (embryo defective 1513); copper ion transmembrane transporter	AT2G37920	0.000102121	-1.97396
245317_at	---	integral membrane family protein	AT4G15610	0.0122901	-1.97377
265989_at	---	basic helix-loop-helix (bHLH) family protein	AT2G24260	0.00666858	-1.97304
245793_at	---	binding / catalytic/ coenzyme binding	AT1G32220	0.000314434	-1.97068
247924_at	---	xylose isomerase family protein	AT5G57655	0.00524423	-1.96925
267170_at	---	glycosyltransferase family 14 protein / core-2/I-branching enzyme family protein	AT2G37585	0.00137724	-1.96921
246591_at	---	potassium transporter, putative	AT5G14880	0.000762423	-1.968
261453_at	---	O-methyltransferase, putative	AT1G21130	0.00589138	-1.96665
258141_at	HON4	HON4; DNA binding	AT3G18035	3.70003e-05	-1.9661
247188_at	GRF8	GRF8 (GENERAL REGULATORY FACTOR 8); protein binding / protein phosphorylated ami	AT5G65430	1.83065e-06	-1.9656
263981_at	PAR1	PAR1 (PHY RAPIDLY REGULATED 1)	AT2G42870	8.49176e-05	-1.96356
267492_at	---	histone H1,2	AT2G30620	3.46479e-05	-1.96187
250443_at	RBK1	RBK1 (Rop Binding protein Kinases 1); ATP binding / kinase/ protein kinase/ prot	AT5G10520	0.00277368	-1.95927
266767_at	---	plastid-lipid associated protein PAP / fibrillin family protein	AT2G46910	0.000106653	-1.95894
246553_at	EDL1	EDL1 (EID1-like 1)	AT5G15440	9.24977e-06	-1.95747
247664_at	TOE2	TOE2; DNA binding / transcription factor	AT5G60120	8.11227e-05	-1.95602
245456_at	RPP5	RPP5 (RECOGNITION OF PERONOSPORA PARASITICA 5); nucleotide binding	AT4G16950	3.03499e-05	-1.9538
252890_at	BRI1	BRI1 (BRASSINOSTEROID INSENSITIVE 1); kinase/ protein binding / protein heterodi	AT4G39400	0.00217587	-1.95259
255468_at	---	transducin family protein / WD-40 repeat family protein	AT4G03020	3.56731e-05	-1.95243
265301_s_at	---	[AT2G13960, myb family transcription factor];[AT5G02320, MYB3R-5 (MYB DOMAIN PRO	AT2G13960	0.00892243	-1.9522
245885_at	EXL4	EXL4 (EXORDIUM LIKE 4)	AT5G09440	0.00165109	-1.95198
253722_at	---	zinc finger (CCCH-type) family protein	AT4G29190	0.0125555	-1.95061
247166_at	---	FUNCTIONS IN: molecular_function unknown; INVOLVED IN: biological_process unknow	AT5G65840	0.00124771	-1.95027
256997_at	---	subtilase family protein	AT3G14067	0.00747528	-1.94906
253391_at	---	ferredoxin-related	AT4G32590	0.000261041	-1.94862
251962_at	PIP2A	PIP2A (PLASMA MEMBRANE INTRINSIC PROTEIN 2A); water channel	AT3G53420	0.00407557	-1.94611
246079_at	---	FUNCTIONS IN: molecular_function unknown; INVOLVED IN: biological_process unknow	AT5G20450	0.0150614	-1.94518
254691_at	---	unknown protein	AT4G17840	0.000104241	-1.94515
265902_at	---	agenet domain-containing protein	AT2G25590	0.00180258	-1.94483
260037_at	RAV2	RAV2 (REGULATOR OF THE ATPASE OF THE VACUOLAR MEMBRANE); DNA binding / transcrip	AT1G68840	0.00846	-1.94438
258845_at	---	unknown protein	AT3G03150	8.40399e-06	-1.94437
265512_at	---	FUNCTIONS IN: molecular_function unknown; INVOLVED IN: biological_process unknow	AT2G05590	0.000333491	-1.9443
248264_at	---	myosin heavy chain-related	AT5G53310	0.000891234	-1.94313
259752_at	LPR2	LPR2 (Low Phosphate Root2); copper ion binding / oxidoreductase	AT1G71040	4.79406e-05	-1.94159
253324_at	---	zinc finger (C3HC4-type RING finger) family protein	AT4G33940	1.49438e-05	-1.94027
251719_at	---	unknown protein	AT3G56140	2.09915e-06	-1.93985
256786_at	---	URF 4-related	AT3G13740	0.000381177	-1.93942
257745_at	---	unknown protein	AT3G29240	4.60082e-05	-1.93863
262773_at	LINC2	LINC2 (LITTLE NUCLEI2)	AT1G13220	0.00609166	-1.93856
245074_at	---	protein kinase family protein	AT2G23200	0.00594329	-1.93758
255982_at	OHP2	OHP2 (ONE-HELIX PROTEIN 2)	AT1G34000	5.97949e-06	-1.93718
250751_at	---	UDP-glucoronosyl/UDP-glucosyl transferase family protein	AT5G05890	5.55035e-05	-1.937
246146_at	---	protein kinase family protein	AT5G20050	0.000534353	-1.93694
259310_s_at	---	[AT3G05160, sugar transporter, putative];[AT3G05165, sugar transporter, putative	AT3G05160	0.0013597	-1.93656
261060_at	---	phosphoinositide phosphatase family protein	AT1G17340	0.000134084	-1.93536
251815_at	CXIP1	CXIP1 (CAX INTERACTING PROTEIN 1); antiporter/ glutathione disulfide oxidoreduct	AT3G54900	1.86843e-06	-1.93392
264328_at	IAA10	IAA10; transcription factor	AT1G04100	0.00130077	-1.93335
245759_at	---	INVOLVED IN: biological_process unknown; LOCATED IN: cellular_component unknown;	AT1G66900	0.000120823	-1.93304
254618_at	IRX1	IRX1 (IRREGULAR XYLEM 1); cellulose synthase/ transferase, transferring glycosyl	AT4G18780	0.00478277	-1.93297
267246_at	WRKY25	WRKY25; transcription factor	AT2G30250	0.00487852	-1.93276
252751_at	---	zinc finger (C3HC4-type RING finger) family protein	AT3G43430	0.00475513	-1.93254
266904_at	---	transketolase family protein	AT2G34590	0.000129533	-1.9319
267035_at	AGT3	AGT3 (ALANINE:GLYOXYLATE AMINOTRANSFERASE 3); alanine-glyoxylate transaminase/ c	AT2G38400	1.72084e-05	-1.93146
247140_at	---	kinectin-related	AT5G66250	0.000523188	-1.93112
250842_at	VTE5	VTE5 (vitamin E pathway gene5); phosphatidate cytidylyltransferase/ phytol kinas	AT5G04490	1.47358e-06	-1.9311
261769_at	PETE1	PETE1 (PLASTOCYANIN 1); copper ion binding / electron carrier	AT1G76100	0.000535834	-1.93
245096_at	ATCYSA	ATCYSA (CYSTATIN A); cysteine-type endopeptidase inhibitor	AT2G40880	0.00106801	-1.929
265342_at	---	basic helix-loop-helix (bHLH) family protein	AT2G18300	0.00157806	-1.92838
251037_at	UNE18	UNE18 (UNFERTILIZED EMBRYO SAC 18); oxysterol binding / sterol binding	AT5G02100	0.00096849	-1.92774
266803_at	APK1B	APK1B; ATP binding / kinase/ protein kinase/ protein serine/threonine kinase	AT2G28930	0.00302246	-1.92719
251797_at	AGF2	AGF2 (AT-hook protein of GA feedback 2)	AT3G55560	6.68591e-06	-1.92594
262598_at	---	unknown protein	AT1G15260	0.0011062	-1.92553
261144_s_at	---	[AT1G19660, wound-responsive family protein];[AT1G75380, wound-responsive protei	AT1G19660	0.000448897	-1.92502
246396_at	BCA6	carbonic anhydrase family protein / carbonate dehydratase family protein	AT1G58180	0.00128576	-1.92405
266485_at	---	esterase/lipase/thioesterase family protein	AT2G47630	0.00599006	-1.92253
264774_at	---	unknown protein	AT1G22890	0.000519826	-1.92191
253075_at	---	disease resistance protein (TIR-NBS-LRR class), putative	AT4G36150	0.00388635	-1.92166
265573_at	---	nucleic acid binding / transcription factor/ zinc ion binding	AT2G28200	0.00859093	-1.92109
261118_at	---	ATP-dependent protease La (LON) domain-containing protein	AT1G75460	0.00278414	-1.92021
254893_at	PLDGAMMA2	PLDGAMMA2; phospholipase D	AT4G11830	1.97325e-05	-1.91978
247829_at	---	protein kinase family protein	AT5G58520	0.00120018	-1.91964
259605_at	PUB45	PUB45 (PLANT U-BOX 45); ubiquitin-protein ligase	AT1G27910	0.0119898	-1.91912
263113_at	---	GCN5-related N-acetyltransferase (GNAT) family protein	AT1G03150	0.000165998	-1.91887
265772_at	RKF3	RKF3 (RECEPTOR-LIKE KINASE IN IN FLOWERS 3); kinase/ receptor signaling protein	AT2G48010	0.000117695	-1.9187
247347_at	SHA1	SHA1 (shoot apical meristem arrest 1); protein binding / zinc ion binding	AT5G63780	1.96605e-05	-1.91803
249355_at	---	unknown protein	AT5G40500	6.47774e-05	-1.91742
255910_at	---	protein phosphatase 2C, putative / PP2C, putative	AT1G18030	6.73476e-05	-1.91695
255364_s_at	---	[AT4G22240, plastid-lipid associated protein PAP, putative];[AT4G04020, FIB (FIB	AT4G22240	0.000393979	-1.91647
264209_at	RABG3B	RABG3B; GTP binding	AT1G22740	0.000963342	-1.9152
254723_at	AMT1;1	AMT1;1 (AMMONIUM TRANSPORTER 1;1); ammonium transmembrane transporter	AT4G13510	0.0115738	-1.91505
254572_at	---	alcohol oxidase-related	AT4G19380	0.00102212	-1.9142
261165_at	EMB3003	EMB3003 (embryo defective 3003); acyltransferase/ dihydrolipoyllysine-residue ac	AT1G34430	5.21269e-06	-1.91415
249235_at	BG_PPAP	ATBG_PAP; glucan endo-1,3-beta-D-glucosidase/ hydrolase, hydrolyzing O-glycosyl	AT5G42100	0.00254446	-1.9115
266929_at	---	DNA-binding family protein	AT2G45850	0.0106306	-1.91113
245407_at	RABB1C	RABB1C (ARABIDOPSIS RAB GTPASE HOMOLOG B1C); GTP binding / GTPase	AT4G17170	9.6235e-06	-1.90882
258677_at	PK1	PK1 (PROTEIN-SERINE KINASE 1); kinase/ protein binding / protein kinase/ protein	AT3G08730	9.29053e-07	-1.9086
260667_at	KCS4	KCS4 (3-KETOACYL-COA SYNTHASE 4); acyltransferase/ catalytic/ transferase, trans	AT1G19440	0.00146633	-1.90811
255589_s_at	---	[AT4G35680, unknown protein];[AT4G01590, unknown protein]	AT4G35680	4.62812e-05	-1.90803
259104_at	LNG2	LNG2 (LONGIFOLIA2)	AT3G02170	0.000275495	-1.90784
251889_at	---	sugar binding	AT3G54080	1.54782e-05	-1.90757
257895_at	LPD1	LPD1 (LIPOAMIDE DEHYDROGENASE 1); dihydrolipoyl dehydrogenase	AT3G16950	4.24765e-05	-1.90684
261873_at	SD1-13	SD1-13 (S-DOMAIN-1 13); kinase/ protein kinase/ protein serine/threonine kinase	AT1G11350	0.00365741	-1.9068
261844_at	---	binding	AT1G15940	0.000541985	-1.90653
252858_at	---	trehalose-6-phosphate phosphatase, putative	AT4G39770	0.00752729	-1.90588
254063_at	---	protein kinase family protein	AT4G25390	0.000416874	-1.9047
260966_at	RPS5	RPS5 (RESISTANT TO P, SYRINGAE 5); nucleotide binding	AT1G12220	0.00204912	-1.90409
257791_at	---	peptidase M48 family protein	AT3G27110	0.00205524	-1.90332
261254_at	---	basic helix-loop-helix (bHLH) family protein	AT1G05805	1.56795e-05	-1.90322
247340_at	---	zinc finger (C3HC4 type RING finger) family protein	AT5G63700	0.00137473	-1.90305
254110_at	---	invertase/pectin methylesterase inhibitor family protein	AT4G25260	0.00747062	-1.90288
256541_at	GLR3,3	ATGLR3,3; intracellular ligand-gated ion channel	AT1G42540	0.00641718	-1.90226
255258_at	---	vesicle-associated membrane family protein / VAMP family protein	AT4G05060	0.000161934	-1.90218
255036_at	---	peptidase/ protein binding / zinc ion binding	AT4G09560	0.0031547	-1.90165
251413_at	---	DNA binding	AT3G60320	0.000587953	-1.9011
248625_at	PKT2	PKT2 (PEROXISOMAL 3-KETO-ACYL-COA THIOLASE 2); acetyl-CoA C-acyltransferase/ cat	AT5G48880	0.000953633	-1.8976
266893_at	RTE1	RTE1 (REVERSION-TO-ETHYLENE SENSITIVITY1)	AT2G26070	0.00104445	-1.89753
249271_at	CIP1	CIP1 (COP1-INTERACTIVE PROTEIN 1); protein binding	AT5G41790	7.03804e-05	-1.8972
255923_at	---	SEC14 cytosolic factor family protein / phosphoglyceride transfer family protein	AT1G22180	0.00143806	-1.89539
262049_at	---	unknown protein	AT1G80180	0.000756273	-1.89527
267503_at	---	hydrolase	AT2G45600	0.000967855	-1.89518
251066_at	---	zinc finger (C3HC4-type RING finger) family protein	AT5G01880	0.00572075	-1.8908
245593_at	IAA14	IAA14 (INDOLE-3-ACETIC ACID INDUCIBLE 14); protein binding / transcription facto	AT4G14550	0.00254004	-1.88997
255735_at	---	unknown protein	AT1G25520	2.14669e-05	-1.8895
257311_at	PHT2;1	PHT2;1 (PHOSPHATE TRANSPORTER 2;1); low affinity phosphate transmembrane transpo	AT3G26570	0.00617279	-1.88659
254815_at	SKU5	SKU5; copper ion binding / oxidoreductase	AT4G12420	0.000450542	-1.88575
256940_at	QQS	QQS (QUA-QUINE STARCH)	AT3G30720	0.00868739	-1.88507
263412_at	---	histone H2B, putative	AT2G28720	0.000936923	-1.88444
254195_at	NLP7	NLP7 (NIN LIKE PROTEIN 7); transcription factor	AT4G24020	1.56498e-05	-1.88373
262604_at	---	LOCATED IN: chloroplast; EXPRESSED IN: 23 plant structures; EXPRESSED DURING: 14	AT1G15060	0.00303364	-1.88262
252075_at	---	saposin B domain-containing protein	AT3G51730	0.00130978	-1.88221
254247_at	---	ATP binding / protein kinase/ protein serine/threonine kinase/ protein tyrosine	AT4G23260	0.0164568	-1.88178
253860_at	---	rhodanese-like domain-containing protein	AT4G27700	1.05171e-05	-1.87994
266071_at	---	[AT2G18680, unknown protein];[AT2G18670, zinc finger (C3HC4-type RING finger) fa	AT2G18680	0.00141579	-1.87987
253819_at	---	lectin protein kinase family protein	AT4G28350	0.00344205	-1.87726
266899_at	---	mitochondrial transcription termination factor-related / mTERF-related	AT2G34620	0.00250895	-1.87614
251176_at	---	calcium-transporting ATPase, plasma membrane-type, putative / Ca(2+)-ATPase, put	AT3G63380	0.0105893	-1.87551
252037_at	CAM9	CAM9 (CALMODULIN 9); calcium ion binding	AT3G51920	0.00104932	-1.87431
255702_at	XSP1	XSP1 (xylem serine peptidase 1); identical protein binding / serine-type endopep	AT4G00230	0.00874564	-1.87369
267359_at	---	FUNCTIONS IN: molecular_function unknown; INVOLVED IN: biological_process unknow	AT2G40020	0.00110924	-1.87216
266215_at	EXGT-A1	EXGT-A1 (ENDOXYLOGLUCAN TRANSFERASE); hydrolase, acting on glycosyl bonds / xylo	AT2G06850	1.16795e-06	-1.87199
263350_at	AGT	AGT (ALANINE:GLYOXYLATE AMINOTRANSFERASE); alanine-glyoxylate transaminase/ seri	AT2G13360	0.000138378	-1.87047
264835_at	---	secretory carrier membrane protein (SCAMP) family protein	AT1G03550	0.000757481	-1.87029
252054_at	OFP18	OFP18 (OVATE FAMILY PROTEIN 18)	AT3G52540	0.000854518	-1.86969
264313_at	BCA4	carbonic anhydrase, putative / carbonate dehydratase, putative	AT1G70410	0.000337291	-1.86887
264463_at	---	carbohydrate binding	AT1G10150	0.000122041	-1.86877
247252_at	---	unknown protein	AT5G64770	0.00593006	-1.86696
257573_at	iqd9	iqd9 (IQ-domain 9); calmodulin binding	AT2G33990	0.0135634	-1.86612
245657_at	---	protein kinase family protein	AT1G56720	0.00549752	-1.86602
252036_at	---	unknown protein	AT3G52070	0.000565994	-1.86387
258379_at	---	fumarylacetoacetate hydrolase family protein	AT3G16700	0.00236946	-1.86386
261718_at	---	ATP binding / kinase/ protein kinase/ protein serine/threonine kinase/ protein t	AT1G18390	0.00668909	-1.86191
258424_at	---	unknown protein	AT3G16750	0.000934313	-1.86151
255716_at	CRCK2	CRCK2; ATP binding / kinase/ protein kinase/ protein serine/threonine kinase	AT4G00330	0.00191	-1.85934
247255_at	---	FUNCTIONS IN: molecular_function unknown; INVOLVED IN: biological_process unknow	AT5G64780	0.00209639	-1.85763
247044_at	MAPKKK5	MAPKKK5; ATP binding / kinase/ protein kinase/ protein serine/threonine kinase	AT5G66850	0.0108943	-1.85566
246012_at	---	zinc finger (C3HC4-type RING finger) family protein	AT5G10650	0.000603954	-1.85529
259730_at	---	MORN (Membrane Occupation and Recognition Nexus) repeat-containing protein /phos	AT1G77660	0.0112866	-1.85413
254409_at	---	protein kinase family protein	AT4G21400	0.000990667	-1.85375
254142_at	---	receptor/ zinc ion binding	AT4G24630	0.000893046	-1.85337
252204_at	---	unknown protein	AT3G50340	4.89729e-05	-1.85331
252886_at	CESA2	CESA2 (CELLULOSE SYNTHASE A2); cellulose synthase/ transferase, transferring gly	AT4G39350	2.21152e-05	-1.85275
267557_at	KRP4	KRP4; cyclin binding / cyclin-dependent protein kinase inhibitor	AT2G32710	0.00244731	-1.85203
267504_at	---	zinc finger (C3HC4-type RING finger) family protein	AT2G45530	9.41359e-06	-1.85034
264844_at	---	glycosyltransferase family 14 protein / core-2/I-branching enzyme family protein	AT1G03520	0.000159677	-1.85013
246394_at	---	jacalin lectin family protein	AT1G58160	0.00613115	-1.84901
251291_at	---	auxin-responsive family protein	AT3G61900	0.00568753	-1.84848
255220_at	UBQ10	UBQ10 (POLYUBIQUITIN 10); protein binding	AT4G05320	0.00389703	-1.84807
263796_at	AFR	AFR (ATTENUATED FAR-RED RESPONSE)	AT2G24540	0.012897	-1.84793
249927_at	APL1	APL1 (ADP GLUCOSE PYROPHOSPHORYLASE LARGE SUBUNIT 1); glucose-1-phosphate adenyl	AT5G19220	2.30642e-05	-1.84696
258882_at	---	zinc finger (C3HC4-type RING finger) family protein	AT3G06330	0.000969132	-1.84594
267581_at	---	seven in absentia (SINA) family protein	AT2G41980	0.00103172	-1.84501
249575_at	---	15,7 kDa class I-related small heat shock protein-like (HSP15,7-CI)	AT5G37670	0.0144657	-1.84346
257855_at	---	myb family transcription factor	AT3G13040	0.000162696	-1.84259
262038_at	CINV1	CINV1 (cytosolic invertase 1); beta-fructofuranosidase	AT1G35580	0.000718552	-1.84196
266293_at	---	tropinone reductase, putative / tropine dehydrogenase, putative	AT2G29360	3.78249e-06	-1.84183
246015_at	---	aminoacyl-tRNA hydrolase/ protein tyrosine phosphatase	AT5G10700	0.000457421	-1.84162
266355_at	---	unknown protein	AT2G01400	0.00127256	-1.84162
252343_at	---	phosphoesterase family protein	AT3G48610	0.000881782	-1.84055
253464_at	---	unknown protein	AT4G32030	0.000471518	-1.83908
262977_at	---	DNA binding / transcription factor	AT1G75490	0.0133829	-1.83704
262634_at	---	aldo/keto reductase family protein	AT1G06690	0.00285947	-1.83584
247544_at	---	Encodes a close homolog of the Cauliflower OR (Orange) protein, The function of	AT5G61670	2.00426e-07	-1.83546
258227_at	UVR3	UVR3 (UV REPAIR DEFECTIVE 3); DNA (6-4) photolyase	AT3G15620	0.0162792	-1.83468
248071_at	---	RNA recognition motif (RRM)-containing protein	AT5G55670	6.77907e-05	-1.83378
261751_at	CDSP32	CDSP32 (CHLOROPLASTIC DROUGHT-INDUCED STRESS PROTEIN OF 32 KD)	AT1G76080	7.71562e-05	-1.83327
247126_at	---	protein phosphatase 2C family protein / PP2C family protein	AT5G66080	0.00867626	-1.83327
264054_at	SVP	SVP (SHORT VEGETATIVE PHASE); transcription factor/ translation repressor, nucle	AT2G22540	0.000786	-1.83256
252132_at	---	late embryogenesis abundant protein, putative / LEA protein, putative	AT3G50790	0.000265947	-1.83136
260974_at	---	leucine-rich repeat family protein / protein kinase family protein	AT1G53440	6.89436e-05	-1.83131
252972_at	---	auxin-responsive protein, putative	AT4G38840	0.00165872	-1.83115
251968_at	---	GDSL-motif lipase/hydrolase family protein	AT3G53100	0.0124474	-1.83062
250765_at	---	guanylyl cyclase-related (GC1)	AT5G05930	4.6071e-05	-1.82906
256892_at	---	oxidoreductase, 2OG-Fe(II) oxygenase family protein	AT3G19000	0.00144825	-1.82884
256697_at	AtOCT4	AtOCT4 (Arabidopsis thaliana ORGANIC CATION/CARNITINE TRANSPORTER4); carbohydrat	AT3G20660	0.00120053	-1.82858
250189_at	---	unknown protein	AT5G14410	0.00289145	-1.82833
246816_at	---	INVOLVED IN: biological_process unknown; EXPRESSED IN: seed; EXPRESSED DURING: E	AT5G27230	0.00146405	-1.82804
246792_at	---	unknown protein	AT5G27290	0.00230535	-1.8279
262354_at	VHA-E3	VHA-E3 (VACUOLAR H+-ATPASE SUBUNIT E ISOFORM 3); proton-transporting ATPase, rot	AT1G64200	0.0118651	-1.82688
261280_at	---	unknown protein	AT1G05860	0.000382079	-1.8268
261004_at	---	beta-1,3-glucanase-related	AT1G26450	0.00385606	-1.82657
245477_at	ARR2	ARR2 (ARABIDOPSIS RESPONSE REGULATOR 2); transcription factor/ two-component res	AT4G16110	0.00472781	-1.82625
260696_at	---	unknown protein	AT1G32520	0.00471662	-1.82514
253886_at	CYP709B3	CYP709B3; electron carrier/ heme binding / iron ion binding / monooxygenase/ oxy	AT4G27710	0.000337141	-1.82346
248845_at	---	disease resistance protein (TIR-NBS-LRR class), putative	AT5G46470	0.00953403	-1.82294
266551_at	---	unknown protein	AT2G35260	0.000108965	-1.82133
250735_at	---	unknown protein	AT5G06280	0.00190112	-1.81909
250913_at	---	3-deoxy-D-manno-octulosonic acid transferase-related	AT5G03770	0.0104391	-1.81891
251374_at	HAT3	HAT3 (HOMEOBOX-LEUCINE ZIPPER PROTEIN 3); transcription factor	AT3G60390	0.00113419	-1.81837
264955_at	---	F-box family protein (FBX3)	AT1G76920	0.000174215	-1.81805
260614_at	---	ATPase, coupled to transmembrane movement of substances	AT1G53390	0.000101	-1.81694
259306_at	PNC1	PNC1 (PEROXISOMAL ADENINE NUCLEOTIDE CARRIER 1); ADP transmembrane transporter/	AT3G05290	0.000330496	-1.81655
256212_at	---	membrane trafficking VPS53 family protein	AT1G50970	1.12417e-05	-1.81626
245290_at	---	binding	AT4G16490	0.00430393	-1.81575
266402_at	---	unknown protein	AT2G38780	0.00193439	-1.81475
250486_at	---	[AT5G09672, CPuORF21 (Conserved peptide upstream open reading frame 21)];[AT5G09	AT5G09672	0.00378789	-1.81427
253751_at	---	FUNCTIONS IN: molecular_function unknown; INVOLVED IN: biological_process unknow	AT4G29070	0.00059742	-1.81411
250105_at	RAD4	RAD4; damaged DNA binding	AT5G16630	0.00377841	-1.81401
250307_at	---	unknown protein	AT5G12170	2.71276e-05	-1.81355
265990_at	---	serine carboxypeptidase S28 family protein	AT2G24280	0.000261146	-1.81294
259095_at	ACP1	ACP1 (acyl carrier protein 1); acyl carrier	AT3G05020	0.000143916	-1.81226
256405_at	CPK33	CPK33; ATP binding / calcium ion binding / calmodulin-dependent protein kinase/	AT1G50700	0.00145507	-1.81142
265266_at	AML2	AML2 (ARABIDOPSIS-MEI2-LIKE 2); RNA binding / nucleic acid binding / nucleotide	AT2G42890	0.00304253	-1.8113
245397_at	IAA1	IAA1 (INDOLE-3-ACETIC ACID INDUCIBLE); protein binding / transcription factor	AT4G14560	0.0117854	-1.81101
245745_at	---	plastid-lipid associated protein PAP / fibrillin family protein	AT1G51110	0.000414962	-1.81095
251752_at	PROT2	PROT2 (PROLINE TRANSPORTER 2); L-proline transmembrane transporter/ amino acid t	AT3G55740	0.000969677	-1.81094
246272_at	MES9	MES9 (METHYL ESTERASE 9); hydrolase, acting on ester bonds / methyl indole-3-ace	AT4G37150	0.0132489	-1.81066
262600_at	MBD10	MBD10; DNA binding / methyl-CpG binding	AT1G15340	0.000519489	-1.81017
256198_at	---	myb family transcription factor	AT1G58220	0.0033908	-1.80818
266300_at	PIN4	PIN4 (PIN-FORMED 4); auxin:hydrogen symporter/ transporter	AT2G01420	0.00072169	-1.80787
260431_at	---	zinc finger (B-box type) family protein	AT1G68190	0.000601648	-1.80599
245031_at	---	binding	AT2G26360	0.000111296	-1.80443
246170_at	---	RNA recognition motif (RRM)-containing protein	AT5G32450	3.08355e-05	-1.80369
250381_at	---	exostosin family protein	AT5G11610	6.75204e-05	-1.80249
247320_at	PSAN	PSAN; calmodulin binding	AT5G64040	6.46647e-06	-1.80142
260014_at	HPR	HPR; glycerate dehydrogenase/ poly(U) binding	AT1G68010	3.91978e-06	-1.80044
254705_at	---	FUNCTIONS IN: molecular_function unknown; INVOLVED IN: biological_process unknow	AT4G17870	0.00068222	-1.79956
247611_at	---	zinc finger (C3HC4-type RING finger) family protein	AT5G60710	0.000242328	-1.79922
256020_at	HEMA1	HEMA1; glutamyl-tRNA reductase	AT1G58290	0.000749016	-1.79836
260830_at	---	histone H1, putative	AT1G06760	0.000411379	-1.79826
245110_at	---	transcription termination factor	AT2G41550	0.00932158	-1.79823
267635_at	---	rhodanese-like domain-containing protein	AT2G42220	1.28219e-06	-1.79661
254034_at	PGP2	PGP2 (P-GLYCOPROTEIN 2); ATPase, coupled to transmembrane movement of substances	AT4G25960	0.00540861	-1.7966
257497_at	---	unknown protein	AT1G51430	1.94543e-05	-1.79577
248070_at	---	LOCATED IN: mitochondrion; EXPRESSED IN: 24 plant structures; EXPRESSED DURING:	AT5G55660	0.000166697	-1.79472
256386_at	---	cytochrome P450, putative	AT1G66540	0.0015366	-1.79343
248005_at	---	INVOLVED IN: biological_process unknown; EXPRESSED IN: 22 plant structures; EXPR	AT5G56240	9.53273e-05	-1.79334
260959_at	---	unknown protein	AT1G06050	0.00125508	-1.79209
267482_s_at	---	[AT2G02770, holo-[acyl-carrier-protein] synthase/ magnesium ion binding];[AT3G11	AT2G02770	0.000347267	-1.79158
250666_at	WRKY26	WRKY26; transcription factor	AT5G07100	0.010944	-1.78994
263152_at	ASIL1	ASIL1 (ARABIDOPSIS 6B-INTERACTING PROTEIN 1-LIKE 1); sequence-specific DNA bindi	AT1G54060	1.46876e-06	-1.78949
251347_at	---	glycosyl hydrolase family protein 85	AT3G61010	0.000451453	-1.78915
261828_at	---	universal stress protein (USP) family protein	AT1G11360	3.158e-06	-1.78874
251182_at	ATERDJ3B	ATERDJ3B; heat shock protein binding / unfolded protein binding	AT3G62600	0.00327036	-1.78665
246226_at	HCF164	HCF164; oxidoreductase, acting on sulfur group of donors, disulfide as acceptor	AT4G37200	8.96594e-05	-1.78382
251022_at	---	binding	AT5G02150	0.000191366	-1.78335
262840_at	HMGA	HMGA (HIGH MOBILITY GROUP A); DNA binding	AT1G14900	0.00187663	-1.78279
248578_at	emb1879	emb1879 (embryo defective 1879)	AT5G49820	1.85282e-05	-1.782
247282_at	AtMC3	AtMC3 (metacaspase 3); cysteine-type endopeptidase	AT5G64240	0.013345	-1.78198
264483_at	---	tetratricopeptide repeat (TPR)-containing protein	AT1G77230	0.00272003	-1.78099
251349_s_at	---	[AT3G61020, pseudogene, similar to P0034A04,28, several hypothetical proteins -	AT3G61020	0.000190375	-1.78051
261133_at	---	jacalin lectin family protein	AT1G19715	0.000439811	-1.77901
262215_at	---	catalytic	AT1G74790	0.0159784	-1.77883
261252_at	RABA5E	RABA5E (RAB GTPASE HOMOLOG A5E); GTP binding	AT1G05810	0.00403918	-1.77854
260109_at	TET10	TET10 (TETRASPANIN10)	AT1G63260	0.0100123	-1.77672
266866_at	PDR3	PDR3 (PLEIOTROPIC DRUG RESISTANCE 3); ATPase, coupled to transmembrane movement	AT2G29940	0.0139392	-1.77642
254571_at	---	unknown protein	AT4G19370	0.0160493	-1.77571
262853_at	---	unknown protein	AT1G20890	8.40099e-06	-1.77529
267460_at	SPL3	SPL3 (SQUAMOSA PROMOTER BINDING PROTEIN-LIKE 3); DNA binding / transcription fac	AT2G33810	0.00270336	-1.77473
267201_at	---	protein kinase family protein	AT2G31010	0.00290237	-1.77447
263762_at	---	kinesin motor protein-related	AT2G21380	0.00040421	-1.7744
256181_at	---	leucine-rich repeat protein kinase, putative	AT1G51820	0.00218515	-1.77433
256160_at	PDH-E1 BETA	PDH-E1 BETA (PYRUVATE DEHYDROGENASE E1 BETA); pyruvate dehydrogenase (acetyl-tra	AT1G30120	4.31273e-06	-1.7739
251634_at	---	zinc finger (C2H2 type, AN1-like) family protein	AT3G57480	2.87743e-05	-1.77376
253564_at	---	protein kinase family protein	AT4G31170	9.7013e-07	-1.77256
260007_at	---	glycine-rich protein	AT1G67870	0.0141208	-1.77098
256740_at	---	unknown protein	AT3G29330	0.000792278	-1.77056
257953_at	PEX22	PEX22 (peroxin 22); protein binding	AT3G21865	4.76224e-05	-1.77049
256210_at	---	thioredoxin-related	AT1G50950	0.000359303	-1.76972
253249_at	---	GATA transcription factor 3, putative (GATA-3)	AT4G34680	0.0120889	-1.76954
259818_at	---	unknown protein	AT1G49890	0.000106825	-1.76939
255617_at	---	ATP binding / kinase/ protein kinase/ protein serine/threonine kinase/ protein t	AT4G01330	0.0052364	-1.76902
250580_at	GDH2	GDH2 (GLUTAMATE DEHYDROGENASE 2); ATP binding / glutamate dehydrogenase [NAD(P)+	AT5G07440	0.00222195	-1.76823
248175_at	RAT5	RAT5 (RESISTANT TO AGROBACTERIUM TRANSFORMATION 5); DNA binding	AT5G54640	0.000977195	-1.76775
255283_at	ATG8B	ATG8B (autophagy 8b); microtubule binding	AT4G04620	0.000329118	-1.76718
251353_at	---	fructosamine kinase family protein	AT3G61080	0.00143921	-1.76683
251117_at	---	unknown protein	AT3G63390	2.68682e-05	-1.76645
253412_at	CBL10	CBL10 (CALCINEURIN B-LIKE 10); calcium ion binding	AT4G33000	7.34336e-05	-1.7652
266835_at	NDA2	NDA2 (ALTERNATIVE NAD(P)H DEHYDROGENASE 2); FAD binding / NADH dehydrogenase/ ox	AT2G29990	0.00725145	-1.76395
254624_at	---	unknown protein	AT4G18580	0.000456851	-1.76204
261211_at	UGE1	UGE1 (UDP-D-glucose/UDP-D-galactose 4-epimerase 1); UDP-glucose 4-epimerase/ pro	AT1G12780	0.000539926	-1.76147
264157_at	XTH17	XTH17 (XYLOGLUCAN ENDOTRANSGLUCOSYLASE/HYDROLASE 17); hydrolase, acting on glyco	AT1G65310	0.00203772	-1.76142
252512_at	---	protein kinase, putative	AT3G46290	0.000641597	-1.7613
258251_at	---	unknown protein	AT3G15810	6.41704e-05	-1.75956
251541_at	CSY2	CSY2 (citrate synthase 2); citrate (SI)-synthase	AT3G58750	0.00370815	-1.75675
256010_at	ARF19	ARF19 (AUXIN RESPONSE FACTOR 19); DNA binding / transcription factor	AT1G19220	0.0013766	-1.7565
259140_at	LYC	LYC (LYCOPENE CYCLASE); lycopene beta cyclase	AT3G10230	8.3854e-06	-1.756
254370_at	ATML1	ATML1 (MERISTEM LAYER 1); DNA binding / sequence-specific DNA binding / transcri	AT4G21750	5.08413e-05	-1.75504
256049_at	---	calcineurin-like phosphoesterase family protein	AT1G07010	0.0037576	-1.75325
251183_at	---	FUNCTIONS IN: molecular_function unknown; INVOLVED IN: biological_process unknow	AT3G62630	0.000115472	-1.74933
258060_at	ATB' DELTA	ATB' DELTA; protein phosphatase type 2A regulator	AT3G26030	0.00073431	-1.74912
266815_at	---	armadillo/beta-catenin repeat family protein / F-box family protein	AT2G44900	0.000462243	-1.7488
260199_at	---	remorin family protein	AT1G67590	0.00115585	-1.74853
260867_at	TED6	TED6 (TRACHEARY ELEMENT DIFFERENTIATION-RELATED 6)	AT1G43790	0.0146748	-1.7481
263579_at	---	F-box family protein	AT2G17030	4.45993e-06	-1.74745
258380_at	---	PP1/PP2A phosphatases pleiotropic regulator 2 (PRL2)	AT3G16650	3.3697e-05	-1.74553
255194_at	---	transducin family protein / WD-40 repeat family protein	AT4G07410	0.00159027	-1.74543
261145_at	ATTRX4	ATTRX4; oxidoreductase, acting on sulfur group of donors, disulfide as acceptor	AT1G19730	0.000192947	-1.74495
264894_at	---	hydroxyproline-rich glycoprotein family protein	AT1G23040	0.00187489	-1.74465
260180_at	MMZ2	MMZ2 (MMS ZWEI HOMOLOGE 2); protein binding / ubiquitin-protein ligase	AT1G70660	3.22949e-05	-1.74454
262169_at	---	unknown protein	AT1G74860	0.00270002	-1.74363
261724_at	---	unknown protein	AT1G76185	0.0081672	-1.74267
251163_at	---	glutamate binding	AT3G63310	0.000173898	-1.74011
247374_at	---	MA3 domain-containing protein	AT5G63190	5.86563e-05	-1.73954
247288_at	NPH3	NPH3 (NON-PHOTOTROPIC HYPOCOTYL 3); protein binding / signal transducer	AT5G64330	0.000335294	-1.73952
250656_at	---	FUNCTIONS IN: molecular_function unknown; INVOLVED IN: biological_process unknow	AT5G06970	0.000453095	-1.73895
256451_s_at	---	[AT5G04781, Pseudogene of AT1G75170; SEC14 cytosolic factor family protein / pho	AT5G04781	0.00016695	-1.73873
250110_at	---	plastocyanin-like domain-containing protein	AT5G15350	0.000868881	-1.73843
248445_at	---	unknown protein	AT5G51170	0.0013654	-1.73801
261083_at	---	C2 domain-containing protein	AT1G07310	0.0115434	-1.73702
249860_at	---	serine carboxypeptidase S28 family protein	AT5G22860	0.0121865	-1.73594
258368_at	---	subtilase family protein	AT3G14240	0.000850925	-1.7348
261034_s_at	---	[AT1G59077, INVOLVED IN: biological_process unknown; BEST Arabidopsis thaliana p	AT1G59077	0.000258699	-1.73455
250896_at	---	nucleobase:cation symporter	AT5G03560	0.000378516	-1.73403
259665_at	---	unknown protein	AT1G55160	0.00266313	-1.73398
255713_s_at	---	[AT4G00290, mechanosensitive ion channel domain-containing protein / MS ion chan	AT4G00290	0.00375561	-1.73353
253765_at	---	FUNCTIONS IN: molecular_function unknown; INVOLVED IN: biological_process unknow	AT4G28740	0.0143982	-1.73339
262860_at	APO1	APO1 (ACCUMULATION OF PHOTOSYSTEM ONE 1)	AT1G64810	9.28369e-05	-1.73314
260671_at	---	zinc finger (C3HC4-type RING finger) family protein	AT1G19310	0.000256383	-1.733
250254_at	SMT1	SMT1 (STEROL METHYLTRANSFERASE 1); sterol 24-C-methyltransferase	AT5G13710	5.53503e-07	-1.73172
246411_at	---	amine oxidase family	AT1G57770	0.00743449	-1.73168
254089_at	---	MA3 domain-containing protein	AT4G24800	0.00157807	-1.73125
264379_at	---	unknown protein	AT2G25200	0.00051236	-1.73056
254845_at	MVA1	MVA1; acetyl-CoA C-acetyltransferase/ hydroxymethylglutaryl-CoA synthase	AT4G11820	0.000837897	-1.72882
245691_at	ELF6	ELF6 (EARLY FLOWERING 6); transcription factor	AT5G04240	0.000174119	-1.72782
253639_at	---	glutamine amidotransferase class-I domain-containing protein	AT4G30550	0.00098081	-1.72771
252464_at	---	protein binding / zinc ion binding	AT3G47160	0.000125844	-1.72763
250289_at	---	INVOLVED IN: biological_process unknown; LOCATED IN: cellular_component unknown;	AT5G13190	0.00742753	-1.72729
261924_at	---	proton-dependent oligopeptide transport (POT) family protein	AT1G22550	0.00770741	-1.72612
250954_at	ATRAB8C	ATRAB8C; GTP binding	AT5G03520	7.56428e-05	-1.7258
245312_at	---	FUNCTIONS IN: molecular_function unknown; INVOLVED IN: biological_process unknow	AT4G14600	0.00143032	-1.72539
259070_at	DGD1	DGD1 (DIGALACTOSYL DIACYLGLYCEROL DEFICIENT 1); UDP-galactosyltransferase/ galac	AT3G11670	4.0744e-06	-1.72524
251873_at	---	nucleic acid binding / nucleotide binding / zinc ion binding	AT3G54230	0.000931692	-1.72495
249551_at	---	hydrolase	AT5G38220	0.00372072	-1.72391
253020_at	---	tRNA/rRNA methyltransferase (SpoU) family protein	AT4G38020	0.0103529	-1.72379
255419_at	---	ATP binding / kinase/ protein kinase/ protein serine/threonine kinase/ protein t	AT4G03230	0.000428103	-1.72349
251225_at	GATL7	GATL7 (Galacturonosyltransferase-like 7); polygalacturonate 4-alpha-galacturonos	AT3G62660	0.000818782	-1.72045
247065_s_at	---	[AT5G66910, disease resistance protein (CC-NBS-LRR class), putative];[AT5G66900,	AT5G66910	0.00466251	-1.72005
247322_at	---	FUNCTIONS IN: molecular_function unknown; INVOLVED IN: biological_process unknow	AT5G64090	0.000157827	-1.71976
247266_at	XYL4	XYL4; hydrolase, hydrolyzing O-glycosyl compounds / xylan 1,4-beta-xylosidase	AT5G64570	0.0138212	-1.7192
256823_at	---	hAT dimerisation domain-containing protein	AT3G22220	0.000531408	-1.71871
257410_at	emb2421	emb2421 (embryo defective 2421); monooxygenase/ oxidoreductase	AT1G24340	7.99162e-05	-1.71867
264383_at	ATGPX1	ATGPX1 (GLUTATHIONE PEROXIDASE 1); glutathione peroxidase	AT2G25080	0.00058954	-1.7186
253857_at	---	YGGT family protein	AT4G27990	0.000306631	-1.71772
253050_at	AGP18	AGP18 (ARABINOGALACTAN PROTEIN 18)	AT4G37450	0.00424775	-1.71759
255365_at	MEE51	MEE51 (maternal effect embryo arrest 51); diphosphate-fructose-6-phosphate 1-pho	AT4G04040	8.9103e-05	-1.71678
246613_at	CAC2	CAC2; acetyl-CoA carboxylase/ biotin carboxylase	AT5G35360	0.000176056	-1.71624
259441_at	---	cathepsin B-like cysteine protease, putative	AT1G02300	0.000669041	-1.71584
261457_at	---	unknown protein	AT1G21065	7.05013e-05	-1.71569
258955_s_at	---	[AT3G18530, binding];[AT3G01450, binding]	AT3G18530	0.00224636	-1.7152
251270_at	---	unknown protein	AT3G62370	0.0015592	-1.71507
249961_at	---	F-box family protein	AT5G18770	0.00468843	-1.71408
255013_at	---	electron carrier/ protein disulfide oxidoreductase	AT4G10000	0.000119896	-1.71347
250645_at	---	unknown protein	AT5G06700	0.00249833	-1.71337
262992_at	ATG12A	ATG12A (AUTOPHAGY 12 A); protein binding	AT1G54210	2.58966e-05	-1.71302
253373_at	---	lysine-ketoglutarate reductase/saccharopine dehydrogenase bifunctional enzyme	AT4G33150	0.00497009	-1.71106
247276_at	HEN4	HEN4 (HUA ENHANCER 4); RNA binding / nucleic acid binding	AT5G64390	0.00166334	-1.71076
251023_at	---	amino acid transporter family protein	AT5G02170	0.00500652	-1.71031
251302_at	NGA2	NGA2 (NGATHA2); transcription factor	AT3G61970	0.00822018	-1.70885
250728_at	---	unknown protein	AT5G06440	0.00872068	-1.70833
265985_at	ATPUP5	ATPUP5; purine transmembrane transporter	AT2G24220	0.00167156	-1.7082
248166_at	---	WD-40 repeat family protein	AT5G54520	0.000462049	-1.70777
257269_at	NPSN13	NPSN13 (NOVEL PLANT SNARE 13)	AT3G17440	0.00118886	-1.70765
266099_at	CAC3	CAC3; acetyl-CoA carboxylase	AT2G38040	0.000926197	-1.7052
253453_at	---	protein phosphatase 2C, putative / PP2C, putative	AT4G31860	2.9402e-05	-1.70484
260613_at	---	unknown protein	AT1G53380	0.00105234	-1.70456
256483_at	---	putrescine-binding periplasmic protein-related	AT1G31410	0.000722849	-1.70319
258092_at	---	unknown protein	AT3G14595	0.00052053	-1.70302
263192_at	ACC1	ACC1 (ACETYL-COENZYME A CARBOXYLASE 1); acetyl-CoA carboxylase	AT1G36160	0.000283876	-1.70261
246335_at	ACD1	ACD1 (ACCELERATED CELL DEATH 1); iron-sulfur cluster binding / pheophorbide a ox	AT3G44880	0.000168804	-1.70187
258002_at	AIG2	AIG2 (AVRRPT2-INDUCED GENE 2)	AT3G28930	0.0066274	-1.70083
249378_at	---	unknown protein	AT5G40450	0.000647252	-1.70028
263777_at	ATCNGC12	ATCNGC12; cation channel/ cyclic nucleotide binding / ion channel	AT2G46450	0.00100065	-1.69982
249878_at	NF-YB13	NF-YB13 (NUCLEAR FACTOR Y, SUBUNIT B13); transcription factor	AT5G23090	4.16028e-05	-1.69978
247219_at	CIP8	CIP8 (COP1-INTERACTING PROTEIN 8); protein binding / zinc ion binding	AT5G64920	0.0171133	-1.69945
250215_at	---	pentatricopeptide (PPR) repeat-containing protein	AT5G14080	5.29915e-06	-1.69908
247653_at	---	RNA and export factor-binding protein, putative	AT5G59950	2.40913e-05	-1.69905
258920_at	---	AHB2 (ARABIDOPSIS HAEMOGLOBIN 2); oxygen transporter	AT3G10520	0.00164907	-1.69848
246449_at	---	ATP binding / protein kinase	AT5G16810	0.000809935	-1.69816
265005_at	---	unknown protein	AT1G61667	0.00351119	-1.69809
254848_at	PGRL1B	PGRL1B (PGR5-Like B)	AT4G11960	0.00182402	-1.69747
245795_at	---	unknown protein	AT1G32160	7.4864e-05	-1.69511
255994_at	---	FUNCTIONS IN: molecular_function unknown; INVOLVED IN: biological_process unknow	AT1G29760	0.000155318	-1.69483
265877_at	BZIP34	bZIP transcription factor family protein	AT2G42380	0.00654309	-1.69363
249811_at	---	heavy-metal-associated domain-containing protein	AT5G23760	0.00171315	-1.69332
247637_at	HDS	HDS (4-HYDROXY-3-METHYLBUT-2-ENYL DIPHOSPHATE SYNTHASE); 4 iron, 4 sulfur cluste	AT5G60600	0.00362797	-1.69318
255411_at	---	RNA-binding protein, putative	AT4G03110	0.0106382	-1.69197
261326_s_at	---	[AT1G44180, aminoacylase, putative / N-acyl-L-amino-acid amidohydrolase, putativ	AT1G44180	0.000405833	-1.69191
261492_at	SBH2	SBH2 (SPHINGOID BASE HYDROXYLASE 2); catalytic/ sphingosine hydroxylase	AT1G14290	0.00381895	-1.69191
250160_at	ATHB30	ATHB30 (ARABIDOPSIS THALIANA HOMEOBOX PROTEIN 30); DNA binding / transcription f	AT5G15210	0.00252788	-1.69114
262026_at	ATCDPK2	ATCDPK2 (CALCIUM-DEPENDENT PROTEIN KINASE 2); calmodulin-dependent protein kinas	AT1G35670	0.00380906	-1.69078
261179_at	---	unknown protein	AT1G04985	1.96951e-05	-1.69056
263880_at	---	unknown protein	AT2G21960	0.00103428	-1.69056
254834_at	CYP706A4	CYP706A4; electron carrier/ heme binding / iron ion binding / monooxygenase/ oxy	AT4G12300	0.00118981	-1.69049
249640_at	CAT3	CAT3 (CATIONIC AMINO ACID TRANSPORTER 3); basic amino acid transmembrane transpo	AT5G36940	0.000766749	-1.68894
257374_at	---	far-red impaired responsive family protein / FAR1 family protein	AT2G43280	5.02615e-05	-1.68859
266038_at	ATMRP11	ATMRP11; ATPase, coupled to transmembrane movement of substances	AT2G07680	0.00998003	-1.68789
251036_at	---	unknown protein	AT5G02160	5.69705e-05	-1.68767
267627_at	---	U5 small nuclear ribonucleoprotein helicase, putative	AT2G42270	0.00333465	-1.68762
259072_at	FLA18	FLA18 (FASCICLIN-LIKE ARABINOGALACTAN PROTEIN 18 PRECURSOR)	AT3G11700	0.00078413	-1.6872
245853_at	---	unknown protein	AT5G13500	0.00458279	-1.68712
257094_at	---	tetraacyldisaccharide 4'-kinase family protein	AT3G20480	0.00536076	-1.68546
260493_at	---	cyclin-related	AT2G41830	0.00448185	-1.68503
266477_at	CLE6	CLE6 (CLAVATA3/ESR-RELATED 6); protein binding / receptor binding	AT2G31085	0.0051687	-1.68501
247211_at	---	unknown protein	AT5G64880	0.00103423	-1.68465
247930_at	---	unknown protein	AT5G57060	9.78448e-05	-1.68429
248864_at	---	basic helix-loop-helix (bHLH) family protein	AT5G46760	0.000748718	-1.6842
266080_at	---	protein kinase family protein	AT2G37840	5.09292e-05	-1.68408
258225_at	---	unknown protein	AT3G15630	0.00386871	-1.68363
264523_at	ERG28	ERG28 (Arabidopsis homolog of yeast ergosterol28)	AT1G10030	0.000184733	-1.68116
248311_at	BETA-OHASE 2	BETA-OHASE 2 (BETA-CAROTENE HYDROXYLASE 2); carotene beta-ring hydroxylase	AT5G52570	0.00142911	-1.68097
258044_at	ADOF2	ADOF2; DNA binding / transcription factor	AT3G21270	0.00364459	-1.68076
245981_at	---	unknown protein	AT5G13100	0.000606889	-1.68071
266917_at	DTA2	DTA2 (DOWNSTREAM TARGET OF AGL15 2)	AT2G45830	0.00632528	-1.68027
250766_at	---	transcription factor	AT5G05550	0.00772761	-1.67854
251195_at	---	glutaredoxin family protein	AT3G62930	0.00900946	-1.67836
253562_at	---	unknown protein	AT4G31130	1.91886e-05	-1.6783
258993_at	LHCB4,2	LHCB4,2 (light harvesting complex PSII); chlorophyll binding	AT3G08940	0.00382304	-1.67828
252093_at	---	unknown protein	AT3G51500	9.38447e-05	-1.67819
249741_at	APRR5	APRR5 (ARABIDOPSIS PSEUDO-RESPONSE REGULATOR 5); transcription regulator/ two-co	AT5G24470	0.0134041	-1.67749
250088_at	APG5	APG5 (AUTOPHAGY 5); transporter	AT5G17290	0.000214593	-1.67677
250925_at	---	acylphosphatase family	AT5G03370	0.0125992	-1.67641
256098_at	---	glucosamine/galactosamine-6-phosphate isomerase family protein	AT1G13700	0.00893666	-1.67603
260290_at	---	amino acid transporter family protein	AT1G80510	0.000954398	-1.67599
260807_at	---	VQ motif-containing protein	AT1G78310	0.00436073	-1.67558
261351_at	---	haloacid dehalogenase-like hydrolase family protein	AT1G79790	0.00103696	-1.67522
248224_at	---	thylakoid lumenal 17,4 kDa protein, chloroplast	AT5G53490	0.000246867	-1.67502
265336_at	APC10	anaphase-promoting complex, subunit 10 family / APC10 family	AT2G18290	0.00126713	-1.67474
249978_at	---	unknown protein	AT5G18850	0.000859529	-1.67436
249839_at	---	high mobility group (HMG1/2) family protein	AT5G23405	0.00860851	-1.67419
251961_at	AtPPa4	AtPPa4 (Arabidopsis thaliana pyrophosphorylase 4); inorganic diphosphatase	AT3G53620	0.00213015	-1.67386
246301_at	CPK13	CPK13; ATP binding / calcium ion binding / calmodulin-dependent protein kinase/	AT3G51850	5.95345e-06	-1.67375
253493_at	ENP	ENP (ENHANCER OF PINOID); protein binding / signal transducer	AT4G31820	0.00778189	-1.67338
260279_at	---	DNA repair protein, putative (XRCC1)	AT1G80420	0.00244667	-1.67336
262803_at	---	zinc-binding family protein	AT1G21000	0.00219828	-1.67319
246005_at	---	lipoic acid synthase family protein	AT5G08415	0.000317372	-1.67305
253124_at	ARO3	ARO3 (ARMADILLO REPEAT ONLY 3); binding	AT4G36030	0.00536012	-1.6725
260156_at	NAM	NAM (NO APICAL MERISTEM); transcription factor	AT1G52880	0.0138652	-1.67214
247792_at	---	zinc finger (C3HC4-type RING finger) family protein	AT5G58787	0.0010131	-1.67205
265457_at	---	unknown protein	AT2G46550	0.000301828	-1.67195
253157_at	RecQl3	RecQl3; ATP binding / ATP-dependent helicase/ helicase/ nucleic acid binding	AT4G35740	0.00376546	-1.67068
261888_at	---	pseudogene, 40S ribosomal protein S12 (RPS12B), similar to ribosomal protein S12	AT1G80800	0.00027937	-1.66995
264936_at	EDA16	EDA16 (embryo sac development arrest 16); ATP binding / DNA binding / helicase/	AT1G61140	5.4e-06	-1.66992
264874_at	---	ribosomal protein L19 family protein	AT1G24240	0.00395776	-1.66934
251736_at	---	biotin/lipoyl attachment domain-containing protein	AT3G56130	2.32044e-07	-1.66865
246312_at	XLG3	XLG3 (extra-large GTP-binding protein 3); guanyl nucleotide binding / signal tra	AT1G31930	5.91182e-05	-1.66829
257007_at	---	phosphoinositide phosphatase family protein	AT3G14205	0.000969165	-1.66795
250128_at	ZFN3	ZFN3 (ZINC FINGER NUCLEASE 3); DNA binding / nuclease/ nucleic acid binding	AT5G16540	0.00440016	-1.66727
259745_at	SAG18	SAG18 (SENESCENCE ASSOCIATED GENE 18)	AT1G71190	0.000383284	-1.66709
262678_at	---	unknown protein	AT1G75810	1.44055e-06	-1.66677
267066_at	---	methyltransferase-related	AT2G41040	5.38899e-05	-1.66667
250999_at	---	LOCATED IN: endomembrane system, integral to membrane; EXPRESSED IN: 21 plant st	AT5G02630	0.000581735	-1.66593
250627_at	---	amidase family protein	AT5G07360	0.00289711	-1.66537
253279_at	MCCB	MCCB (3-METHYLCROTONYL-COA CARBOXYLASE); biotin carboxylase/ methylcrotonoyl-CoA	AT4G34030	0.000363942	-1.66463
267468_at	---	unknown protein	AT2G30530	1.59619e-06	-1.66457
259017_at	---	unknown protein	AT3G07310	0.00226234	-1.66407
267535_at	ZFP8	ZFP8 (ZINC FINGER PROTEIN 8); nucleic acid binding / transcription factor/ zinc	AT2G41940	0.00372171	-1.6638
261021_at	---	FAD-binding domain-containing protein	AT1G26380	0.0123815	-1.66351
247259_at	CPR5	CPR5 (CONSTITUTIVE EXPRESSION OF PR GENES 5)	AT5G64930	9.37667e-05	-1.66334
251484_at	---	glycine-rich protein	AT3G59640	6.73983e-05	-1.66277
253922_at	VTC2	VTC2 (vitamin c defective 2); GDP-D-glucose phosphorylase/ GDP-galactose:glucose	AT4G26850	0.00193482	-1.66177
253702_at	ACA10	ACA10 (AUTOINHIBITED CA(2+)-ATPASE 10); calcium-transporting ATPase/ calmodulin	AT4G29900	0.00463876	-1.66167
263538_at	---	unknown protein	AT2G25010	0.00439842	-1.66088
259152_at	---	FUNCTIONS IN: molecular_function unknown; INVOLVED IN: biological_process unknow	AT3G10210	2.28643e-05	-1.66082
258929_at	---	immunophilin, putative / FKBP-type peptidyl-prolyl cis-trans isomerase, putative	AT3G10060	7.6396e-05	-1.65852
254230_at	AtPPT1	AtPPT1 (Arabidopsis thaliana polyprenyltransferase 1); 4-hydroxybenzoate nonapre	AT4G23660	0.0125492	-1.65845
248610_at	---	signal recognition particle 54 kDa protein 2 / SRP54 (SRP-54B)	AT5G49500	0.00253647	-1.65772
248981_at	NPR3	NPR3 (NPR1-LIKE PROTEIN 3); protein binding	AT5G45110	0.0143108	-1.65598
249569_at	---	zinc finger (C3HC4-type RING finger) family protein	AT5G38070	0.00148637	-1.65578
264207_at	---	unknown protein	AT1G22750	0.00182466	-1.65534
263460_at	---	acetolactate synthase small subunit, putative	AT2G31810	0.00268101	-1.65505
253093_at	SRFR1	SRFR1 (SUPPRESSOR OF RPS4-RLD 1); protein complex scaffold	AT4G37460	9.21147e-05	-1.65367
263688_at	---	unknown protein	AT1G26920	3.77987e-05	-1.65333
262703_at	---	auxin-responsive family protein	AT1G16510	0.0115231	-1.6525
267469_at	WRKY21	WRKY21; calmodulin binding / transcription factor	AT2G30590	0.000279031	-1.65239
254944_at	---	unknown protein	AT4G10930	0.000788783	-1.65114
250914_at	TRFL10	TRFL10 (TRF-LIKE 10); DNA binding	AT5G03780	0.00564872	-1.65098
256836_at	PKP-ALPHA	PKP-ALPHA; pyruvate kinase	AT3G22960	8.44225e-06	-1.65083
263598_at	EXGT-A3	EXGT-A3; hydrolase, acting on glycosyl bonds / xyloglucan:xyloglucosyl transfera	AT2G01850	0.00213218	-1.65044
247596_at	---	unknown protein	AT5G60840	0.00019888	-1.65015
258062_at	---	F-box family protein	AT3G26000	2.32954e-05	-1.64933
263137_at	ATGGH1	gamma-glutamyl hydrolase, putative / gamma-Glu-X carboxypeptidase, putative / co	AT1G78660	0.00055874	-1.64838
245781_at	SBP1	SBP1 (s-ribonuclease binding protein 1); protein binding / zinc ion binding	AT1G45976	9.32499e-05	-1.64787
245765_at	---	leucine-rich repeat family protein	AT1G33600	0.000370609	-1.64736
264236_at	---	unknown protein	AT1G54680	0.00105571	-1.64711
253811_at	ULT1	ULT1 (ULTRAPETALA1); DNA binding	AT4G28190	0.0098953	-1.64639
266615_s_at	CTF2A	[AT2G29720, CTF2B; monooxygenase/ oxidoreductase];[AT2G35660, CTF2A; monooxygena	AT2G29720	0.00363866	-1.64633
267512_at	SSE1	SSE1 (SHRUNKEN SEED 1)	AT2G45690	0.00635759	-1.6463
258786_at	SYP121	SYP121 (SYNTAXIN OF PLANTS 121); SNAP receptor/ protein anchor	AT3G11820	0.00604839	-1.64514
257858_at	---	protein binding / zinc ion binding	AT3G12920	0.00136773	-1.64458
260855_at	---	MORN (Membrane Occupation and Recognition Nexus) repeat-containing protein /phos	AT1G21920	0.00399033	-1.6442
245138_at	AFO	AFO (ABNORMAL FLORAL ORGANS); protein binding / transcription factor/ transcript	AT2G45190	0.00464954	-1.64418
245694_at	---	calcium-binding EF hand family protein	AT5G04170	0.000285776	-1.64393
247890_at	ATCNGC5	ATCNGC5 (CYCLIC NUCLEOTIDE GATED CHANNEL 5); calmodulin binding / cyclic nucleot	AT5G57940	0.000221199	-1.64392
267488_at	HMA4	HMA4; cadmium ion transmembrane transporter/ cadmium-transporting ATPase/ zinc i	AT2G19110	0.00131259	-1.64353
254418_at	---	carbohydrate transmembrane transporter/ sugar:hydrogen symporter	AT4G21480	0.00582466	-1.64281
258084_at	---	serine/threonine protein phosphatase 2A (PP2A) regulatory subunit B', putative	AT3G26020	1.0223e-06	-1.64234
250776_at	---	monooxygenase, putative (MO3)	AT5G05320	0.0134902	-1.6423
245293_at	---	heat shock protein 70, putative / HSP70, putative	AT4G16660	0.00535538	-1.64192
262663_at	---	unknown protein	AT1G13940	0.00167589	-1.64142
262500_at	FBP7	FBP7 (F-BOX PROTEIN 7)	AT1G21760	0.000842879	-1.64128
260872_at	---	antioxidant/ oxidoreductase	AT1G21350	0.00177981	-1.64034
250524_at	---	myb family transcription factor	AT5G08520	0.000128493	-1.64024
258885_at	---	aspartate/glutamate/uridylate kinase family protein	AT3G10030	0.00328622	-1.63998
266927_at	PIP1B	PIP1B (NAMED PLASMA MEMBRANE INTRINSIC PROTEIN 1B); water channel	AT2G45960	0.000189648	-1.63904
259791_at	---	unknown protein	AT1G29700	0.00327347	-1.63853
255131_at	---	FUNCTIONS IN: molecular_function unknown; INVOLVED IN: biological_process unknow	AT4G08280	0.00449894	-1.6378
259356_at	---	zinc finger (C3HC4-type RING finger) family protein	AT3G05250	0.00789146	-1.63763
259697_at	---	basic helix-loop-helix (bHLH) family protein	AT1G68920	0.00021498	-1.63738
258188_at	---	mRNA level of the MEB5,2 gene (At3g17800) remains unchanged after cutting the in	AT3G17800	0.00437086	-1.63474
252117_at	YLS2	YLS2; strictosidine synthase	AT3G51430	0.000531214	-1.63407
248795_at	---	myb family transcription factor	AT5G47390	0.000355899	-1.63344
248151_at	LHCB3	LHCB3 (LIGHT-HARVESTING CHLOROPHYLL B-BINDING PROTEIN 3); structural molecule	AT5G54270	0.00357803	-1.63343
248595_at	HRB1	HRB1 (HYPERSENSITIVE TO RED AND BLUE); protein binding	AT5G49230	2.48219e-05	-1.63234
265090_at	---	calcium-binding EF hand family protein	AT1G03960	0.00248041	-1.63226
265347_at	SUVH6	SUVH6; methyl-CpG binding / methyl-CpNpG binding / methyl-CpNpN binding / methyl	AT2G22740	0.00531015	-1.63179
257127_at	TTN9	TTN9 (TITAN9)	AT3G20070	0.00837809	-1.63172
257828_at	---	FUNCTIONS IN: molecular_function unknown; INVOLVED IN: biological_process unknow	AT3G26670	0.000255977	-1.63145
266538_at	---	VQ motif-containing protein	AT2G35230	0.00181246	-1.63058
264887_at	---	major latex protein-related / MLP-related	AT1G23120	0.0168347	-1.62998
260589_at	---	unknown protein	AT1G53400	7.57281e-05	-1.62992
250030_at	ATAPRL7	ATAPRL7 (APR-like 7)	AT5G18120	0.00050375	-1.62935
257964_at	---	phototropic-responsive NPH3 family protein	AT3G19850	0.00455281	-1.62921
263542_at	---	transport protein, putative	AT2G21630	0.00533123	-1.62893
254722_at	---	unknown protein	AT4G13530	0.00114435	-1.62701
247530_at	---	L-asparaginase, putative / L-asparagine amidohydrolase, putative	AT5G61540	0.00928229	-1.62606
262558_at	---	unknown protein	AT1G31335	0.00647627	-1.62571
258026_at	ABF4	ABF4 (ABRE BINDING FACTOR 4); DNA binding / protein binding / transcription acti	AT3G19290	0.00290199	-1.62491
265023_at	---	protein binding / zinc ion binding	AT1G24440	0.00367957	-1.6238
245597_at	---	FUNCTIONS IN: molecular_function unknown; INVOLVED IN: biological_process unknow	AT4G14190	0.00901601	-1.62357
249818_at	TUB8	TUB8; structural constituent of cytoskeleton	AT5G23860	0.00461103	-1.62298
249103_at	UAH	UAH (UREIDOGLYCOLATE AMIDOHYDROLASE); allantoate deiminase/ metallopeptidase	AT5G43600	0.000860013	-1.62292
259073_at	---	zinc finger (C3HC4-type RING finger) family protein	AT3G02290	0.00193013	-1.62281
249409_at	---	PWWP domain-containing protein	AT5G40340	0.00066689	-1.62272
258275_at	---	unknown protein	AT3G15760	0.00150641	-1.62257
266241_s_at	---	[AT2G27800, CONTAINS InterPro DOMAIN/s: Pentatricopeptide repeat (InterPro:IPR00	AT2G27800	0.00662304	-1.62204
254658_at	---	FUNCTIONS IN: molecular_function unknown; INVOLVED IN: biological_process unknow	AT4G18230	3.77136e-05	-1.62193
260401_at	---	band 7 family protein	AT1G69840	0.0107999	-1.62094
256533_at	---	fringe-related protein	AT1G33250	0.000947411	-1.62072
251977_at	---	auxin-responsive family protein	AT3G53250	0.00940246	-1.62046
256052_at	---	small nuclear ribonucleoprotein U2B, putative / spliceosomal protein, putative	AT1G06960	0.00132871	-1.61977
249923_at	---	aspartic-type endopeptidase	AT5G19120	0.00452065	-1.61919
247107_at	STR16	STR16 (SULFURTRANSFERASE PROTEIN 16)	AT5G66040	0.00043825	-1.61916
247677_at	ORP3C	ORP3C (OSBP(OXYSTEROL BINDING PROTEIN)-RELATED PROTEIN 3C); oxysterol binding	AT5G59420	6.09828e-06	-1.619
248299_at	---	kinesin light chain-related	AT5G53080	0.00130558	-1.61869
260760_at	---	unknown protein	AT1G49170	0.00708452	-1.61838
265929_s_at	---	[AT2G18560, UDP-glucoronosyl/UDP-glucosyl transferase family protein];[AT2G18570	AT2G18560	0.0116902	-1.61832
264938_at	---	protein binding / zinc ion binding	AT1G60610	0.000579051	-1.61812
246036_at	AtAGAL2	AtAGAL2 (Arabidopsis thaliana ALPHA-GALACTOSIDASE 2); alpha-galactosidase/ catal	AT5G08370	0.00252607	-1.61797
248563_at	---	UDP-glucoronosyl/UDP-glucosyl transferase family protein	AT5G49690	1.09842e-05	-1.61769
254681_at	---	phosphatase	AT4G18140	0.000918062	-1.6174
263755_at	---	antiporter/ drug transporter	AT2G21340	0.00405909	-1.61713
261945_at	---	RWP-RK domain-containing protein	AT1G64530	0.00382714	-1.61705
261591_at	---	protein kinase family protein	AT1G01740	0.00635706	-1.61624
255793_at	---	unknown protein	AT2G33250	0.00214073	-1.61544
250494_at	HAM2	HAM2 (histone acetyltransferase of the MYST family 2); H3/H4 histone acetyltrans	AT5G09740	2.204e-05	-1.6152
263067_at	---	unknown protein	AT2G17550	0.000218462	-1.61489
245132_at	---	unknown protein	AT2G45320	0.0013019	-1.61466
253737_at	---	FUNCTIONS IN: molecular_function unknown; LOCATED IN: cellular_component unknown	AT4G28703	0.00491356	-1.61419
248943_s_at	---	[AT5G45490, disease resistance protein-related];[AT5G45440, disease resistance p	AT5G45490	0.000812862	-1.61409
244901_at	---	encodes a plant b subunit of mitochondrial ATP synthase based on structural simi	ATMG00640	0.00959421	-1.61408
253876_at	CIP7	CIP7 (COP1-INTERACTING PROTEIN 7); transcription activator	AT4G27430	0.00363542	-1.61359
245761_at	---	FUNCTIONS IN: molecular_function unknown; INVOLVED IN: biological_process unknow	AT1G66890	9.33699e-05	-1.61265
259965_at	MSRB1	MSRB1 (methionine sulfoxide reductase B 1); peptide-methionine-(S)-S-oxide reduc	AT1G53670	2.27855e-06	-1.61253
254424_at	---	F-box family protein	AT4G21510	0.00421446	-1.61195
258402_at	---	unknown protein	AT3G15450	2.0742e-05	-1.6119
251406_at	---	phagocytosis and cell motility protein ELMO1-related	AT3G60260	0.000708777	-1.6117
262970_at	---	chaperone protein dnaJ-related	AT1G75690	0.00519414	-1.61124
262884_at	CP5	CP5	AT1G64720	3.56383e-06	-1.61114
247689_at	---	FUNCTIONS IN: molecular_function unknown; INVOLVED IN: biological_process unknow	AT5G59770	0.000580652	-1.60886
245130_at	---	leucine-rich repeat transmembrane protein kinase, putative	AT2G45340	0.00730913	-1.60818
263647_at	---	cellular repressor of E1A-stimulated genes (CREG) family	AT2G04690	0.0104365	-1.60798
266116_at	TOM3	TOM3; protein binding	AT2G02180	0.00302619	-1.60767
259171_at	---	SWIB complex BAF60b domain-containing protein	AT3G03590	0.0118613	-1.60749
267607_s_at	ATSEH	[AT2G26740, ATSEH (Arabidopsis thaliana soluble epoxide hydrolase); epoxide hydr	AT2G26740	0.00420282	-1.60725
259091_at	---	unknown protein	AT3G04890	0.00450078	-1.60706
263135_at	---	oxidoreductase, 2OG-Fe(II) oxygenase family protein	AT1G78550	0.00130695	-1.60666
252561_at	HTB9	HTB9; DNA binding	AT3G45980	0.000307076	-1.60656
245003_at	---	chloroplast gene encoding a CP43 subunit of the photosystem II reaction center,	ATCG00280	0.00996126	-1.60643
248537_at	---	FUNCTIONS IN: molecular_function unknown; INVOLVED IN: biological_process unknow	AT5G50100	0.00417013	-1.60526
257377_at	PLL4	PLL4 (POLTERGEIST LIKE 4); catalytic/ protein serine/threonine phosphatase	AT2G28890	0.00439827	-1.60509
253877_at	---	unknown protein	AT4G27435	0.00783256	-1.60495
249123_at	KCS20	KCS20 (3-KETOACYL-COA SYNTHASE 20); fatty acid elongase	AT5G43760	0.00181564	-1.60465
250017_at	---	DNAJ heat shock N-terminal domain-containing protein	AT5G18140	7.93902e-05	-1.60445
256326_at	---	zinc finger (C3HC4-type RING finger) family protein	AT3G02340	0.000802908	-1.60423
248405_at	SKS2	SKS2 (SKU5 SIMILAR 2); copper ion binding / oxidoreductase	AT5G51480	0.010724	-1.60372
251189_at	---	unknown protein	AT3G62650	0.00134843	-1.60331
254378_at	DER2,1	DER2,1 (DERLIN-2,1)	AT4G21810	0.00073499	-1.60213
262919_at	---	copine-related	AT1G79380	0.000746149	-1.60092
248256_at	---	seven in absentia (SINA) family protein	AT5G53360	1.00246e-05	-1.59955
258501_at	---	glycine-rich protein	AT3G06780	3.03579e-05	-1.59887
267126_s_at	ACL	[AT2G23600, ACL (ACETONE-CYANOHYDRIN LYASE); hydrolase/ hydrolase, acting on est	AT2G23600	0.00133953	-1.59863
249002_at	---	ribose 5-phosphate isomerase-related	AT5G44520	0.00499442	-1.59845
262633_at	---	FUNCTIONS IN: molecular_function unknown; INVOLVED IN: biological_process unknow	AT1G06630	0.00418125	-1.59813
259492_at	---	unknown protein	AT1G15830	0.00374761	-1.59777
246917_at	---	serine-rich protein-related	AT5G25280	0.0033725	-1.59703
261851_at	HKL1	HKL1 (HEXOKINASE-LIKE 1); ATP binding / fructokinase/ glucokinase/ hexokinase	AT1G50460	5.44285e-05	-1.59692
251934_at	---	ankyrin repeat family protein	AT3G54070	0.00109962	-1.59638
260986_at	GLY3	GLY3 (GLYOXALASE II 3); hydrolase/ hydroxyacylglutathione hydrolase	AT1G53580	0.0110482	-1.5962
248601_at	---	zinc knuckle (CCHC-type) family protein	AT5G49400	2.22339e-05	-1.59615
251814_at	LHCA1	LHCA1; chlorophyll binding	AT3G54890	9.33155e-06	-1.59553
249546_at	PMI15	PMI15 (plastid movement impaired 15)	AT5G38150	0.0179401	-1.59548
250774_at	---	DEAD/DEAH box helicase, putative (RH18)	AT5G05450	1.71505e-05	-1.59535
259683_at	---	membrane bound O-acyl transferase (MBOAT) family protein	AT1G63050	0.017172	-1.59522
264264_at	---	transcription factor	AT1G09250	0.00810732	-1.59492
246840_at	---	D111/G-patch domain-containing protein	AT5G26610	2.21557e-05	-1.59486
257176_s_at	---	[AT3G23530, cyclopropane fatty acid synthase, putative / CPA-FA synthase, putati	AT3G23530	0.0157294	-1.59465
248124_at	ATG18F	AtATG18f	AT5G54730	5.41733e-06	-1.59448
253235_at	HDR	HDR (4-HYDROXY-3-METHYLBUT-2-ENYL DIPHOSPHATE REDUCTASE); 4-hydroxy-3-methylbut-	AT4G34350	0.000190244	-1.59409
263097_at	PDV2	PDV2 (PLASTID DIVISION2)	AT2G16070	0.00183439	-1.59401
250340_at	---	unknown protein	AT5G11840	0.000158245	-1.59383
255714_at	---	fringe-related protein	AT4G00300	0.00218493	-1.59379
247390_at	---	FUNCTIONS IN: molecular_function unknown; INVOLVED IN: biological_process unknow	AT5G63520	0.00137926	-1.59357
258637_at	---	Rho GDP-dissociation inhibitor family protein	AT3G07880	2.77095e-05	-1.59345
248195_at	ATMAMI	ATMAMI (ARABIDOPSIS THALIANA MEMBRANE-ASSOCIATED MANNITOL-INDUCED); structural m	AT5G54110	0.00121042	-1.59328
247182_at	HB25	HB25 (HOMEOBOX PROTEIN 25); DNA binding / sequence-specific DNA binding / transc	AT5G65410	0.0147802	-1.59315
257621_at	CPK9	CPK9 (calmodulin-domain protein kinase 9); calmodulin-dependent protein kinase/	AT3G20410	0.00104249	-1.59292
245665_at	---	unknown protein	AT1G28250	0.00219525	-1.59278
267637_at	---	unknown protein	AT2G42190	0.0105963	-1.59275
255885_at	SMT2	SMT2 (STEROL METHYLTRANSFERASE 2); S-adenosylmethionine-dependent methyltransfer	AT1G20330	9.07138e-05	-1.59252
256567_at	---	amino acid permease family protein	AT3G19553	0.000496511	-1.59233
255380_at	ATTPC1	ATTPC1 (TWO-PORE CHANNEL 1); calcium channel/ voltage-gated calcium channel	AT4G03560	0.000655244	-1.59154
253597_at	---	translation initiation factor 3 (IF-3) family protein	AT4G30690	0.00202289	-1.59132
253474_at	---	unknown protein	AT4G32270	2.46538e-05	-1.59023
259724_at	SNRK2,10	SNRK2,10 (SNF1-RELATED PROTEIN KINASE 2,10); kinase	AT1G60940	0.00176428	-1.58959
255564_s_at	RGXT2	[AT4G01770, RGXT1 (rhamnogalacturonan xylosyltransferase 1); UDP-xylosyltransfer	AT4G01770	0.000992464	-1.58931
260929_at	TAF13	TAF13 (TBP-ASSOCIATED FACTOR 13); DNA binding / RNA polymerase II transcription	AT1G02680	0.000968239	-1.58906
248283_at	PKP-BETA1	PKP-BETA1 (PLASTIDIC PYRUVATE KINASE BETA SUBUNIT 1); pyruvate kinase	AT5G52920	7.87451e-05	-1.58881
261615_at	---	unknown protein	AT1G33050	0.00272992	-1.58878
249834_at	FTRA1	FTRA1 (ferredoxin/thioredoxin reductase subunit A (variable subunit) 1); catalyt	AT5G23440	0.000301719	-1.58778
266805_at	---	INVOLVED IN: biological_process unknown; EXPRESSED IN: 22 plant structures; EXPR	AT2G30010	0.0082995	-1.58739
245478_at	ARA1	ARA1 (ARABINOSE KINASE); ATP binding / L-arabinokinase/ galactokinase	AT4G16130	0.00392226	-1.58727
264539_at	---	F-box family protein	AT1G55590	0.00145235	-1.58611
261668_at	MAML-4	MAML-4 (METHYLTHIOALKYLMALATE SYNTHASE-LIKE 4); 2-isopropylmalate synthase	AT1G18500	2.8395e-05	-1.58606
265206_at	---	aspartyl protease family protein	AT2G36670	0.00168198	-1.58574
264836_at	---	unknown protein	AT1G03610	0.00128756	-1.58461
248953_at	---	[AT5G45430, protein kinase, putative];[AT5G45428, CPuORF24 (Conserved peptide up	AT5G45430	0.00346679	-1.584
265694_at	---	selenium binding	AT2G24440	0.00393521	-1.58393
251506_at	---	EXPRESSED IN: 24 plant structures; EXPRESSED DURING: 15 growth stages; BEST Arab	AT3G59090	8.26226e-05	-1.58387
263162_at	---	zinc finger (C3HC4-type RING finger) family protein	AT1G54150	0.000499503	-1.5837
252684_at	---	disease resistance protein (TIR-NBS-LRR class), putative	AT3G44400	0.0107951	-1.58356
258194_at	---	unknown protein	AT3G29170	0.00334013	-1.58346
250122_at	---	unknown protein	AT5G16520	0.000549576	-1.58272
249299_at	UBC4	UBC4 (UBIQUITIN CONJUGATING ENZYME 4); ubiquitin-protein ligase	AT5G41340	0.00118614	-1.58262
259020_at	---	unknown protein	AT3G07470	0.000559236	-1.58197
264839_at	POR C	POR C (PROTOCHLOROPHYLLIDE OXIDOREDUCTASE); NADPH dehydrogenase/ oxidoreductase/	AT1G03630	0.00536377	-1.58107
266971_at	---	unknown protein	AT2G39580	4.71957e-05	-1.57997
248032_at	---	unknown protein	AT5G55860	0.00535863	-1.57965
254951_at	---	kinesin light chain-related	AT4G10840	6.27835e-05	-1.57926
253979_at	---	pentatricopeptide (PPR) repeat-containing protein	AT4G26680	0.000735448	-1.57916
264726_at	---	AP2 domain-containing transcription factor, putative	AT1G22985	0.0044264	-1.5791
257202_at	---	leucine-rich repeat family protein / protein kinase family protein	AT3G23750	0.00708108	-1.57658
251954_at	CPuORF51	[AT3G53668, CPuORF51 (Conserved peptide upstream open reading frame 51)];[AT3G53	AT3G53668	0.00424987	-1.57643
257789_at	YSL6	YSL6 (YELLOW STRIPE LIKE 6); oligopeptide transporter	AT3G27020	0.00765745	-1.57634
260058_at	---	F-box family protein	AT1G78100	0.00559161	-1.57621
266331_at	RGA1	RGA1 (REPRESSOR OF GA1-3 1); protein binding / transcription factor	AT2G01570	0.00298185	-1.5762
252405_at	---	unknown protein	AT3G48120	0.00803615	-1.57602
261417_at	---	thioredoxin family protein	AT1G07700	0.000831909	-1.57519
249121_at	---	unknown protein	AT5G43830	6.28368e-05	-1.57477
255707_at	MEE50	MEE50 (maternal effect embryo arrest 50); binding	AT4G00231	0.00725487	-1.57457
256958_at	---	zinc finger (C3HC4-type RING finger) family protein	AT3G13430	0.000224245	-1.57416
253893_at	---	unknown protein	AT4G27390	0.000264974	-1.57414
261402_at	RFO1	RFO1 (RESISTANCE TO FUSARIUM OXYSPORUM 1); kinase	AT1G79670	0.00962911	-1.57332
256882_at	---	[AT3G26420, ATRZ-1A; RNA binding / nucleotide binding];[AT3G26430, GDSL-motif li	AT3G26420	0.0058525	-1.57292
256734_at	RIK	RIK (RS2-Interacting KH protein); RNA binding	AT3G29390	0.000799742	-1.57268
258027_at	---	FUNCTIONS IN: molecular_function unknown; INVOLVED IN: biological_process unknow	AT3G19515	0.00195713	-1.57259
252564_at	ADF1	ADF1 (ACTIN DEPOLYMERIZING FACTOR 1); actin binding	AT3G46010	4.85191e-05	-1.57248
258229_at	---	RNA recognition motif (RRM)-containing protein	AT3G27700	0.00381747	-1.57144
247334_at	CDKE;1	CDKE;1 (CYCLIN-DEPENDENT KINASE E;1); ATP binding / kinase/ protein kinase/ prot	AT5G63610	0.000266291	-1.57093
264546_at	---	BolA-like family protein	AT1G55805	0.000201587	-1.57059
247361_at	---	unknown protein	AT5G63480	0.00102206	-1.57053
258553_at	PDE320	PDE320 (PIGMENT DEFECTIVE 320)	AT3G06960	0.00195652	-1.57044
258866_at	---	Got1-like family protein	AT3G03180	0.0152395	-1.57023
249148_at	---	chaperone protein dnaJ-related	AT5G43260	0.000201854	-1.57018
264770_at	---	armadillo/beta-catenin repeat family protein / U-box domain-containing protein	AT1G23030	0.0153467	-1.56789
260094_at	GER1	GER1 (GDP-4-KETO-6-DEOXYMANNOSE-3,5-EPIMERASE-4-REDUCTASE 1); GDP-L-fucose synth	AT1G73250	0.00523754	-1.56762
262055_at	---	FUNCTIONS IN: molecular_function unknown; INVOLVED IN: biological_process unknow	AT1G79970	0.00315849	-1.56731
250074_at	---	UTP--glucose-1-phosphate uridylyltransferase, putative / UDP-glucose pyrophospho	AT5G17310	0.000482663	-1.56708
265593_s_at	LCV1	[AT2G20120, COV1 (CONTINUOUS VASCULAR RING)];[AT2G20130, LCV1 (LIKE COV 1)]	AT2G20120	0.000413196	-1.56676
253043_at	LBD39	LBD39 (LOB DOMAIN-CONTAINING PROTEIN 39)	AT4G37540	0.00138753	-1.56609
261055_at	---	aspartyl protease family protein	AT1G01300	0.00735778	-1.56607
260249_s_at	---	[AT1G74290, esterase/lipase/thioesterase family protein];[AT1G74280, hydrolase,	AT1G74290	0.00631036	-1.5658
262263_at	PIN3	PIN3 (PIN-FORMED 3); auxin:hydrogen symporter/ transporter	AT1G70940	0.00247493	-1.56561
259916_at	---	hydroxyproline-rich glycoprotein family protein	AT1G72600	0.00516591	-1.56547
249201_at	---	unknown protein	AT5G42370	0.0114443	-1.5651
247987_at	---	CwfJ-like family protein / zinc finger (CCCH-type) family protein	AT5G56900	0.0029973	-1.5649
246999_at	NPY3	NPY3 (NAKED PINS IN YUC MUTANTS 3); protein binding / signal transducer	AT5G67440	0.0109585	-1.56485
250692_at	---	unknown protein	AT5G06560	4.12992e-05	-1.56471
248773_at	FRA1	FRA1 (FRAGILE FIBER 1); microtubule motor	AT5G47820	0.0113615	-1.56462
259863_at	ELF4-L2	ELF4-L2 (ELF4-Like 2)	AT1G72630	0.000249758	-1.56451
259209_at	---	RNA recognition motif (RRM)-containing protein	AT3G09160	0.00254009	-1.56426
249471_at	EDL2	EDL2 (EID1-like 2)	AT5G39360	0.00111693	-1.56401
257534_at	---	PWWP domain-containing protein	AT3G09670	0.000726846	-1.56382
248081_at	EDM2	EDM2; transcription factor	AT5G55390	0.0109006	-1.56321
265269_at	---	unknown protein	AT2G42950	0.00691623	-1.56305
266438_at	---	catalytic	AT2G43180	0.00137594	-1.56114
248034_at	D6PK	D6PK (D6 PROTEIN KINASE); kinase/ protein kinase	AT5G55910	0.000514246	-1.56107
255280_at	---	lectin protein kinase, putative	AT4G04960	0.0099469	-1.56085
250906_at	SBE2,2	SBE2,2 (starch branching enzyme 2,2); 1,4-alpha-glucan branching enzyme	AT5G03650	0.00777064	-1.56049
251924_at	---	histone H4	AT3G53730	0.000939222	-1.56014
251520_at	---	protein kinase family protein	AT3G59410	0.00431199	-1.56006
251664_at	CRD1	CRD1 (COPPER RESPONSE DEFECT 1); DNA binding / magnesium-protoporphyrin IX monom	AT3G56940	0.000450854	-1.55982
250752_at	CPD	CPD (CONSTITUTIVE PHOTOMORPHOGENIC DWARF); electron carrier/ heme binding / iron	AT5G05690	8.41985e-05	-1.55899
255456_at	---	unknown protein	AT4G02920	0.002737	-1.55857
257470_at	---	unknown protein	AT1G53770	0.00533372	-1.55746
258401_at	---	regulator of chromosome condensation (RCC1) family protein	AT3G15430	0.00382334	-1.55681
249366_at	---	glycerol-3-phosphate dehydrogenase (NAD+) / GPDH	AT5G40610	0.00299768	-1.55623
247389_at	---	CBS domain-containing protein / octicosapeptide/Phox/Bemp1 (PB1) domain-containi	AT5G63490	0.00234334	-1.55587
249943_at	---	unknown protein	AT5G22280	3.92114e-05	-1.55537
264316_at	ENT1,AT	ENT1,AT (EQUILIBRATIVE NUCLEOTIDE TRANSPORTER 1); nucleoside transmembrane trans	AT1G70330	7.17211e-05	-1.5553
246450_at	HSF3	HSF3 (HEAT SHOCK FACTOR 3); DNA binding / transcription factor	AT5G16820	0.00725552	-1.55517
262988_at	GGT1	GGT1 (GLUTAMATE:GLYOXYLATE AMINOTRANSFERASE); L-alanine:2-oxoglutarate aminotran	AT1G23310	2.14926e-05	-1.55486
260307_at	---	cyclin-related	AT1G70620	0.000179202	-1.55482
265451_at	---	unknown protein	AT2G46490	1.93335e-05	-1.55304
265212_at	---	hexose transporter, putative	AT1G05030	0.000242704	-1.55287
251479_at	ATHLECRK	ATHLECRK (ARABIDOPSIS THALIANA LECTIN-RECEPTOR KINASE); kinase	AT3G59700	0.0169432	-1.55253
262434_at	---	amino acid transporter family protein	AT1G47670	0.00345819	-1.5517
250259_at	---	hydrolase, alpha/beta fold family protein	AT5G13800	0.000148332	-1.55108
254877_at	ATSR	ATSR (ARABIDOPSIS THALIANA SERINE RACEMASE); serine racemase	AT4G11640	0.00311316	-1.55105
253691_at	EMB2752	EMB2752 (EMBRYO DEFECTIVE 2752)	AT4G29660	0.000317789	-1.55088
255801_at	---	DNAJ heat shock N-terminal domain-containing protein	AT4G10130	0.0029064	-1.55086
261075_at	---	binding	AT1G07280	0.00998987	-1.55013
266914_at	BAM7	BAM7 (BETA-AMYLASE 7); beta-amylase/ catalytic/ cation binding	AT2G45880	0.00154062	-1.54933
261205_at	---	INVOLVED IN: biological_process unknown; LOCATED IN: cellular_component unknown;	AT1G12790	0.00745615	-1.54896
265291_at	---	FUNCTIONS IN: molecular_function unknown; INVOLVED IN: biological_process unknow	AT2G22720	8.95097e-05	-1.54877
254261_at	---	beta-adaptin, putative	AT4G23460	0.0011831	-1.54869
252701_at	ATBPM6	ATBPM6 (BTB-POZ and MATH domain 6); protein binding	AT3G43700	0.00115367	-1.54857
256545_at	---	transposable element gene	AT3G14800	0.0144345	-1.54829
255846_at	ATSWI3B	ATSWI3B (SWITCH SUBUNIT 3); DNA binding	AT2G33610	0.0019324	-1.54826
250320_at	NF-YA1	NF-YA1 (NUCLEAR FACTOR Y, SUBUNIT A1); transcription factor	AT5G12840	0.00234559	-1.54809
264392_at	---	pentatricopeptide (PPR) repeat-containing protein	AT1G11900	0.00877561	-1.54708
265613_at	---	DNAJ heat shock N-terminal domain-containing protein	AT2G25560	0.012718	-1.54705
251959_at	---	zinc finger (C3HC4-type RING finger) family protein	AT3G53410	0.000375448	-1.54692
247295_at	---	unknown protein	AT5G64180	0.00248975	-1.54689
253009_at	SHM1	SHM1 (SERINE TRANSHYDROXYMETHYLTRANSFERASE 1); glycine hydroxymethyltransferase/	AT4G37930	0.000864044	-1.54662
266476_at	---	unknown protein	AT2G31090	0.00163995	-1.54615
253637_at	---	unknown protein	AT4G30390	1.57096e-05	-1.54548
266836_at	---	zinc finger (C3HC4-type RING finger) family protein	AT2G26000	0.00768148	-1.54538
263413_at	BPC4	BPC4 (BASIC PENTACYSTEINE 4); DNA binding / transcription factor	AT2G21240	0.000177111	-1.54505
257484_at	---	aspartic-type endopeptidase/ peptidase	AT1G01650	0.0149744	-1.5447
263241_at	ADC1	ADC1 (ARGININE DECARBOXYLASE 1); arginine decarboxylase	AT2G16500	0.000657711	-1.54469
252737_at	---	phosphoinositide phosphatase family protein	AT3G43220	0.000342278	-1.54431
260026_at	RPL18AA	RPL18AA (60S RIBOSOMAL PROTEIN L18A-1)	AT1G29970	0.00172208	-1.54418
253543_at	---	transcription factor	AT4G31270	0.00530776	-1.544
248787_at	---	FUNCTIONS IN: molecular_function unknown; INVOLVED IN: biological_process unknow	AT5G47420	0.000342614	-1.54386
244903_at	---	hypothetical protein	ATMG00660	0.00982631	-1.5438
246421_at	---	VHS domain-containing protein / GAT domain-containing protein	AT5G16880	0.000108291	-1.54357
251952_at	---	histone H2B, putative	AT3G53650	0.0166502	-1.54343
264304_at	---	INVOLVED IN: biological_process unknown; LOCATED IN: endomembrane system, endopl	AT1G78895	0.00019103	-1.54342
260496_at	---	ATPase, coupled to transmembrane movement of substances / amino acid transmembra	AT2G41700	0.00121821	-1.54332
259125_at	---	regulator of chromosome condensation (RCC1) family protein	AT3G02300	0.0178406	-1.54291
246408_at	---	FUNCTIONS IN: molecular_function unknown; INVOLVED IN: biological_process unknow	AT1G57680	0.0154518	-1.5406
246409_at	---	protein kinase family protein	AT1G57700	0.013934	-1.53968
245864_at	---	unknown protein	AT1G58070	0.00283659	-1.53948
259583_at	---	INVOLVED IN: biological_process unknown; LOCATED IN: cellular_component unknown;	AT1G28070	0.010776	-1.53903
255720_at	PRK	PRK (PHOSPHORIBULOKINASE); ATP binding / phosphoribulokinase/ protein binding	AT1G32060	3.87135e-05	-1.5388
261303_at	HON5	HON5 (High Mobility Group Family A 5); DNA binding	AT1G48620	0.00232389	-1.53852
259292_at	---	LOCATED IN: chloroplast, chloroplast envelope; EXPRESSED IN: 22 plant structures	AT3G11560	0.00219963	-1.53814
247977_at	---	unknown protein	AT5G56850	0.0165971	-1.5371
245730_at	---	unknown protein	AT1G73470	0.000685381	-1.53706
264947_at	---	DNAJ heat shock N-terminal domain-containing protein	AT1G77020	0.000414657	-1.53603
253136_at	---	leucine-rich repeat family protein	AT4G35470	8.55153e-05	-1.53602
263438_at	---	copper-binding family protein	AT2G28660	0.0139134	-1.53578
248994_at	RPS4	RPS4 (RESISTANT TO P, SYRINGAE 4); receptor	AT5G45250	0.000998533	-1.5357
245659_at	---	INVOLVED IN: biological_process unknown; LOCATED IN: cellular_component unknown;	AT1G28260	0.00339735	-1.53552
250518_at	---	zinc finger (C3HC4-type RING finger) family protein	AT5G08139	0.00579683	-1.53535
246515_at	---	F-box family protein	AT5G15710	0.0120897	-1.53515
250178_at	---	dehydration-responsive protein-related	AT5G14430	1.88909e-05	-1.53466
251553_at	WRKY69	WRKY69; transcription factor	AT3G58710	0.000264372	-1.53463
261253_at	---	aspartyl protease family protein	AT1G05840	0.00314146	-1.5338
256513_at	SGR2	SGR2 (SHOOT GRAVITROPISM 2); phospholipase A1	AT1G31480	0.00425007	-1.53323
259068_at	PEX13	PEX13 (PEROXIN 13); protein binding	AT3G07560	0.000716692	-1.53296
256835_at	APS1	APS1 (ATP SULFURYLASE 1); sulfate adenylyltransferase (ATP)	AT3G22890	0.00421446	-1.53262
248550_at	QS	QS (QUINOLINATE SYNTHASE); 4 iron, 4 sulfur cluster binding / enzyme activator/	AT5G50210	0.000583095	-1.53167
261801_at	AAE14	AAE14 (Acyl-Activating Enzyme 14); AMP binding / o-succinylbenzoate-CoA ligase	AT1G30520	8.90712e-05	-1.53135
267405_at	CUTA	CUTA; copper ion binding	AT2G33740	4.13748e-05	-1.52909
260637_at	ACO2	ACO2 (ACC OXIDASE 2); 1-aminocyclopropane-1-carboxylate oxidase	AT1G62380	0.00243653	-1.52868
245291_at	---	dihydrolipoyl dehydrogenase	AT4G16155	0.00297394	-1.52828
252647_at	---	protein tyrosine phosphatase	AT3G44620	3.23495e-05	-1.52777
265481_at	---	unknown protein	AT2G15960	4.47073e-05	-1.5275
250890_at	---	unknown protein	AT5G04520	3.17148e-05	-1.52727
265628_at	---	unknown protein	AT2G27290	0.000780972	-1.52718
261624_at	GAE2	GAE2 (UDP-D-GLUCURONATE 4-EPIMERASE 2); UDP-glucuronate 4-epimerase/ catalytic	AT1G02000	0.00400511	-1.52696
264930_at	NIK3	NIK3 (NSP-INTERACTING KINASE 3); kinase	AT1G60800	0.00851361	-1.5268
245042_at	HEMD	HEMD; uroporphyrinogen-III synthase	AT2G26540	6.38336e-05	-1.52644
256204_at	POLGAMMA2	POLGAMMA2 (polymerase gamma 2); DNA binding / DNA-directed DNA polymerase	AT1G50840	0.0142518	-1.52602
255856_at	---	protein kinase-related	AT1G66940	0.00692116	-1.5258
249783_at	SOS3	SOS3 (SALT OVERLY SENSITIVE 3); calcium ion binding / calcium-dependent protein	AT5G24270	0.00600773	-1.52528
261711_at	---	zinc-binding family protein	AT1G32700	0.002373	-1.5252
247534_at	PFK4	PFK4 (PHOSPHOFRUCTOKINASE 4); 6-phosphofructokinase	AT5G61580	0.000310964	-1.52477
250232_at	---	unknown protein	AT5G13950	0.00238409	-1.52437
261324_at	---	unknown protein	AT1G44770	5.29002e-05	-1.52417
250167_at	ATMYB16	ATMYB16 (MYB DOMAIN PROTEIN 16); DNA binding / transcription factor	AT5G15310	0.0110475	-1.52394
247690_at	MBD7	MBD7 (METHYL-CPG-BINDING DOMAIN 7); DNA binding / DNA demethylase/ methyl-CpG bi	AT5G59800	0.000220262	-1.52388
246460_at	CSLD2	CSLD2 (CELLULOSE-SYNTHASE LIKE D2); cellulose synthase/ transferase, transferrin	AT5G16910	0.00557928	-1.52366
251307_at	---	thioesterase family protein	AT3G61200	0.00254674	-1.52329
249109_at	ATAUX2-11	ATAUX2-11 (AUXIN INDUCIBLE 2-11); DNA binding / transcription factor	AT5G43700	0.0109469	-1.52252
259423_at	---	ELM2 domain-containing protein	AT1G13880	6.50576e-05	-1.5223
261477_at	---	haloacid dehalogenase-like hydrolase family protein	AT1G14310	0.00525638	-1.52227
257754_at	ATRAB7B	ATRAB7B (ARABIDOPSIS RAB GTPASE HOMOLOG G3F); GTP binding	AT3G18820	0.000273953	-1.52205
264707_at	---	Ulp1 protease family protein	AT1G09730	0.000556703	-1.52182
251855_at	---	sugar isomerase (SIS) domain-containing protein / CBS domain-containing protein	AT3G54690	0.00542727	-1.52177
264563_s_at	---	[AT1G55750, transcription factor-related];[AT3G61420, FUNCTIONS IN: molecular_fu	AT1G55750	0.00036711	-1.52146
252108_at	---	F-box family protein	AT3G51530	0.00782315	-1.52087
247847_at	---	ATPase activator/ chaperone binding	AT5G58110	0.00040899	-1.52056
265476_at	ATHM3	thioredoxin M-type 3, chloroplast (TRX-M3)	AT2G15570	1.79635e-05	-1.52002
258717_at	SYP71	SYP71 (SYNTAXIN OF PLANTS 71); protein transporter	AT3G09740	1.11794e-05	-1.51984
258611_at	---	zinc ion binding	AT3G02860	0.00267522	-1.51958
247845_at	---	glycosyl hydrolase family 17 protein	AT5G58090	0.0163492	-1.51947
248710_at	---	unknown protein	AT5G48480	0.00184477	-1.5192
265449_at	---	arginine/serine-rich splicing factor, putative	AT2G46610	0.00183678	-1.51902
265855_at	---	protein kinase C substrate, heavy chain-related	AT2G42390	0.000604368	-1.51896
258972_at	---	yrdC family protein	AT3G01920	0.00853102	-1.51858
262523_at	UBP15	UBP15 (UBIQUITIN-SPECIFIC PROTEASE 15); ubiquitin-specific protease	AT1G17110	0.000962998	-1.51769
263457_at	SR1	SR1 (SIGNAL RESPONSIVE 1); calmodulin binding / transcription regulator	AT2G22300	0.00968393	-1.51755
250301_at	---	unknown protein	AT5G11970	0.00307433	-1.51745
258789_at	---	transposable element gene	AT3G04605	0.000898122	-1.51626
265285_at	---	activating signal cointegrator-related	AT2G20410	0.0123426	-1.51606
263886_at	TKI1	TKI1 (TSL-kinase interacting protein 1); DNA binding / transcription factor	AT2G36960	0.00115872	-1.51557
253165_at	---	unknown protein	AT4G35320	0.00788943	-1.51517
250040_at	---	pentatricopeptide (PPR) repeat-containing protein	AT5G18390	0.0107152	-1.51513
256201_at	---	WD-40 repeat family protein / beige-related	AT1G58230	0.000994786	-1.51485
260655_at	---	pathogenesis-related thaumatin family protein	AT1G19320	5.00191e-05	-1.51456
246486_at	---	dehydrogenase-related	AT5G15910	0.0101807	-1.51359
249563_at	---	catalytic	AT5G38360	0.0138862	-1.51317
246448_at	---	GCN5-related N-acetyltransferase (GNAT) family protein	AT5G16800	0.00015165	-1.51276
245451_at	SNC1	SNC1 (SUPPRESSOR OF NPR1-1, CONSTITUTIVE 1); nucleotide binding	AT4G16890	0.000340485	-1.51239
246803_at	SYP41	SYP41 (SYNTAXIN OF PLANTS 41); SNAP receptor	AT5G26980	0.00317668	-1.5115
261209_at	---	proline-rich family protein	AT1G12810	0.000679101	-1.51134
260321_at	---	zinc finger (C3HC4-type RING finger) family protein	AT1G63900	7.54671e-05	-1.51091
250097_at	---	unknown protein	AT5G17280	0.00293935	-1.51048
262366_at	---	disease resistance protein (TIR-NBS class), putative	AT1G72890	0.0074743	-1.51028
258592_at	---	pentatricopeptide (PPR) repeat-containing protein	AT3G04130	0.0134918	-1.50958
253007_at	---	unknown protein	AT4G38090	0.000993053	-1.50882
253992_at	---	unknown protein	AT4G26060	0.000966923	-1.5085
250818_at	ALA1	ALA1 (aminophospholipid ATPase1); ATPase, coupled to transmembrane movement of i	AT5G04930	0.00134781	-1.50836
253220_s_at	---	[AT4G34930, 1-phosphatidylinositol phosphodiesterase-related];[AT4G34920, 1-phos	AT4G34930	0.0001498	-1.50807
245572_at	PPD2	PPD2; dioxygenase/ metal ion binding	AT4G14720	0.00692974	-1.50766
250439_at	GRF6	GRF6 (G-box regulating factor 6); protein binding / protein phosphorylated amino	AT5G10450	0.000101071	-1.50735
252953_at	PIS2	PIS2 (PROBABLE CDP-DIACYLGLYCEROL--INOSITOL 3-PHOSPHATIDYLTRANSFERASE 2); phosph	AT4G38570	4.1364e-05	-1.50547
248608_at	ACLB-2	ACLB-2 (ATP CITRATE LYASE SUBUNIT B 2); ATP citrate synthase	AT5G49460	0.00166158	-1.50537
250498_at	PMDH2	PMDH2 (peroxisomal NAD-malate dehydrogenase 2); malate dehydrogenase	AT5G09660	5.09988e-05	-1.50536
267196_at	VAR2	VAR2 (VARIEGATED 2); ATP-dependent peptidase/ ATPase/ metallopeptidase/ zinc ion	AT2G30950	0.000262044	-1.50483
265287_at	PSAE-2	PSAE-2 (photosystem I subunit E-2); catalytic	AT2G20260	8.21535e-07	-1.50438
254202_at	---	hydrolase, alpha/beta fold family protein	AT4G24140	0.0060237	-1.50413
251672_at	AGL16	AGL16 (AGAMOUS-LIKE 16); transcription factor	AT3G57230	0.00340898	-1.50392
250065_at	---	unknown protein	AT5G17910	0.00491857	-1.50392
246975_at	---	unknown protein	AT5G24890	0.00334806	-1.50326
265495_at	---	unknown protein	AT2G15695	0.0163473	-1.50323
257285_at	---	NLI interacting factor (NIF) family protein	AT3G29760	0.00157214	-1.50319
248016_at	---	F-box family protein	AT5G56380	0.00567219	-1.50272
264589_at	---	AMP-dependent synthetase and ligase family protein	AT2G17650	0.0178143	-1.50238
267027_at	---	MATE efflux family protein	AT2G38330	0.000192789	-1.50176
259980_at	---	auxin efflux carrier family protein	AT1G76520	0.0121073	-1.50153
255281_at	GSL1	GSL1 (GLUCAN SYNTHASE-LIKE 1); 1,3-beta-glucan synthase/ transferase, transferri	AT4G04970	0.00132346	-1.50118
246285_at	---	unknown protein	AT4G36980	0.00228461	-1.50102
267186_at	---	FUNCTIONS IN: molecular_function unknown; INVOLVED IN: biological_process unknow	AT2G44090	0.0013036	-1.5008
248221_at	VPS26A	VPS26A (VACUOLAR PROTEIN SORTING 26A)	AT5G53530	5.67145e-06	-1.50069
265149_at	---	photosystem II 5 kD protein	AT1G51400	0.00104718	-1.50041
255960_at	---	unknown protein	AT1G22140	0.00102599	-1.50022
		Genes down-regulated in ga1-3/brm comparing to wt
Probeset ID	Gene Symbol	description	locus	p-value	Fold-Change
245122_at	---	dimethyladenosine transferase, putative	AT2G47420	5.2032e-05	1.5004
262754_at	---	inosine-5'-monophosphate dehydrogenase, putative	AT1G16350	0.00070659	1.50058
263127_at	MSL6	MSL6 (MECHANOSENSITIVE CHANNEL OF SMALL CONDUCTANCE-LIKE 6)	AT1G78610	0.00635522	1.50156
263835_at	---	eukaryotic translation initiation factor 2 subunit 1, putative / eIF-2A, putativ	AT2G40290	1.25278e-05	1.50247
262544_at	---	unknown protein	AT1G15420	0.00373089	1.50255
247989_at	---	pyruvate kinase, putative	AT5G56350	0.00244523	1.50259
263873_at	---	violaxanthin de-epoxidase-related	AT2G21860	0.00526927	1.50265
257325_at	---	[ATMG01220, hypothetical protein];[AT2G07798, unknown protein]	ATMG01220	0.0058326	1.50327
249960_at	SPL7	SPL7 (SQUAMOSA PROMOTER BINDING PROTEIN-LIKE 7); DNA binding / transcription fac	AT5G18830	0.00327455	1.50366
256680_at	---	unknown protein	AT3G52230	9.95824e-07	1.50433
265994_at	---	endomembrane protein 70, putative	AT2G24170	0.00482196	1.50486
246986_at	RLK	RLK (Receptor-like kinase); ATP binding / kinase/ protein serine/threonine kinas	AT5G67280	0.000644659	1.5052
266076_at	---	DEAD/DEAH box helicase, putative (RH17)	AT2G40700	0.0147587	1.50532
249874_at	---	thymidine kinase, putative	AT5G23070	0.00394973	1.5054
249077_at	HOT5	HOT5 (sensitive to hot temperatures 5); S-(hydroxymethyl)glutathione dehydrogena	AT5G43940	2.61472e-05	1.50588
260081_at	---	unknown protein	AT1G78170	0.0143429	1.50595
250603_at	---	FUNCTIONS IN: molecular_function unknown; INVOLVED IN: biological_process unknow	AT5G07820	0.00223555	1.50633
257978_at	ATNEK5	ATNEK5 (NIMA-RELATED KINASE5); ATP binding / kinase/ protein kinase/ protein ser	AT3G20860	0.0165367	1.50655
254588_at	---	pentatricopeptide (PPR) repeat-containing protein	AT4G18840	0.00400432	1.50656
254068_at	NAP8	ATNAP8; ATPase, coupled to transmembrane movement of substances / transporter	AT4G25450	0.00159529	1.5083
257266_at	---	RNA recognition motif (RRM)-containing protein	AT3G15010	0.00179582	1.50858
253129_at	CSDP1	CSDP1 (cold shock domain protein 1); RNA binding / double-stranded DNA binding /	AT4G36020	0.000361578	1.50891
257211_at	---	exonuclease family protein	AT3G15080	0.00220387	1.50975
265105_s_at	---	[AT1G63340, FAD binding / NADP or NADPH binding / electron carrier/ flavin-conta	AT1G63340	0.0137381	1.51047
247703_at	SRR1	SRR1 (SENSITIVITY TO RED LIGHT REDUCED 1)	AT5G59560	0.00064702	1.51062
245446_at	---	enoyl-CoA hydratase, putative	AT4G16800	8.44792e-05	1.51125
249816_at	CPSF100	CPSF100 (CLEAVAGE AND POLYADENYLATION SPECIFICITY FACTOR 100); DNA binding / pro	AT5G23880	0.00787591	1.51143
254012_at	---	60S ribosomal protein L31 (RPL31B)	AT4G26230	0.00142598	1.51236
246434_at	RCP1	RCP1 (ROOT CAP 1); maltose transmembrane transporter	AT5G17520	0.00666837	1.51305
250424_at	GTE2	GTE2 (Global transcription factor group E 2); DNA binding	AT5G10550	0.00278071	1.51359
260822_at	---	RNA polymerase Rpb7 N-terminal domain-containing protein	AT1G06790	0.0147155	1.51376
245512_at	---	RNA binding / protein binding	AT4G15770	0.0100997	1.51377
254079_at	---	FtsJ-like methyltransferase family protein	AT4G25730	0.000594225	1.51384
252016_at	---	CBS domain-containing protein / octicosapeptide/Phox/Bemp1 (PB1) domain-containi	AT3G52950	0.000733633	1.51495
256383_at	---	glycine-rich protein	AT1G66820	0.00392264	1.51495
248576_at	MMT	MMT; S-adenosylmethionine-dependent methyltransferase	AT5G49810	0.00291169	1.51522
261661_at	---	hydrolase, alpha/beta fold family protein	AT1G18360	0.00492626	1.51552
265736_at	---	60S ribosomal protein L7 (RPL7B)	AT2G01250	2.83454e-05	1.51611
264027_at	CDC48B	CDC48B; ATP binding / ATPase/ nucleoside-triphosphatase/ nucleotide binding	AT2G03670	0.016347	1.51618
263787_at	---	unknown protein	AT2G46420	0.00874187	1.51632
251676_at	---	unknown protein	AT3G57320	0.00253231	1.51655
257131_at	---	mitochondrial substrate carrier family protein	AT3G20240	0.00670058	1.51729
248043_s_at	---	[AT5G56010, HSP81-3; ATP binding / unfolded protein binding];[AT5G56000, heat sh	AT5G56010	0.00905587	1.51805
262984_at	---	FUNCTIONS IN: molecular_function unknown; INVOLVED IN: biological_process unknow	AT1G54460	5.0004e-05	1.51878
255953_at	TGA3	TGA3; DNA binding / calmodulin binding / protein binding / transcription factor	AT1G22070	0.0065199	1.51916
250192_at	---	pescadillo-related	AT5G14520	5.42139e-06	1.51957
260817_at	---	catalytic/ metal ion binding / metalloendopeptidase/ zinc ion binding	AT1G06900	0.00122123	1.51986
257125_at	ATTCP-1	ATTCP-1; ATP binding / protein binding / unfolded protein binding	AT3G20050	0.00366353	1.52073
248549_at	---	kelch repeat-containing protein	AT5G50310	0.00332092	1.52169
262486_at	---	unknown protein	AT1G21740	0.0109727	1.52173
257750_at	---	unknown protein	AT3G18800	0.00011035	1.52216
263519_at	---	40S ribosomal protein S25 (RPS25B)	AT2G21580	4.85774e-05	1.52224
249072_at	---	unknown protein	AT5G44060	0.00363038	1.52263
247563_at	PDCB1	PDCB1 (PLASMODESMATA CALLOSE-BINDING PROTEIN 1); callose binding / polysaccharid	AT5G61130	0.000879608	1.52317
246120_at	---	octicosapeptide/Phox/Bem1p (PB1) domain-containing protein / tetratricopeptide r	AT5G20360	0.00204545	1.52362
253777_at	---	nucleotide binding / protein binding	AT4G28450	0.00104178	1.5238
263846_at	SIGF	SIGF (RNA POLYMERASE SIGMA-SUBUNIT F); DNA binding / DNA-directed RNA polymerase	AT2G36990	0.000488717	1.52421
252496_at	CRR2	CRR2 (CHLORORESPIRATORY REDUCTION 2)	AT3G46790	1.53203e-06	1.52429
261362_s_at	---	[AT1G41880, 60S ribosomal protein L35a (RPL35aB)];[AT3G55750, 60S ribosomal prot	AT1G41880	0.000719877	1.52466
258529_at	---	zinc finger (GATA type) family protein	AT3G06740	0.00568949	1.52487
254654_at	EIF4E	EIF4E (EUKARYOTIC TRANSLATION INITATION FACTOR 4E); RNA binding / RNA cap bindin	AT4G18040	0.00160758	1.52553
254921_at	---	unknown protein	AT4G11300	0.00678215	1.52609
249483_at	---	zinc finger (C3HC4-type RING finger) family protein	AT5G38895	0.0100184	1.52621
265435_s_at	---	[AT1G31885, transporter];[AT2G21020, pseudogene, major intrinsic protein (MIP) f	AT1G31885	0.015793	1.52624
245896_at	KIWI	KIWI; DNA binding / protein binding / transcription coactivator	AT5G09250	0.0159174	1.52683
253584_at	---	pentatricopeptide (PPR) repeat-containing protein	AT4G30700	0.00405071	1.52686
262945_at	---	unknown protein	AT1G79510	0.00913313	1.52691
258193_at	PME31	pectinesterase family protein	AT3G29090	0.000169943	1.52736
249427_at	---	40S ribosomal protein S9 (RPS9C)	AT5G39850	0.000201455	1.52737
261220_at	---	ER lumen protein retaining receptor family protein	AT1G19970	0.0138442	1.52754
249163_at	---	glucose-6-phosphate isomerase, cytosolic (PGIC)	AT5G42740	0.00718821	1.52762
246308_at	G4	G4; chlorophyll synthetase	AT3G51820	0.000105163	1.52856
255798_at	---	catalytic/ hydrolase/ phosphoglycolate phosphatase	AT2G33255	3.73561e-05	1.52998
259082_at	---	pseudouridine synthase	AT3G04820	0.00024171	1.53017
258296_at	---	60S ribosomal protein L36a/L44 (RPL36aA)	AT3G23390	0.00105552	1.53158
246379_s_at	---	[AT1G57660, 60S ribosomal protein L21 (RPL21E)];[AT1G57860, 60S ribosomal protei	AT1G57660	0.000115307	1.53174
250313_at	---	geranylgeranyl transferase type II beta subunit, putative / RAB geranylgeranyltr	AT5G12210	0.000603201	1.53183
264452_at	GRP23	GRP23 (GLUTAMINE-RICH PROTEIN23); binding	AT1G10270	0.0137164	1.53191
264852_at	MLO8	MLO8 (MILDEW RESISTANCE LOCUS O 8); calmodulin binding	AT2G17480	0.0120946	1.5325
259824_at	ATX1	ATX1 (ARABIDOPSIS HOMOLOG OF ANTI-OXIDANT 1); metal ion binding	AT1G66240	0.000143718	1.53317
251311_at	FUS6	FUS6 (FUSCA 6)	AT3G61140	0.00125196	1.53378
260984_at	---	hydroxyproline-rich glycoprotein family protein	AT1G53645	0.00336042	1.53383
249621_at	---	thiF family protein	AT5G37530	0.0116792	1.53403
260481_at	ATFD1	ATFD1 (FERREDOXIN 1); 2 iron, 2 sulfur cluster binding / electron carrier/ iron-	AT1G10960	0.00782563	1.53418
251593_at	NRPA1	NRPA1; DNA binding / DNA-directed RNA polymerase/ zinc ion binding	AT3G57660	0.00684565	1.53419
258922_at	---	40S ribosomal protein S17 (RPS17C)	AT3G10610	0.00285489	1.53456
247414_at	EMB2759	EMB2759 (embryo defective 2759)	AT5G63050	0.00151769	1.53472
267600_at	---	ATP synthase gamma chain, mitochondrial (ATPC)	AT2G33040	0.000804333	1.53476
251640_at	---	unknown protein	AT3G57450	0.00640558	1.5349
253487_at	RPS6	RPS6 (RIBOSOMAL PROTEIN S6); structural constituent of ribosome	AT4G31700	0.000514845	1.53502
253558_at	SKB1	SKB1 (SHK1 BINDING PROTEIN 1); protein methyltransferase	AT4G31120	0.000373396	1.53513
259908_at	ATRPAC42	ATRPAC42; DNA binding / DNA-directed RNA polymerase/ protein dimerization	AT1G60850	0.0105209	1.53606
251856_at	AMP1	AMP1 (ALTERED MERISTEM PROGRAM 1); carboxypeptidase/ dipeptidase	AT3G54720	0.0171248	1.53699
264440_at	---	F-box family protein	AT1G27340	0.00110652	1.53755
265210_at	RPL24A	RPL24A (ribosomal protein L24); structural constituent of ribosome	AT2G36620	0.00407142	1.5376
250429_at	---	kinesin motor protein-related	AT5G10470	0.000343425	1.53794
256129_at	---	calcium-binding protein, putative	AT1G18210	0.00560204	1.53844
248531_at	---	embryogenesis-associated protein-related	AT5G49950	0.000566117	1.53855
251305_at	ROC4	peptidyl-prolyl cis-trans isomerase, chloroplast / cyclophilin / rotamase / cycl	AT3G62030	0.000148682	1.53871
250556_at	DGK1	DGK1 (DIACYLGLYCEROL KINASE1); calcium ion binding / diacylglycerol kinase	AT5G07920	0.00683068	1.54048
261979_at	NIA2	NIA2 (NITRATE REDUCTASE 2); nitrate reductase (NADH)/ nitrate reductase	AT1G37130	0.0126897	1.54055
266463_at	---	tic20 protein-related	AT2G47840	0.000196153	1.54073
250198_at	NAP14	ATNAP14; transporter	AT5G14100	0.00654103	1.54102
250222_at	---	transducin family protein / WD-40 repeat family protein	AT5G14050	0.0062778	1.54128
254197_at	TRE1	TRE1 (TREHALASE 1); alpha,alpha-trehalase/ trehalase	AT4G24040	0.00734248	1.54172
261898_at	---	mitochondrial glycoprotein family protein / MAM33 family protein	AT1G80720	0.000284564	1.5418
261513_at	---	transducin family protein / WD-40 repeat family protein	AT1G71840	0.000221314	1.54182
259196_at	RPS2	RPS2 (RIBOSOMAL PROTEIN S2); structural constituent of ribosome	AT3G03600	3.93057e-05	1.54218
258215_at	atToc64-III	atToc64-III (Arabidopsis thaliana translocon at the outer membrane of chloroplas	AT3G17970	0.00254702	1.54219
251078_at	---	auxin efflux carrier family protein	AT5G01990	0.00245013	1.54238
252483_at	---	scarecrow transcription factor family protein	AT3G46600	0.00166973	1.54254
251783_at	RPL23AB	RPL23AB (RIBOSOMAL PROTEIN L23AB); RNA binding / nucleotide binding / structural	AT3G55280	0.000307203	1.54264
246899_at	---	INVOLVED IN: N-terminal protein myristoylation; EXPRESSED IN: 20 plant structure	AT5G25590	0.0114798	1.54327
259240_at	---	unknown protein	AT3G11590	0.000289534	1.5437
261791_at	---	unknown protein	AT1G16170	0.000246824	1.54378
247497_at	PPAN	PPAN (PETER PAN-LIKE PROTEIN)	AT5G61770	0.000217938	1.54386
251442_at	---	tRNA-binding region domain-containing protein	AT3G59980	6.36504e-05	1.544
261272_at	---	FUNCTIONS IN: molecular_function unknown; INVOLVED IN: biological_process unknow	AT1G26665	0.00124418	1.54454
258824_at	---	FUNCTIONS IN: molecular_function unknown; INVOLVED IN: intracellular protein tra	AT3G07190	0.00541758	1.54555
263924_at	LOS2	LOS2; copper ion binding / phosphopyruvate hydratase	AT2G36530	0.00275175	1.54576
261629_at	---	DNA-directed DNA polymerase/ damaged DNA binding	AT1G49980	0.00205306	1.54602
264963_at	ABC4	ABC4 (ABERRANT CHLOROPLAST DEVELOPMENT 4); 1,4-dihydroxy-2-naphthoate octaprenyl	AT1G60600	0.00124858	1.54626
265338_at	---	ribosomal protein L6 family protein	AT2G18400	0.00173374	1.54641
262618_at	---	NOL1/NOP2/sun family protein	AT1G06560	0.000409674	1.54655
260331_at	---	DNA-binding protein, putative	AT1G80270	0.00515646	1.54697
266514_at	---	zinc finger (B-box type) family protein	AT2G47890	0.00577241	1.54799
265272_at	ARF10	ARF10 (AUXIN RESPONSE FACTOR 10); miRNA binding / transcription factor	AT2G28350	0.0172216	1.54825
251679_at	---	strictosidine synthase family protein	AT3G57030	0.000952154	1.55086
250937_at	---	unknown protein	AT5G03230	0.00178863	1.55109
257966_at	---	unknown protein	AT3G19800	0.00117265	1.5513
250929_at	---	isocitrate dehydrogenase, putative / NAD+ isocitrate dehydrogenase, putative	AT5G03290	0.000231494	1.55218
258532_at	---	60S ribosomal protein L29 (RPL29A)	AT3G06700	0.00723439	1.55285
253110_at	---	FUNCTIONS IN: molecular_function unknown; INVOLVED IN: biological_process unknow	AT4G35930	0.00864414	1.55294
260793_at	---	ATP binding / ATPase, coupled to transmembrane movement of ions, phosphorylative	AT1G06190	4.17298e-05	1.55296
266822_at	---	60S ribosomal protein L24, putative	AT2G44860	0.000703962	1.55413
256007_at	SAMC2	SAMC2 (S-adenosylmethionine carrier 2); binding	AT1G34065	0.00322857	1.55422
263666_at	---	transducin family protein / WD-40 repeat family protein	AT1G04510	0.000560218	1.55455
252492_at	TOC75-III	TOC75-III (TRANSLOCON AT THE OUTER ENVELOPE MEMBRANE OF CHLOROPLASTS 75-III); P-	AT3G46740	0.0141436	1.55471
249329_at	---	unknown protein	AT5G40960	0.00931153	1.55515
249929_at	---	unknown protein	AT5G22340	0.000669666	1.55621
256870_at	CYP71B34	CYP71B34; electron carrier/ heme binding / iron ion binding / monooxygenase/ oxy	AT3G26300	0.00487313	1.55624
256770_at	---	[AT3G13710, PRA1,F4 (PRENYLATED RAB ACCEPTOR 1,F4)];[AT3G13700, RNA-binding prot	AT3G13710	0.00668569	1.55637
260099_at	---	eukaryotic translation initiation factor-related	AT1G73180	0.00425647	1.55662
249582_at	CAM1	CAM1 (CALMODULIN 1); calcium ion binding	AT5G37780	8.73445e-06	1.55695
252055_at	---	40S ribosomal protein S14 (RPS14C)	AT3G52580	5.1949e-07	1.55741
249011_at	---	unknown protein	AT5G44670	0.0148105	1.55879
250376_at	---	binding	AT5G11550	0.000626326	1.55908
254980_at	---	60S ribosomal protein L9 (RPL90D)	AT4G10450	0.000553667	1.55952
256796_at	---	unknown protein	AT3G22210	0.000206324	1.56001
257466_at	---	unknown protein	AT1G62840	0.0113596	1.56013
255657_at	---	60S acidic ribosomal protein P1 (RPP1B)	AT4G00810	0.00121351	1.56035
262291_at	---	C2 domain-containing protein	AT1G70790	0.00388411	1.5604
253334_at	---	terpene cyclase/mutase-related	AT4G33360	0.00261176	1.56045
249879_at	---	protein kinase family protein	AT5G23170	0.00201772	1.56066
253351_at	---	CBS domain-containing protein	AT4G33700	0.0103488	1.56078
253274_at	EDA9	EDA9 (embryo sac development arrest 9); ATP binding	AT4G34200	0.00190651	1.56163
252294_at	ATBBC1	ATBBC1 (ARABIDOPSIS THALIANA BREAST BASIC CONSERVED 1); structural constituent o	AT3G49010	0.000162334	1.56213
251536_at	---	ketol-acid reductoisomerase	AT3G58610	4.37665e-06	1.56234
250175_at	---	FUNCTIONS IN: molecular_function unknown; INVOLVED IN: biological_process unknow	AT5G14390	0.000151492	1.5624
251331_s_at	TUBG1	[AT3G61650, TUBG1 (GAMMA-TUBULIN); GTP binding / GTPase/ structural molecule];[A	AT3G61650	0.00257606	1.56265
248147_at	ATRBP45A	ATRBP45A (RNA-binding protein 45A); RNA binding	AT5G54900	0.00181586	1.56295
267371_at	---	p21Cip1-binding protein-related	AT2G44510	0.000302474	1.5632
254732_at	---	ATP binding	AT4G13750	0.000839414	1.56401
250846_at	SIR	SIR; sulfite reductase (ferredoxin)/ sulfite reductase	AT5G04590	0.000692485	1.56407
246320_at	---	Per1-like family protein	AT1G16560	0.00479496	1.56437
258701_at	---	DEAD/DEAH box helicase, putative	AT3G09720	0.0154446	1.56537
262098_at	NF-YC2	NF-YC2 (NUCLEAR FACTOR Y, SUBUNIT C2); DNA binding / transcription activator/ tr	AT1G56170	0.0161508	1.56542
252968_at	---	dihydrouridine synthase family protein	AT4G38890	0.000945161	1.5663
266471_at	---	elongation factor family protein	AT2G31060	0.00153814	1.56691
253445_at	---	LOCATED IN: mitochondrion; EXPRESSED IN: 21 plant structures; EXPRESSED DURING:	AT4G32605	0.000205474	1.567
246275_at	BEE2	BEE2 (BR Enhanced Expression 2); DNA binding / transcription factor	AT4G36540	0.00193597	1.56713
254140_at	---	unknown protein	AT4G24610	0.0171095	1.56733
258475_at	emb2768	emb2768 (EMBRYO DEFECTIVE 2768); ATP binding / RNA binding / aminoacyl-tRNA liga	AT3G02660	0.00238936	1.56746
244912_at	---	[AT2G07783, pseudogene, similar to Ccl1, blastp match of 86% identity and 6,4e-1	AT2G07783	0.0056722	1.56789
267151_at	ASP1	ASP1 (ASPARTATE AMINOTRANSFERASE 1); L-aspartate:2-oxoglutarate aminotransferase	AT2G30970	0.00162752	1.56817
266928_at	PMM	PMM (PHOSPHOMANNOMUTASE); phosphomannomutase	AT2G45790	0.000409806	1.56844
257906_at	ATL5	ATL5 (A, THALIANA RIBOSOMAL PROTEIN L5); 5S rRNA binding / structural constituen	AT3G25520	3.41987e-05	1.56914
245046_at	PDE135	PDE135 (pigment defective embryo 135); transmembrane transporter	AT2G26510	0.000182784	1.57048
253116_at	---	pentatricopeptide (PPR) repeat-containing protein	AT4G35850	0.000134494	1.5708
251685_at	---	FUNCTIONS IN: molecular_function unknown; INVOLVED IN: biological_process unknow	AT3G56430	0.00976395	1.57145
261656_at	ARK2	armadillo/beta-catenin repeat family protein / kinesin motor family protein	AT1G01950	0.0145375	1.57177
262609_at	---	Involved in response to salt stress, Knockout mutants are hypersensitive to sal	AT1G13930	0.00138698	1.57263
256678_at	CP33	CP33; RNA binding	AT3G52380	0.00113269	1.57276
248295_at	---	ribosomal protein L9 family protein	AT5G53070	0.000668266	1.57329
267207_at	---	2-oxoglutarate-dependent dioxygenase, putative	AT2G30840	0.0174544	1.57366
250884_at	CPSRP54	CPSRP54 (CHLOROPLAST SIGNAL RECOGNITION PARTICLE 54 KDA SUBUNIT); 7S RNA binding	AT5G03940	0.00323105	1.57409
260921_at	---	AMP-binding protein, putative	AT1G21540	0.00498668	1.57464
266758_at	POL	POL (poltergeist); protein serine/threonine phosphatase	AT2G46920	0.000957535	1.57492
248597_at	MET1	MET1 (METHYLTRANSFERASE 1); methyltransferase	AT5G49160	0.0173639	1.57495
267432_at	---	UTP--glucose-1-phosphate uridylyltransferase family protein	AT2G35020	0.00130535	1.57529
[truncated: 1,769 more rows]
