# Supplementary material for: BRAHMA ATPase of the SWI/SNF Chromatin Remodeling Complex Acts as a Positive Regulator of Gibberellin-Mediated Responses in Arabidopsis
Source: PLoS One. 2013 Mar 11;8(3):e58588. doi: 10.1371/journal.pone.0058588 (PMC3594165; doi:10.1371/journal.pone.0058588)
Supplement: Table S5 — Genes showing differential expression both in brm-1 and ga1-3 mutants. (XLSX) [file pone.0058588.s011.xlsx]

## Sheet: Arkusz1
Table S5. Genes showing differential expression both in brm-1 and ga1-3 mutants (510 genes; Fc>1.5; FDR<0.05)
				brm-1 vs wt		ga1-3 vs wt
Probeset ID	Gene	description	locus	p-value	Fold-Change	p-value	Fold-Change
245029_at	YAB5	YAB5 (YABBY5); transcription factor	AT2G26580	2.96442e-05	-3.33208	0.0011596	-1.90934
245031_at	---	binding	AT2G26360	8.36508e-05	-1.85388	0.000189824	-1.69228
245242_at	CH1	CH1 (CHLORINA 1); chlorophyllide a oxygenase	AT1G44446	0.00586368	-1.81821	0.00365194	-1.88866
245281_at	CLA1	CLA1 (CLOROPLASTOS ALTERADOS 1); 1-deoxy-D-xylulose-5-phosphate synthase	AT4G15560	0.00379424	-1.6199	0.00146002	-1.74614
245293_at	---	heat shock protein 70, putative / HSP70, putative	AT4G16660	0.00602513	-1.62323	0.00321241	-1.70013
245304_at	---	integral membrane family protein	AT4G15630	9.95381e-05	-1.89183	1.87899e-05	2.22432
245319_at	---	FUNCTIONS IN: molecular_function unknown; INVOLVED IN: biological_process unknow	AT4G16146	3.59295e-05	3.05104	0.000799288	1.93124
245352_at	UGT84A3	UGT84A3; UDP-glycosyltransferase/ sinapate 1-glucosyltransferase/ transferase, t	AT4G15490	1.30947e-05	-3.43127	0.000466741	1.98025
245362_at	HAT1	HAT1; DNA binding / transcription factor	AT4G17460	0.0023774	-1.57201	0.000568896	-1.75643
245422_at	---	palmitoyl protein thioesterase family protein	AT4G17470	9.90818e-05	-10.6418	8.96524e-05	-10.2824
245450_at	---	disease resistance protein-related	AT4G16880	0.000185768	-2.87147	0.00241914	-1.9383
245463_at	ATEXLB1	ATEXLB1 (ARABIDOPSIS THALIANA EXPANSIN-LIKE B1)	AT4G17030	7.53164e-05	-5.09451	9.00509e-05	-4.64634
245524_at	---	INVOLVED IN: biological_process unknown; LOCATED IN: endomembrane system, integr	AT4G15920	0.000177095	-2.21439	0.000443002	-1.94345
245602_at	---	Protein containing PAM2 motif which mediates interaction with the PABC domain of	AT4G14270	0.00298378	1.60917	0.00368101	1.55836
245672_at	---	glycoside hydrolase family 28 protein / polygalacturonase (pectinase) family pro	AT1G56710	0.00283454	1.89262	6.65154e-05	-3.18505
245696_at	PKS4	PKS4 (phytochrome kinase substrate 4)	AT5G04190	0.000210142	-5.18295	0.000119549	-5.73306
245765_at	---	leucine-rich repeat family protein	AT1G33600	0.000200347	-1.73599	8.13239e-06	-2.40262
245853_at	---	unknown protein	AT5G13500	0.0073013	-1.61088	0.00240477	-1.77344
245859_at	ATNEK3	ATNEK3 (NIMA-RELATED KINASE3); ATP binding / kinase/ protein kinase/ protein ser	AT5G28290	1.89746e-05	2.31226	0.00122723	1.51703
245868_at	CAT2	CAT2 (CATIONIC AMINO ACID TRANSPORTER 2); amino acid transmembrane transporter	AT1G58030	0.000910545	1.64953	0.00168543	1.54645
245906_at	---	unknown protein	AT5G11070	1.20055e-05	1.62928	2.91471e-05	1.51296
245993_at	---	senescence-associated protein-related	AT5G20700	0.00102258	2.15114	0.00078363	2.17676
246004_at	GER3	GER3 (GERMIN 3); oxalate oxidase	AT5G20630	0.00024134	6.0195	0.000147343	6.58376
246011_at	---	TCP family transcription factor, putative	AT5G08330	0.0022581	-1.57802	0.000493981	-1.77916
246055_at	AtAGAL1	AtAGAL1 (Arabidopsis thaliana ALPHA-GALACTOSIDASE 1); alpha-galactosidase/ catal	AT5G08380	0.000368955	2.0055	0.00261449	1.61778
246108_at	---	glycine-rich protein	AT5G28630	0.00405587	-1.71686	2.05798e-05	-3.51504
246144_at	---	dynein light chain, putative	AT5G20110	0.00480707	1.55557	0.00152426	1.6995
246214_at	HSF4	[AT4G36988, CPuORF49 (Conserved peptide upstream open reading frame 49)];[AT4G36	AT4G36988	0.00597996	1.77804	0.00111103	2.14316
246254_at	ATMPK14	ATMPK14 (Mitogen-activated protein kinase 14); MAP kinase/ kinase	AT4G36450	0.00914206	1.70519	0.000401544	2.49826
246326_at	REV7	REV7; DNA binding	AT1G16590	0.000233065	-1.71736	0.000619866	-1.56304
246411_at	---	amine oxidase family	AT1G57770	0.00552954	-1.79095	0.00398784	-1.82658
246480_at	---	chaperonin, putative	AT5G16070	2.75109e-06	1.62354	5.73982e-06	1.52438
246510_at	DND1	DND1 (DEFENSE NO DEATH 1); calcium channel/ calmodulin binding / cation channel/	AT5G15410	5.04577e-05	-3.31606	0.00169946	-1.92206
246523_at	COL1	COL1 (constans-like 1); transcription factor/ zinc ion binding	AT5G15850	0.000115648	-3.52645	0.00253246	-2.06938
246594_at	P5CR	P5CR (PYRROLINE-5- CARBOXYLATE (P5C) REDUCTASE); pyrroline-5-carboxylate reducta	AT5G14800	0.000319867	1.54371	8.8624e-05	1.67701
246724_at	---	myb family transcription factor	AT5G29000	0.000827379	1.53777	2.53938e-05	2.07108
246756_at	---	protein phosphatase 2C, putative / PP2C, putative	AT5G27930	2.96086e-08	3.35916	9.83469e-07	2.02818
246816_at	---	INVOLVED IN: biological_process unknown; EXPRESSED IN: seed; EXPRESSED DURING: E	AT5G27230	0.00195981	-1.77293	0.00225584	-1.71866
246829_at	ATGWD3	ATGWD3; carbohydrate kinase/ catalytic/ phosphoglucan, water dikinase	AT5G26570	2.67501e-05	2.72247	0.00163514	1.6466
246855_at	---	meprin and TRAF homology domain-containing protein / MATH domain-containing prot	AT5G26280	0.00579568	2.73102	0.000704328	4.17849
246935_at	EBF2	EBF2 (EIN3-BINDING F BOX PROTEIN 2); protein binding	AT5G25350	0.0015278	-1.82018	0.000356384	-2.10482
246952_at	OFP13	OFP13 (ARABIDOPSIS THALIANA OVATE FAMILY PROTEIN 13)	AT5G04820	0.000917082	1.99738	0.00445514	1.65512
247040_at	---	transferase family protein	AT5G67150	5.03438e-05	3.34124	0.00408744	1.74874
247120_at	---	amino acid transporter family protein	AT5G65990	8.05605e-05	2.63332	0.00495543	1.59182
247162_at	---	xyloglucan:xyloglucosyl transferase, putative / xyloglucan endotransglycosylase,	AT5G65730	0.00177154	-2.43002	0.000338946	-3.13341
247214_at	---	unknown protein	AT5G64850	3.47017e-05	-3.79105	3.04913e-05	-3.73847
247407_at	---	unknown protein	AT5G62900	1.10444e-05	1.97022	1.77025e-06	2.37111
247452_at	CDF1	CDF1 (CYCLING DOF FACTOR 1); DNA binding / protein binding / transcription facto	AT5G62430	0.000283723	-2.63462	1.19837e-06	-8.68536
247459_at	---	embryo-specific protein-related	AT5G62200	1.01709e-06	2.03194	2.17376e-05	1.54693
247462_at	---	protease inhibitor/seed storage/lipid transfer protein (LTP) family protein	AT5G62080	4.22689e-05	-30.2361	2.82278e-05	-33.7202
247474_at	---	unknown protein	AT5G62280	0.000378259	-3.51592	2.75872e-05	-6.31237
247488_at	---	FUNCTIONS IN: molecular_function unknown; INVOLVED IN: biological_process unknow	AT5G61820	5.63514e-06	5.19193	0.00141063	1.94661
247525_at	TOC1	TOC1 (TIMING OF CAB EXPRESSION 1); transcription regulator/ two-component respon	AT5G61380	1.37628e-05	5.71484	0.00107139	2.32882
247541_at	---	glycine-rich protein	AT5G61660	0.000582025	1.57864	1.03841e-05	-2.30033
247573_at	AACT1	AACT1 (anthocyanin 5-aromatic acyltransferase 1); transferase/ transferase, tran	AT5G61160	8.3303e-07	-163.808	3.54843e-05	-16.908
247589_at	REV	REV (REVOLUTA); DNA binding / lipid binding / transcription factor	AT5G60690	2.54401e-05	2.55879	0.000342975	1.83247
247668_at	APRR3	APRR3 (ARABIDOPSIS PSEUDO-RESPONSE REGULATOR 3); transcription regulator/ two-co	AT5G60100	1.53546e-05	4.96548	0.000519583	2.44367
247679_at	---	oxidoreductase, 2OG-Fe(II) oxygenase family protein	AT5G59540	1.66514e-05	-3.88591	0.000701759	-2.07177
247689_at	---	FUNCTIONS IN: molecular_function unknown; INVOLVED IN: biological_process unknow	AT5G59770	0.000685897	-1.58784	0.00101398	-1.52133
247696_at	MYB59	MYB59 (MYB DOMAIN PROTEIN 59); DNA binding / transcription factor	AT5G59780	9.48551e-05	-3.47232	0.000457058	-2.55416
247716_at	---	unknown protein	AT5G59350	0.000808927	2.32665	0.00267	1.94073
247776_at	PLC4	phosphoinositide-specific phospholipase C family protein	AT5G58700	1.08256e-07	13.1662	0.00101896	1.85645
247780_at	---	dehydrodolichyl diphosphate synthase, putative / DEDOL-PP synthase, putative	AT5G58770	0.00393092	-1.82545	0.00475538	-1.75559
247819_at	WNK4	WNK4 (WITH NO K (=LYSINE) 4); kinase/ protein kinase	AT5G58350	0.00280457	1.50066	0.00157817	1.54818
247878_at	---	unknown protein	AT5G57760	0.000120517	-10.2778	3.20457e-05	-16.0583
247919_at	---	eukaryotic translation initiation factor-related	AT5G57650	0.00141756	-1.79205	0.0058446	1.54428
247937_at	ACA8	ACA8 (AUTOINHIBITED CA2+ -ATPASE, ISOFORM 8); calcium-transporting ATPase/ calmo	AT5G57110	4.45653e-06	7.18259	0.00298485	1.95866
247951_at	ORP4C	ORP4C (OSBP(OXYSTEROL BINDING PROTEIN)-RELATED PROTEIN 4C); oxysterol binding	AT5G57240	0.000207449	4.6829	0.00346609	2.51474
247979_at	---	Ndr family protein	AT5G56750	0.0032901	-1.63911	0.00419549	1.58051
248008_at	WRKY2	WRKY2; transcription factor	AT5G56270	0.00249068	1.60288	0.00302564	1.55507
248026_at	---	FUNCTIONS IN: molecular_function unknown; INVOLVED IN: biological_process unknow	AT5G55710	1.59535e-05	-1.87603	3.75516e-05	-1.70892
248027_at	ATKCO1	ATKCO1; calcium-activated potassium channel/ ion channel/ outward rectifier pota	AT5G55630	0.00030701	-2.1494	2.28113e-05	-3.051
248067_at	---	agenet domain-containing protein / bromo-adjacent homology (BAH) domain-containi	AT5G55600	6.15542e-05	-2.05221	0.000171971	-1.81019
248068_at	---	unknown protein	AT5G55610	0.00381853	-1.79908	0.00393099	-1.76226
248070_at	---	LOCATED IN: mitochondrion; EXPRESSED IN: 24 plant structures; EXPRESSED DURING:	AT5G55660	0.000423511	-1.65328	0.000226345	-1.71641
248071_at	---	RNA recognition motif (RRM)-containing protein	AT5G55670	0.000126883	-1.73264	0.000159622	-1.67224
248148_at	---	AT hook motif-containing protein	AT5G54930	0.000143515	2.64651	0.000322913	2.29027
248252_at	AGP22	AGP22 (ARABINOGALACTAN PROTEIN 22)	AT5G53250	0.00291388	-2.9595	0.000413507	-4.38946
248279_at	ATIM	ATIM (TIMELESS)	AT5G52910	0.00176247	-1.98227	0.000125208	2.80655
248350_at	---	protease inhibitor/seed storage/lipid transfer protein (LTP) family protein	AT5G52160	0.00808403	-5.82458	0.00491331	-6.61334
248371_at	GA20OX2	GA20OX2 (GIBBERELLIN 20 OXIDASE 2); gibberellin 20-oxidase	AT5G51810	0.000162586	-2.57848	4.4534e-08	22.5961
248410_at	---	band 7 family protein	AT5G51570	0.000544887	2.25795	0.00289874	1.80257
248423_at	---	unknown protein	AT5G51670	1.36114e-06	-2.56008	4.34644e-06	-2.15637
248496_at	---	nodulin MtN3 family protein	AT5G50790	8.67067e-06	-7.98592	0.000277787	-3.24951
248551_at	WR3	WR3 (WOUND-RESPONSIVE 3); nitrate transmembrane transporter	AT5G50200	2.11225e-05	-3.65757	0.00337402	-1.72568
248564_at	---	DNA-binding protein-related	AT5G49700	4.48258e-05	-7.15067	0.00091838	-3.23039
248566_s_at	ATFRO7	[AT5G49740, ATFRO7 (FERRIC REDUCTION OXIDASE 7); ferric-chelate reductase/ oxido	AT5G49740	0.00790216	-1.76485	0.000327306	-2.64549
248646_at	---	unknown protein	AT5G49100	6.07357e-05	2.20266	0.00108386	1.61511
248703_at	---	aspartic-type endopeptidase	AT5G48430	2.72963e-05	-8.41465	3.60401e-05	-7.24628
248744_at	---	zinc finger (B-box type) family protein	AT5G48250	9.21732e-05	5.33384	0.00180906	2.69367
248801_at	HAT2	HAT2; DNA binding / transcription factor/ transcription repressor	AT5G47370	2.20893e-05	-3.29757	0.00202189	-1.74286
248911_at	DOG1	DOG1 (DELAY OF GERMINATION 1)	AT5G45830	4.92353e-08	-4.86397	6.53037e-08	-4.36358
248932_at	PTR3	PTR3 (PEPTIDE TRANSPORTER 3); dipeptide transporter/ transporter/ tripeptide tra	AT5G46050	2.50114e-05	4.04957	7.99722e-05	3.10966
249012_at	CYP706A3	CYP706A3; electron carrier/ heme binding / iron ion binding / monooxygenase/ oxy	AT5G44620	0.00204196	2.73314	0.00366631	-2.3994
249035_at	GLK2	GLK2 (GOLDEN2-LIKE 2); DNA binding / transcription factor/ transcription regulat	AT5G44190	5.22981e-05	-2.42165	0.00139624	-1.65192
249037_at	FLA13	FLA13 (FASCICLIN-LIKE ARABINOGALACTAN PROTEIN 13 PRECURSOR)	AT5G44130	0.000444583	-1.91459	3.94128e-06	-3.70269
249065_at	---	zinc finger (CCCH-type) family protein	AT5G44260	1.58256e-05	-3.12645	2.57975e-05	-2.79247
249073_at	---	acid phosphatase class B family protein	AT5G44020	0.000128466	1.50418	9.07462e-05	-1.51941
249118_at	---	phosphoinositide binding	AT5G43870	0.00100386	-2.09413	0.00286883	-1.81182
249174_at	---	unknown protein	AT5G42900	0.000131375	27.3561	0.00134758	8.86548
249288_at	---	unknown protein	AT5G41050	0.000468432	-1.96352	0.000448191	1.93364
249337_at	---	glycerophosphoryl diester phosphodiesterase family protein	AT5G41080	4.64119e-06	-8.01859	1.67123e-05	-5.29734
249361_at	---	protein kinase, putative	AT5G40540	0.0026999	2.5464	0.00161904	2.70439
249366_at	---	glycerol-3-phosphate dehydrogenase (NAD+) / GPDH	AT5G40610	0.000253581	-1.96749	0.000232854	-1.94578
249377_at	---	INVOLVED IN: biological_process unknown; EXPRESSED IN: 18 plant structures; EXPR	AT5G40690	0.00187805	2.51829	0.00221778	2.3856
249456_at	---	binding / catalytic	AT5G39410	7.32868e-05	2.21727	0.000643398	1.72311
249485_at	---	protein kinase family protein	AT5G39020	0.00310131	-1.58221	0.00213245	-1.61111
249521_at	---	FUNCTIONS IN: molecular_function unknown; INVOLVED IN: biological_process unknow	AT5G38690	0.00455555	1.53326	0.00190311	1.62894
249640_at	CAT3	CAT3 (CATIONIC AMINO ACID TRANSPORTER 3); basic amino acid transmembrane transpo	AT5G36940	0.00300973	-1.50849	0.000907607	-1.63888
249732_at	---	glucosamine/galactosamine-6-phosphate isomerase-related	AT5G24420	3.65031e-05	-13.0513	1.9953e-05	-15.3698
249753_at	---	unknown protein	AT5G24610	0.00650463	1.50803	0.000701421	1.81986
249777_at	---	lipase class 3 family protein	AT5G24210	0.00253227	-2.49753	0.00295502	-2.37015
249807_at	---	pectinacetylesterase family protein	AT5G23870	4.90877e-05	-2.10877	2.66356e-05	-2.21424
249887_at	---	unknown protein	AT5G22310	0.00154964	-1.88026	0.00141087	-1.86415
249895_at	FAR1	FAR1 (FATTY ACID REDUCTASE 1); fatty acyl-CoA reductase (alcohol-forming)/ oxido	AT5G22500	0.00345596	2.68093	5.78822e-05	-6.67909
249922_at	AILP1	AILP1	AT5G19140	0.000947103	-2.05635	0.00551662	-1.65926
250002_at	AGP25	AGP25 (ARABINOGALACTAN PROTEINS 25)	AT5G18690	9.2406e-05	3.5622	0.00192356	2.10433
250005_at	---	zinc finger (C3HC4-type RING finger) family protein	AT5G18760	0.000175467	-1.81754	0.000399602	-1.66068
250007_at	BMY3	BMY3; beta-amylase/ catalytic/ cation binding	AT5G18670	0.00197498	-2.38914	0.000287266	-3.23382
250012_x_at	---	auxin-responsive protein, putative	AT5G18060	7.05744e-05	-6.01023	0.0057924	-2.26588
250043_at	---	GDSL-motif lipase/hydrolase family protein	AT5G18430	0.00988547	1.82037	0.00065707	2.61807
250062_at	---	AAA-type ATPase family protein	AT5G17760	0.0094815	4.21927	0.00395877	5.27833
250091_at	---	unknown protein	AT5G17340	0.000292835	-4.69922	0.000502735	-3.94891
250099_at	---	myb family transcription factor	AT5G17300	7.95905e-06	-7.19186	0.000496428	-2.73003
250100_at	GLN1;4	GLN1;4; glutamate-ammonia ligase	AT5G16570	0.000791401	-2.99529	0.000719192	-2.94978
250133_at	TRXF2	ATF2; enzyme activator	AT5G16400	0.00270536	-1.53317	0.00242431	-1.52659
250161_at	---	amino acid transporter family protein	AT5G15240	7.98154e-06	-3.82539	0.00469075	-1.58059
250175_at	---	FUNCTIONS IN: molecular_function unknown; INVOLVED IN: biological_process unknow	AT5G14390	6.97193e-05	1.65551	7.72644e-05	1.61817
250307_at	---	unknown protein	AT5G12170	7.96369e-06	-2.0465	0.000177945	-1.53864
250327_at	---	unknown protein	AT5G12050	0.00520519	-2.70303	0.000404645	-4.57204
250339_at	ATNADP-ME2	ATNADP-ME2 (NADP-malic enzyme 2); malate dehydrogenase (oxaloacetate-decarboxyla	AT5G11670	0.000154602	-1.79563	0.000231379	-1.70296
250381_at	---	exostosin family protein	AT5G11610	3.37442e-05	-1.92641	4.42774e-05	-1.84064
250443_at	RBK1	RBK1 (Rop Binding protein Kinases 1); ATP binding / kinase/ protein kinase/ prot	AT5G10520	0.000472881	-2.49914	0.00142855	-2.08675
250475_at	SULTR2;1	AST68; sulfate transmembrane transporter	AT5G10180	0.000472175	-2.44672	2.02899e-05	-4.15851
250487_at	---	magnesium transporter CorA-like family protein (MRS2-7)	AT5G09690	0.000115995	-1.99675	0.00150905	1.5501
250517_at	scpl35	scpl35 (serine carboxypeptidase-like 35); serine-type carboxypeptidase	AT5G08260	0.000186345	6.04927	1.83259e-05	12.2106
250657_at	ST2B	ST2B (SULFOTRANSFERASE 2B); hydroxyjasmonate sulfotransferase/ sulfotransferase	AT5G07000	0.000136704	-5.76015	0.00033779	-4.34295
250669_at	PGIP2	PGIP2 (POLYGALACTURONASE INHIBITING PROTEIN 2); protein binding	AT5G06870	0.00488091	-1.89994	0.00216212	-2.06614
250694_at	HAT14	HAT14 (HOMEOBOX FROM ARABIDOPSIS THALIANA); DNA binding / transcription factor	AT5G06710	0.000656813	-2.07073	0.00304035	-1.71355
250723_at	---	carboxy-lyase	AT5G06300	0.000274943	-4.22418	0.00219031	-2.66603
250751_at	---	UDP-glucoronosyl/UDP-glucosyl transferase family protein	AT5G05890	0.000109519	-1.81237	0.000162176	-1.71964
250753_at	UGT76C2	UGT76C2; UDP-glycosyltransferase/ cis-zeatin O-beta-D-glucosyltransferase/ cytok	AT5G05860	5.12195e-05	4.66338	0.000826845	2.59571
250909_at	---	PAN domain-containing protein	AT5G03700	0.00932275	1.51239	5.89648e-05	-2.63122
250940_at	---	auxin-responsive family protein	AT5G03310	5.7192e-05	-2.51791	3.32249e-05	-2.64831
251013_at	---	short-chain dehydrogenase/reductase (SDR) family protein	AT5G02540	0.000704635	-3.70663	0.00295982	-2.68011
251024_at	---	amino acid transporter family protein	AT5G02180	5.9357e-06	-6.59455	8.33502e-05	-3.40257
251059_at	CIPK15	CIPK15 (CBL-INTERACTING PROTEIN KINASE 15); kinase/ protein kinase	AT5G01810	7.9711e-05	-2.69621	0.00327924	-1.67291
251084_at	---	zinc finger (C3HC4-type RING finger) family protein	AT5G01520	0.00529993	-1.77685	0.00329816	-1.84217
251144_at	---	transferase family protein	AT5G01210	5.91718e-05	-2.86473	0.000105876	-2.54068
251151_at	---	chalcone isomerase	AT3G63170	0.00246609	1.51116	0.00141534	1.55677
251155_at	---	unknown protein	AT3G63160	0.000559435	1.74165	0.000496368	1.73173
251160_at	---	endonuclease/exonuclease/phosphatase family protein	AT3G63240	3.95233e-05	-1.89333	0.000220233	-1.60477
251197_at	---	glutaredoxin family protein	AT3G62960	1.29656e-06	-3.90801	3.9408e-06	-3.07242
251235_at	---	esterase/lipase/thioesterase family protein	AT3G62860	1.62649e-05	-2.56514	5.72e-05	2.12584
251244_at	---	pectinacetylesterase family protein	AT3G62060	0.000866497	1.92734	0.00347613	1.64252
251248_at	PGP21	PGP21 (P-GLYCOPROTEIN 21); ATPase, coupled to transmembrane movement of substanc	AT3G62150	0.000457061	-2.52701	0.00386099	-1.85352
251301_at	CYP78A9	CYP78A9 (CYTOCHROME P450 78A9); monooxygenase/ oxygen binding	AT3G61880	1.51931e-05	-2.90947	5.22948e-05	-2.3586
251395_at	FLA8	FLA8 (FASCICLIN-LIKE ARABINOGALACTAN PROTEIN 8)	AT2G45470	0.000219303	1.86349	0.00044001	-1.71432
251418_at	---	LOCATED IN: chloroplast; EXPRESSED IN: 19 plant structures; EXPRESSED DURING: 13	AT3G60440	0.0013269	2.3089	9.5758e-05	3.49664
251436_at	ARGOS	ARGOS (AUXIN-REGULATED GENE INVOLVED IN ORGAN SIZE)	AT3G59900	4.81258e-07	-7.59144	3.32991e-07	-7.96311
251529_at	---	DEAD box RNA helicase, putative	AT3G58570	0.000601985	1.61163	0.000548793	1.60037
251746_at	---	glucose-methanol-choline (GMC) oxidoreductase family protein	AT3G56060	0.00413194	-1.76016	9.19732e-06	-4.43651
251795_at	---	integral membrane family protein	AT3G55390	0.000297986	2.07516	0.000742955	1.8377
251797_at	AGF2	AGF2 (AT-hook protein of GA feedback 2)	AT3G55560	5.23211e-06	-1.97344	6.61702e-05	-1.56667
251806_at	OBP3	OBP3 (OBF-BINDING PROTEIN 3); DNA binding / transcription factor	AT3G55370	0.00553948	1.63075	0.00363095	-1.67341
251815_at	CXIP1	CXIP1 (CAX INTERACTING PROTEIN 1); antiporter/ glutathione disulfide oxidoreduct	AT3G54900	1.44488e-05	-1.62667	3.2641e-05	-1.51755
251869_at	---	FUNCTIONS IN: molecular_function unknown; INVOLVED IN: biological_process unknow	AT3G54500	4.15593e-06	-7.90219	0.00405431	-1.93155
251870_at	---	early-responsive to dehydration protein-related / ERD protein-related	AT3G54510	0.00586505	-2.06381	0.00274683	-2.2545
251961_at	AtPPa4	AtPPa4 (Arabidopsis thaliana pyrophosphorylase 4); inorganic diphosphatase	AT3G53620	0.00723471	-1.50313	3.72757e-05	-2.63952
251977_at	---	auxin-responsive family protein	AT3G53250	3.36034e-06	6.02603	0.00281003	-1.81111
251996_at	BGAL2	BGAL2 (beta-galactosidase 2); beta-galactosidase/ catalytic/ cation binding	AT3G52840	0.000292989	-2.00282	0.000349963	-1.92427
252117_at	YLS2	YLS2; strictosidine synthase	AT3G51430	0.000782469	-1.58413	0.00131887	1.5035
252204_at	---	unknown protein	AT3G50340	2.21663e-05	-2.00671	8.92475e-06	-2.17053
252212_at	MAPKKK20	MAPKKK20; ATP binding / kinase/ protein kinase/ protein serine/threonine kinase	AT3G50310	0.000589574	-3.18179	0.00395672	-2.22582
252265_at	DIN11	DIN11 (DARK INDUCIBLE 11); iron ion binding / oxidoreductase	AT3G49620	0.000206085	-9.29806	0.00143033	-4.77516
252296_at	---	copper-binding family protein	AT3G48970	0.0030105	2.17072	0.000698552	-2.64827
252300_at	---	pyruvate kinase family protein	AT3G49160	4.85334e-05	-6.84748	0.00539989	-2.31543
252343_at	---	phosphoesterase family protein	AT3G48610	0.00625735	-1.53035	0.000534785	-1.90425
252363_at	---	GDSL-motif lipase/hydrolase family protein	AT3G48460	0.0014253	3.82842	0.00402204	2.93495
252391_at	---	apolipoprotein D-related	AT3G47860	4.10745e-08	4.01582	7.7576e-05	1.55503
252412_at	---	unknown protein	AT3G47295	0.000260326	1.80371	0.000257047	1.7743
252442_at	---	deoxyuridine 5'-triphosphate nucleotidohydrolase family	AT3G46940	0.000121257	2.26859	0.00213742	1.63433
252475_s_at	PCL1	[AT5G59570, myb family transcription factor];[AT3G46640, PCL1 (PHYTOCLOCK 1); DN	AT5G59570	1.30424e-05	4.70397	0.000399885	2.41027
252624_at	PSK1	PSK1; growth factor	AT3G44735	5.96338e-06	3.48207	0.00113202	-1.69689
252661_at	---	unknown protein	AT3G44450	6.1165e-05	-2.79737	7.58786e-05	-2.625
252885_at	GR-RBP8	GR-RBP8; RNA binding / nucleic acid binding / nucleotide binding	AT4G39260	0.000302973	1.52436	7.62206e-05	1.66434
252916_at	---	kinesin motor family protein	AT4G38950	0.00488783	-1.95192	0.00033317	2.83646
252956_at	ATFP6	ATFP6 (FARNESYLATED PROTEIN 6); metal ion binding	AT4G38580	6.86844e-05	2.02433	0.000858845	1.57499
252963_at	---	unknown protein	AT4G38820	0.000565501	-2.85583	0.00104355	-2.50239
253066_at	ACS8	ACS8; 1-aminocyclopropane-1-carboxylate synthase	AT4G37770	0.00114483	-4.17235	0.000200995	-6.36962
253137_at	---	protein kinase family protein	AT4G35500	0.00112414	1.62174	0.000531953	1.70367
253215_at	---	nodulin family protein	AT4G34950	0.00286996	1.64735	0.00157345	1.71618
253252_at	ATASE2	ATASE2 (GLN PHOSPHORIBOSYL PYROPHOSPHATE AMIDOTRANSFERASE 2); amidophosphoribosy	AT4G34740	0.000254718	-1.74775	0.000105261	-1.86565
253258_at	---	DNA binding / transcription factor	AT4G34400	0.000294173	-2.69793	0.000247727	-2.69143
253268_s_at	UGT73B2	[AT4G34131, UGT73B3 (UDP-glucosyl transferase 73B3); UDP-glycosyltransferase/ ab	AT4G34131	3.10121e-05	3.72387	0.000928265	2.09447
253281_at	UGT73B1	UGT73B1 (UDP-glucosyl transferase 73B1); UDP-glycosyltransferase/ abscisic acid	AT4G34138	4.51219e-07	3.71436	3.89927e-06	2.52837
253292_at	---	unknown protein	AT4G33985	0.00109651	2.59183	0.00264783	2.20165
253300_at	BCA5	carbonic anhydrase family protein / carbonate dehydratase family protein	AT4G33580	0.000197678	-1.81406	0.000459562	-1.6546
253322_at	---	unknown protein	AT4G33980	0.000119249	6.13703	5.48661e-05	7.29365
253326_at	---	glycoside hydrolase family 28 protein / polygalacturonase (pectinase) family pro	AT4G33440	9.4287e-05	2.94809	0.000480852	2.24081
253331_at	---	aspartic-type endopeptidase	AT4G33490	0.00034784	2.51142	0.00087781	2.14925
253402_at	ATHB-8	ATHB-8 (HOMEOBOX GENE 8); DNA binding / transcription factor	AT4G32880	0.000296512	2.32494	0.00136735	-1.88212
253411_at	ATH1	ATH1 (ARABIDOPSIS THALIANA HOMEOBOX GENE 1); DNA binding / sequence-specific DNA	AT4G32980	0.00331469	1.99015	0.000238309	2.86221
253423_at	IAA29	IAA29 (INDOLE-3-ACETIC ACID INDUCIBLE 29); transcription factor	AT4G32280	0.000484173	-2.532	2.60504e-05	-4.18107
253496_at	ATGPX7	ATGPX7 (glutathione peroxidase 7); glutathione peroxidase	AT4G31870	2.89256e-05	-5.16247	0.000135419	-3.50122
253581_at	---	hydrophobic protein, putative / low temperature and salt responsive protein, put	AT4G30660	6.83128e-07	3.79914	0.00022699	1.71191
253608_at	XTH19	XTH19 (XYLOGLUCAN ENDOTRANSGLUCOSYLASE/HYDROLASE 19); hydrolase, acting on glyco	AT4G30290	0.00898728	2.96668	0.00259997	3.8366
253650_at	---	subtilase family protein	AT4G30020	0.000104406	1.91552	0.000839633	1.5663
253754_at	---	glycine-rich protein	AT4G29020	7.88244e-05	4.54712	0.000159238	3.72545
253819_at	---	lectin protein kinase family protein	AT4G28350	0.00826232	-1.69877	0.00429885	-1.79615
253854_at	---	FUNCTIONS IN: molecular_function unknown; INVOLVED IN: biological_process unknow	AT4G27900	0.00130465	-1.72674	0.000165736	-2.11079
253860_at	---	rhodanese-like domain-containing protein	AT4G27700	7.49129e-05	-1.59651	5.45135e-05	-1.61092
253943_at	---	small conjugating protein ligase	AT4G27030	0.00112951	-3.55315	0.000655762	-3.85734
253971_at	---	fructose-bisphosphate aldolase, putative	AT4G26530	0.00112485	-2.65785	0.00251162	-2.27416
254001_at	MIOX4	MIOX4; inositol oxygenase	AT4G26260	0.0026255	-7.81111	0.000358379	-16.6802
254024_at	---	pathogenesis-related protein, putative	AT4G25780	0.000638983	-2.52381	0.000229396	-2.89541
254120_at	DIC2	mitochondrial substrate carrier family protein	AT4G24570	0.0082637	-3.70262	0.00375488	-4.41396
254150_at	---	phosphorylase family protein	AT4G24350	3.05876e-06	-36.4042	6.74443e-05	-8.89971
254163_s_at	---	[AT4G24340, phosphorylase family protein];[AT4G24350, phosphorylase family prote	AT4G24340	7.90702e-07	-40.9471	0.000118334	-5.4447
254202_at	---	hydrolase, alpha/beta fold family protein	AT4G24140	0.00132867	-1.71768	8.3635e-05	2.28602
254231_at	WRKY53	WRKY53; DNA binding / protein binding / transcription activator/ transcription f	AT4G23810	0.00824876	-2.77068	0.00069876	-4.75946
254281_at	---	bile acid:sodium symporter family protein	AT4G22840	3.88538e-05	-3.94363	4.89173e-05	-3.61394
254331_s_at	CYP706A2	[AT4G22690, CYP706A1; electron carrier/ heme binding / iron ion binding / monoox	AT4G22690	0.00206693	-2.16249	0.00420021	-1.92627
254384_at	---	26.5 kDa class P-related heat shock protein (HSP26.5-P)	AT4G21870	0.00135049	-4.18125	0.0040178	-3.11672
254431_at	---	FAD-binding domain-containing protein	AT4G20840	0.00225065	1.6734	0.00328268	-1.59327
254544_at	---	glycosyl hydrolase family 18 protein	AT4G19820	1.58431e-06	-6.46273	2.30741e-06	-5.54493
254564_at	NCED4	NCED4 (NINE-CIS-EPOXYCAROTENOID DIOXYGENASE 4)	AT4G19170	0.000427668	-4.95531	0.00165828	-3.42509
254572_at	---	alcohol oxidase-related	AT4G19380	0.00546617	-1.61153	9.24325e-05	-2.54295
254665_at	---	glycosyl hydrolase family 17 protein	AT4G18340	1.3224e-05	-3.52804	0.000394768	-2.05303
254697_at	---	unknown protein	AT4G17970	0.000145109	3.70726	5.255e-06	8.255
254705_at	---	FUNCTIONS IN: molecular_function unknown; INVOLVED IN: biological_process unknow	AT4G17870	0.00115713	-1.71026	0.001795	-1.61895
254746_at	---	auxin-responsive protein, putative	AT4G12980	1.12317e-05	-3.06542	4.72246e-05	-2.39566
254785_at	FLA2	FLA2 (FASCICLIN-LIKE ARABINOGALACTAN 2)	AT4G12730	0.00545736	-1.93625	0.0001955	-3.14999
254815_at	SKU5	SKU5; copper ion binding / oxidoreductase	AT4G12420	0.00453207	-1.52353	0.00121745	-1.68161
254938_at	OPT7	OPT7 (OLIGOPEPTIDE TRANSPORTER 7); oligopeptide transporter	AT4G10770	1.32531e-05	-1.87947	9.59622e-06	-1.90134
255070_at	ISA3	ISA3 (ISOAMYLASE 3); alpha-amylase/ isoamylase	AT4G09020	1.16934e-05	2.0929	0.000162702	1.61202
255104_at	SAH7	SAH7	AT4G08685	0.0006487	1.85833	0.00225855	-1.62146
255177_at	ACS11	ACS11; 1-aminocyclopropane-1-carboxylate synthase	AT4G08040	0.00582992	-3.43089	4.62669e-05	-15.1707
255285_at	---	unknown protein	AT4G04630	1.43478e-06	-9.0691	0.00110735	2.13829
255296_at	---	FUNCTIONS IN: molecular_function unknown; INVOLVED IN: biological_process unknow	AT4G04790	0.00140503	-1.984	3.69945e-05	-3.31908
255310_at	ATALN	ATALN (Arabidopsis allantoinase); allantoinase/ hydrolase	AT4G04955	0.00366348	-1.88533	2.76427e-05	3.98675
255331_at	---	unknown protein	AT4G04330	0.00326074	1.66291	0.00501767	1.57501
255364_s_at	---	[AT4G22240, plastid-lipid associated protein PAP, putative];[AT4G04020, FIB (FIB	AT4G22240	0.000487404	-1.87381	0.00370231	-1.53095
255381_at	RMA1	RMA1; protein binding / ubiquitin-protein ligase/ zinc ion binding	AT4G03510	0.000630388	-2.32847	0.00125599	-2.07202
255403_at	DFL2	DFL2 (DWARF IN LIGHT 2)	AT4G03400	0.00463908	-1.90462	0.000867237	-2.33316
255438_at	AOP1	AOP1; oxidoreductase, acting on paired donors, with incorporation or reduction o	AT4G03070	0.000146571	2.69136	0.000636703	2.12922
255551_at	KCO5	KCO5 (CA2+ ACTIVATED OUTWARD RECTIFYING K+ CHANNEL 5); outward rectifier potassi	AT4G01840	0.00109035	-1.8352	0.00058483	-1.92521
255619_s_at	---	[AT4G01350, protein binding / zinc ion binding];[AT5G59920, ULI3; diacylglycerol	AT4G01350	7.11239e-05	-2.66072	0.00166681	-1.75853
255637_at	---	dehydration-responsive family protein	AT4G00750	1.35283e-05	-4.86028	0.00082302	2.22626
255654_at	---	protein kinase family protein	AT4G00970	0.000807809	-4.33315	0.0021935	-3.29807
255694_at	UNE10	UNE10 (unfertilized embryo sac 10); DNA binding / transcription factor	AT4G00050	0.00408197	-1.74456	2.95392e-07	-11.3206
255753_at	MYB51	MYB51 (MYB DOMAIN PROTEIN 51); DNA binding / transcription factor	AT1G18570	0.000634207	-3.44053	0.00522969	-2.26869
255825_at	---	unknown protein	AT2G40475	0.00161896	2.8843	0.00216673	-2.65166
255877_at	---	proton-dependent oligopeptide transport (POT) family protein	AT2G40460	0.000346478	2.34358	0.000258771	-2.37853
255931_at	AtPP2-A12	AtPP2-A12 (Phloem protein 2-A12); carbohydrate binding	AT1G12710	0.0074416	2.06852	0.00521474	2.13228
256097_at	---	unknown protein	AT1G13670	0.000527753	-3.14075	1.6966e-05	-6.73922
256181_at	---	leucine-rich repeat protein kinase, putative	AT1G51820	0.00116164	-1.89956	0.0013131	-1.83908
256192_at	ATNUDX25	ATNUDX25 (ARABIDOPSIS THALIANA NUDIX HYDROLASE HOMOLOG 25); bis(5'-nucleosyl)-te	AT1G30110	0.000409231	3.54854	5.54001e-05	5.41647
256221_at	---	DNAJ heat shock N-terminal domain-containing protein	AT1G56300	0.000468714	1.79356	0.00105592	1.63871
256255_at	---	myb family transcription factor	AT3G11280	2.04892e-05	-1.86928	2.38902e-05	1.80921
256266_at	---	unknown protein	AT3G12320	0.000183554	-5.93605	0.00161091	-3.32098
256305_at	MRP1	MRP1 (ARABIDOPSIS THALIANA MULTIDRUG RESISTANCE-ASSOCIATED PROTEIN 1); ATPase, c	AT1G30400	0.000305519	1.69933	0.000295867	1.67716
256311_at	ARF6	ARF6 (AUXIN RESPONSE FACTOR 6); transcription factor	AT1G30330	0.00685141	1.53982	0.00266635	-1.65271
256415_at	---	GDSL-motif lipase/hydrolase family protein	AT3G11210	0.000101308	3.32933	0.000852913	2.28003
256446_at	---	zinc finger (C3HC4-type RING finger) family protein	AT3G11110	0.0006108	-3.42212	0.00483323	-2.27757
256456_at	---	unknown protein	AT1G75180	2.37129e-05	-1.89388	0.000341347	-1.50325
256461_s_at	---	[AT1G36280, adenylosuccinate lyase, putative / adenylosuccinase, putative];[AT4G	AT1G36280	0.00083725	-1.83566	0.000104046	-2.28909
256503_at	ATRL6	ATRL6 (ARABIDOPSIS RAD-LIKE 6); transcription factor	AT1G75250	2.16391e-07	-4.55202	3.66463e-07	-3.90382
256527_at	---	thionin, putative	AT1G66100	8.27749e-05	-7.25612	2.10512e-07	-108.221
256528_at	ZFP4	ZFP4 (ZINC FINGER PROTEIN 4); nucleic acid binding / transcription factor/ zinc	AT1G66140	0.00479354	2.27174	0.00280423	2.41427
256574_at	---	FUNCTIONS IN: molecular_function unknown; INVOLVED IN: biological_process unknow	AT3G14780	0.0001964	-3.0082	0.000206403	-2.8863
256626_at	---	aspartic-type endopeptidase	AT3G20015	0.00410878	1.94215	0.00229234	2.05081
256676_at	SEX4	SEX4 (STARCH-EXCESS 4); polysaccharide binding / protein tyrosine/serine/threoni	AT3G52180	0.00869524	1.60387	0.000636561	2.10179
256743_at	---	unknown protein	AT3G29370	0.00706004	-1.7117	0.00411699	-1.78601
256793_at	---	VQ motif-containing protein	AT3G22160	5.6516e-06	-2.62318	0.00052018	-1.58862
256799_at	---	unknown protein	AT3G18560	4.35214e-05	-3.4002	4.92981e-05	-3.20502
256883_at	---	unknown protein	AT3G26440	0.00200933	1.8012	1.41261e-05	3.56557
256970_at	---	ABC transporter family protein	AT3G21090	0.000708864	3.27671	0.00123544	2.84759
257024_at	---	calcium-dependent protein kinase, putative / CDPK, putative	AT3G19100	0.000638823	2.11506	0.000900329	1.98484
257056_at	---	glycosyltransferase family 14 protein / core-2/I-branching enzyme family protein	AT3G15350	0.000467	2.05645	0.00353192	1.63209
257074_at	---	unknown protein	AT3G19660	0.00172424	1.57905	0.000757827	1.6676
257094_at	---	tetraacyldisaccharide 4'-kinase family protein	AT3G20480	0.00653529	-1.65176	0.0036343	-1.72628
257154_at	---	unknown protein	AT3G27210	7.60309e-05	3.10806	0.00011508	2.80371
257272_at	---	nodulin MtN21 family protein	AT3G28130	1.74068e-05	4.3433	0.00235961	1.89888
257367_at	---	unknown protein	AT2G25780	0.00370129	-1.94439	0.000125781	-3.15482
257413_at	---	RNA recognition motif (RRM)-containing protein	AT1G22910	0.00691308	-1.79965	0.00106368	-2.24202
257504_at	ROPGEF11	ROPGEF11 (RHO GUANYL-NUCLEOTIDE EXCHANGE FACTOR 11); Rho guanyl-nucleotide excha	AT1G52240	3.41853e-05	-3.32522	4.393e-05	3.06994
257506_at	---	FUNCTIONS IN: molecular_function unknown; INVOLVED IN: response to auxin stimulu	AT1G29440	0.0030279	-3.79294	0.00294406	-3.66977
257600_at	CLE41	CLE41 (CLAVATA3/ESR-RELATED 41); protein binding / receptor binding	AT3G24770	0.000212137	3.67235	0.00128936	2.54265
257636_at	CYP71B22	CYP71B22; electron carrier/ heme binding / iron ion binding / monooxygenase/ oxy	AT3G26200	0.00519017	-2.46071	0.00012526	-5.26943
257766_at	IAA2	IAA2 (INDOLE-3-ACETIC ACID INDUCIBLE 2); transcription factor	AT3G23030	0.000151011	-1.95332	0.000279854	-1.80084
257798_at	NAI2	NAI2	AT3G15950	0.00129103	2.65689	0.000891538	2.74787
257823_at	---	nodulin, putative	AT3G25190	0.0022243	-4.03708	0.00439232	-3.29306
257932_at	HCF107	HCF107 (HIGH CHLOROPHYLL FLUORESCENT 107); binding	AT3G17040	5.51237e-06	-2.09124	2.4287e-05	-1.77315
257952_at	---	peroxidase 30 (PER30) (P30) (PRXR9)	AT3G21770	0.0001109	14.8219	0.00311845	4.42374
258003_at	EXPA5	EXPA5 (EXPANSIN A5)	AT3G29030	0.00114221	-1.99153	3.71596e-05	-3.19812
258009_at	---	pseudouridine synthase family protein	AT3G19440	0.00665949	-1.66183	0.00440793	-1.7067
258033_at	MRP6	ATMRP6; ATPase, coupled to transmembrane movement of substances	AT3G21250	7.415e-05	2.88564	5.46378e-05	2.93878
258094_at	CYP72A15	CYP72A15; electron carrier/ heme binding / iron ion binding / monooxygenase/ oxy	AT3G14690	0.000415163	1.57575	0.000322925	1.58365
258100_at	---	MATE efflux family protein	AT3G23550	1.23069e-05	-7.37184	4.86939e-05	-4.81692
258105_at	---	UBX domain-containing protein	AT3G23605	0.00484744	1.56446	0.000452056	1.93939
258114_at	CYP72A13	CYP72A13; electron carrier/ heme binding / iron ion binding / monooxygenase/ oxy	AT3G14660	0.00032035	1.70647	0.000678056	1.58057
258122_at	ATGSL04	ATGSL04 (glucan synthase-like 4); 1,3-beta-glucan synthase/ transferase, transfe	AT3G14570	5.09166e-05	-2.50157	0.00254761	-1.59211
258151_at	BGLU44	BGLU44 (B-S GLUCOSIDASE 44); (R)-amygdalin beta-glucosidase/ 4-methylumbellifery	AT3G18080	0.000127475	2.46781	0.00113773	1.84173
258293_at	PHO1	PHO1 (phosphate 1)	AT3G23430	0.00194349	-4.01354	0.00122024	-4.32421
258326_at	SOL1	SOL1; transcription factor	AT3G22760	4.00421e-05	4.69314	8.03018e-05	3.84511
258332_at	---	proton-dependent oligopeptide transport (POT) family protein	AT3G16180	0.000140104	1.86751	0.0004293	-1.65794
258376_at	---	FUNCTIONS IN: molecular_function unknown; INVOLVED IN: biological_process unknow	AT3G17680	0.00411632	-2.08676	0.00167355	2.32269
258421_at	---	nodulin MtN3 family protein	AT3G16690	0.000405835	-2.18139	0.00198705	-1.77858
258437_at	---	protein phosphatase 2C-related / PP2C-related	AT3G16560	0.00608285	1.79227	0.00554198	1.78004
258497_at	COL2	COL2 (constans-like 2); transcription factor/ zinc ion binding	AT3G02380	5.3148e-06	-17.9642	0.000276207	-4.59255
258623_at	---	zinc finger (C2H2 type) family protein	AT3G02790	0.000102924	1.55208	0.000101843	1.53293
258764_at	---	pectinesterase, putative	AT3G10720	0.00115338	-3.16742	0.000514443	-3.60842
258796_at	WDL1	WDL1	AT3G04630	0.0018948	1.82965	9.57121e-05	2.61932
258970_at	scpl49	scpl49 (serine carboxypeptidase-like 49); serine-type carboxypeptidase	AT3G10410	1.42575e-07	2.69326	1.07403e-05	1.66426
259008_at	MT2A	MT2A (METALLOTHIONEIN 2A); copper ion binding	AT3G09390	0.00020125	1.89993	0.000568121	1.69101
259014_at	---	glycosyl hydrolase family 17 protein	AT3G07320	0.0014778	1.82371	0.00219937	-1.72083
259040_at	ATGSTU8	ATGSTU8 (GLUTATHIONE S-TRANSFERASE TAU 8); glutathione transferase	AT3G09270	0.000157582	4.7797	0.00285634	2.52744
259061_at	AtRABA5b	AtRABA5b (Arabidopsis Rab GTPase homolog A5b); GTP binding	AT3G07410	0.00460918	1.71177	0.00265201	1.78417
259070_at	DGD1	DGD1 (DIGALACTOSYL DIACYLGLYCEROL DEFICIENT 1); UDP-galactosyltransferase/ galac	AT3G11670	1.72173e-05	-1.5521	4.38341e-06	-1.68772
259076_at	TMAC2	TMAC2 (TWO OR MORE ABRES-CONTAINING GENE 2)	AT3G02140	0.000912189	-1.9989	0.000149728	-2.47121
259093_at	---	unknown protein	AT3G04860	0.00355659	1.53479	0.000164907	2.02125
259095_at	ACP1	ACP1 (acyl carrier protein 1); acyl carrier	AT3G05020	7.92057e-05	-1.92158	0.000434083	-1.62001
259244_at	COL9	COL9 (CONSTANS-LIKE 9); transcription factor/ zinc ion binding	AT3G07650	2.87704e-05	14.9534	0.000457478	5.44309
259275_at	---	unknown protein	AT3G01060	0.000193187	-5.34561	0.00118703	-3.32635
259293_at	---	DNA-binding protein, putative	AT3G11580	0.00299116	1.8444	0.00335479	1.78825
259303_at	---	unknown protein	AT3G05130	0.00424707	1.5851	9.80365e-05	2.33932
259331_at	---	auxin-responsive protein, putative	AT3G03840	0.00370206	-1.98366	0.00309212	-1.9886
259373_at	---	unknown protein	AT1G69160	0.000229381	-2.62505	0.00412389	-1.76258
259520_at	---	unknown protein	AT1G12320	0.00665887	-1.50046	0.00350176	-1.56244
259595_at	---	zinc finger (B-box type) family protein	AT1G28050	2.29861e-05	2.94062	0.000582196	1.8724
259596_at	GH3.17	GH3.17; indole-3-acetic acid amido synthetase	AT1G28130	0.00249577	2.32517	0.00244202	2.27477
259599_at	SCPL45	SCPL45 (SERINE CARBOXYPEPTIDASE-LIKE 45 PRECURSOR); serine-type carboxypeptidase	AT1G28110	5.4516e-06	4.53287	0.00247412	1.7328
259663_at	PRA7	PRA7	AT1G55190	0.000509997	1.92246	0.00533863	1.51604
259671_at	---	protein kinase family protein	AT1G52290	0.000234619	-2.2637	1.48165e-05	-3.37738
259681_at	NIA1	NIA1 (NITRATE REDUCTASE 1); nitrate reductase	AT1G77760	0.00309837	2.60725	0.00292237	2.55968
259708_at	---	hydrolase, alpha/beta fold family protein	AT1G77420	6.90849e-05	-2.02785	0.000502912	-1.64684
259751_at	MYBL2	MYBL2 (ARABIDOPSIS MYB-LIKE 2); DNA binding / transcription factor	AT1G71030	3.23118e-05	-2.83793	6.99113e-05	-2.45575
259784_at	---	auxin-responsive protein, putative	AT1G29450	0.000764262	-2.86531	0.00377523	-2.15362
259790_s_at	---	[AT1G29430, auxin-responsive family protein];[AT5G27780, auxin-responsive family	AT1G29430	0.000268146	-6.10621	0.00108892	-4.0082
259823_at	---	glycosyl hydrolase family 17 protein	AT1G66250	0.000274319	3.62201	0.00444468	2.15305
259832_at	---	transcription factor	AT1G69580	4.01249e-06	6.17327	0.00191956	1.93966
259839_at	---	proton-dependent oligopeptide transport (POT) family protein	AT1G52190	0.00300136	1.59915	0.000110308	-2.21689
259856_at	---	unknown protein	AT1G68440	1.85316e-05	-2.47117	0.00160414	-1.53346
259871_at	---	nodulin, putative	AT1G76800	0.00550639	-2.49822	0.00540412	-2.43887
259927_at	JAC1	JAC1 (J-DOMAIN PROTEIN REQUIRED FOR CHLOROPLAST ACCUMULATION RESPONSE 1); heat s	AT1G75100	1.39135e-07	-6.35282	0.000336823	-1.74052
260012_at	---	unknown protein	AT1G67865	0.00788738	-1.77403	0.00105244	-2.24939
260028_at	---	INVOLVED IN: biological_process unknown; LOCATED IN: plasma membrane, anchored t	AT1G29980	1.52125e-05	4.31524	0.00266833	1.84337
260037_at	RAV2	RAV2 (REGULATOR OF THE ATPASE OF THE VACUOLAR MEMBRANE); DNA binding / transcrip	AT1G68840	0.000424916	-3.14649	0.000945329	-2.64292
260118_s_at	---	[AT1G33940, FUNCTIONS IN: molecular_function unknown; INVOLVED IN: biological_pr	AT1G33940	0.000439738	2.50784	0.00260624	1.9244
260137_at	---	senescence-associated family protein	AT1G66330	0.00017749	-1.79963	0.000852213	-1.55285
260143_at	SUC1	SUC1 (Sucrose-proton symporter 1); carbohydrate transmembrane transporter/ sucro	AT1G71880	0.00538794	1.69478	0.00271628	-1.79184
260151_at	---	unknown protein	AT1G52910	0.00502243	2.20232	0.00148355	2.61266
260190_at	---	lipoxygenase family protein	AT1G67560	0.000151196	-1.58828	0.000116158	-1.59674
260385_at	SOT18	SOT18 (DESULFO-GLUCOSINOLATE SULFOTRANSFERASE 18); 3-methylthiopropyl-desulfoglu	AT1G74090	9.33934e-05	2.23894	0.00328922	1.53479
260429_at	JAZ6	JAZ6 (JASMONATE-ZIM-DOMAIN PROTEIN 6)	AT1G72450	0.00141266	-3.16998	0.0026093	-2.72401
260496_at	---	ATPase, coupled to transmembrane movement of substances / amino acid transmembra	AT2G41700	2.03524e-05	-2.30874	0.000293813	-1.70701
260567_at	UGT74F2	UGT74F2 (UDP-GLUCOSYLTRANSFERASE 74F2); UDP-glucose:4-aminobenzoate acylglucosyl	AT2G43820	0.00016859	-1.75531	0.000523423	1.57434
260580_at	---	serine-type endopeptidase/ serine-type peptidase	AT2G47390	3.06066e-05	1.88133	0.000413537	1.50134
260614_at	---	ATPase, coupled to transmembrane movement of substances	AT1G53390	0.000534836	-1.57804	0.000412496	-1.58734
260637_at	ACO2	ACO2 (ACC OXIDASE 2); 1-aminocyclopropane-1-carboxylate oxidase	AT1G62380	4.77723e-05	-2.25491	0.00249578	-1.5067
260655_at	---	pathogenesis-related thaumatin family protein	AT1G19320	5.08094e-05	-1.51304	4.61633e-05	-1.50342
260656_at	---	unknown protein	AT1G19380	0.00416206	-1.59796	0.00261625	-1.64254
260664_at	ATRL5	ATRL5 (ARABIDOPSIS RAD-LIKE 5); DNA binding / transcription factor	AT1G19510	0.00134601	-3.33271	0.000758844	-3.63064
260688_at	---	unknown protein	AT1G17665	1.53792e-05	4.64563	0.000109329	3.01039
260728_at	---	serine/threonine protein kinase, putative	AT1G48210	0.00247251	2.33606	0.00526606	2.04031
260776_at	---	zinc finger (C2H2 type) family protein	AT1G14580	9.33012e-05	-6.14482	0.0020935	-2.85409
260820_at	---	leucine-rich repeat transmembrane protein kinase, putative	AT1G06840	0.000612064	-2.07161	0.00347193	-1.68102
260831_at	---	glutaredoxin family protein	AT1G06830	0.0014033	-2.66371	0.000291283	-3.45354
260875_at	SKP2A	SKP2A	AT1G21410	0.00876672	1.66852	0.00537941	1.73032
260941_at	---	peroxidase, putative	AT1G44970	9.76001e-05	-20.5397	9.27263e-05	-19.2164
260956_at	STO	STO (SALT TOLERANCE); DNA binding / protein binding / transcription factor/ zinc	AT1G06040	4.97421e-05	-2.21362	0.000848145	-1.62893
260973_at	---	DNA binding	AT1G53490	3.63513e-09	-4.55377	4.055e-09	-4.25372
261032_at	---	hydrolase, alpha/beta fold family protein	AT1G17430	0.00120043	-2.09397	0.00100439	2.09496
261039_at	ELF4-L4	ELF4-L4 (ELF4-Like 4)	AT1G17455	0.000237328	1.8214	0.000378985	1.71429
261055_at	---	aspartyl protease family protein	AT1G01300	0.00375064	-1.66893	0.000383777	-2.09863
261125_at	---	zinc finger (CCCH-type) family protein	AT1G04990	7.43778e-05	2.47	1.4057e-05	3.10145
261141_at	---	ATP-dependent protease La (LON) domain-containing protein	AT1G19740	8.9604e-05	-1.64349	0.000120385	-1.58427
261143_at	ATPUP14	ATPUP14; purine transmembrane transporter	AT1G19770	0.000711671	-1.55415	0.000162264	-1.72474
261203_at	---	unknown protein	AT1G12845	1.79225e-06	5.9363	6.09809e-07	7.56484
261272_at	---	FUNCTIONS IN: molecular_function unknown; INVOLVED IN: biological_process unknow	AT1G26665	0.000195504	1.80748	0.000827572	1.57229
261318_at	---	unknown protein	AT1G53035	0.00211104	2.8798	0.00055158	3.65307
261327_at	---	AP2 domain-containing transcription factor TINY, putative	AT1G44830	0.00171686	-3.25607	4.83957e-05	-7.80983
261401_at	---	ATP binding / kinase/ protein kinase/ protein serine/threonine kinase/ protein t	AT1G79640	0.00392903	1.75388	0.000830812	2.05609
261480_at	PKS2	PKS2 (PHYTOCHROME KINASE SUBSTRATE 2)	AT1G14280	0.000932375	-2.3513	0.000177229	-2.97811
261568_at	NGA3	NGA3 (NGATHA3); transcription factor	AT1G01030	0.000635648	-1.71584	0.00234561	-1.51707
261579_at	AtPPa1	AtPPa1 (Arabidopsis thaliana pyrophosphorylase 1); inorganic diphosphatase	AT1G01050	7.2094e-05	1.62246	2.23835e-05	1.754
261586_at	---	speckle-type POZ protein-related	AT1G01640	5.25728e-07	4.71262	1.37022e-05	2.53151
261591_at	---	protein kinase family protein	AT1G01740	0.00035628	-2.23385	0.00543311	-1.61697
261768_at	GA3OX1	GA3OX1 (GIBBERELLIN 3-OXIDASE 1); gibberellin 3-beta-dioxygenase/ transcription	AT1G15550	1.00432e-05	-4.12808	9.28353e-08	15.3962
261772_at	---	unknown protein	AT1G76240	0.000827427	-2.05296	3.6098e-05	-3.16872
261819_at	---	S-locus protein kinase, putative	AT1G11410	0.00540105	1.69521	0.00571964	1.6591
261866_at	SCL3	SCL3; transcription factor	AT1G50420	0.000421091	-1.83424	1.25299e-05	2.77221
261948_at	---	unknown protein	AT1G64680	5.63904e-06	-1.64719	1.13113e-05	-1.54702
261981_at	---	GDSL-motif lipase/hydrolase family protein	AT1G33811	0.00120335	2.14137	0.000111412	2.98457
262040_at	TMM	TMM (TOO MANY MOUTHS); protein binding / receptor	AT1G80080	0.000131035	4.90063	0.000224571	4.11584
262092_at	---	auxin-responsive family protein	AT1G56150	0.003188	-2.2171	0.00263623	-2.22604
262093_at	---	leucine-rich repeat family protein / protein kinase family protein	AT1G56145	0.00101584	1.59189	0.000281215	1.7491
262096_at	NAC1	NAC1; transcription factor	AT1G56010	0.000663555	-3.23601	0.000298856	3.67021
262118_at	BGLU11	BGLU11 (BETA GLUCOSIDASE 11); catalytic/ cation binding / hydrolase, hydrolyzing	AT1G02850	0.000506896	1.58676	4.31993e-07	3.72707
262232_at	---	unknown protein	AT1G68600	0.00440371	1.91844	0.000239798	2.85726
262259_s_at	---	[AT1G53890, unknown protein];[AT1G53870, unknown protein]	AT1G53890	0.000154975	-2.80281	4.94895e-06	-5.43446
262261_at	CLE17	CLE17 (CLAVATA3/ESR-RELATED 17); protein binding / receptor binding	AT1G70895	0.000182157	-2.07865	0.000807935	-1.74258
262263_at	PIN3	PIN3 (PIN-FORMED 3); auxin:hydrogen symporter/ transporter	AT1G70940	0.00109105	-1.67994	0.000304384	-1.86548
262325_at	---	disease resistance-responsive family protein / dirigent family protein	AT1G64160	1.82377e-05	-18.2944	4.54387e-05	-11.6259
262452_at	---	unknown protein	AT1G11210	1.54928e-05	4.83016	6.55492e-06	5.68687
262505_at	---	FUNCTIONS IN: molecular_function unknown; INVOLVED IN: biological_process unknow	AT1G21680	1.8146e-05	2.18661	0.00011905	1.76454
262531_at	---	ATP binding / protein binding / protein kinase/ protein serine/threonine kinase/	AT1G17230	3.30514e-05	-3.07523	0.000914066	-1.89563
262536_at	---	SOUL heme-binding family protein	AT1G17100	0.000768056	2.28304	0.00238009	1.92752
262580_at	---	CBS domain-containing protein	AT1G15330	5.79491e-07	-4.84105	6.44681e-07	-4.51056
262608_at	---	2-oxoglutarate-dependent dioxygenase, putative	AT1G14120	0.00106549	-3.00629	0.00201991	-2.59508
262629_at	ACD32.1	ACD32.1 (ALPHA-CRYSTALLIN DOMAIN 32.1)	AT1G06460	0.000656235	1.73018	0.00287313	1.50661
262682_at	---	family II extracellular lipase 3 (EXL3)	AT1G75900	1.90877e-08	23.4296	0.00351251	1.60229
262700_at	---	INVOLVED IN: biological_process unknown; LOCATED IN: cell wall, vacuole; EXPRESS	AT1G76020	0.000260092	-1.55674	0.00012915	-1.61652
262713_at	---	unknown protein	AT1G16520	0.000951825	2.23227	0.00233958	1.94314
262730_at	ATOCT3	ATOCT3 (ARABIDOPSIS THALIANA ORGANIC CATION/CARNITINE TRANSPORTER 3); carbohydra	AT1G16390	4.19874e-08	-5.89808	1.06793e-07	-4.50145
262736_at	---	GDSL-motif lipase, putative	AT1G28570	1.5905e-05	3.31453	0.00395953	1.59767
262783_at	---	ATP binding / protein binding / protein kinase/ protein serine/threonine kinase	AT1G10850	0.000537179	3.06074	0.00199574	2.37386
262793_at	CYP71B7	CYP71B7; electron carrier/ heme binding / iron ion binding / monooxygenase/ oxyg	AT1G13110	0.00745771	-1.54232	0.000544604	-1.96899
262844_at	---	enzyme inhibitor/ pectinesterase/ pectinesterase inhibitor	AT1G14890	0.000188094	-1.66665	3.61459e-05	-1.89905
262892_at	ALDH5F1	ALDH5F1; 3-chloroallyl aldehyde dehydrogenase/ NAD or NADH binding / succinate-s	AT1G79440	5.64416e-05	2.05092	0.000171936	1.79503
262935_at	AtOCT5	AtOCT5 (Arabidopsis thaliana ORGANIC CATION/CARNITINE TRANSPORTER5); carbohydrat	AT1G79410	6.12695e-05	6.33177	0.0028964	2.56169
262978_at	TUB1	TUB1; GTP binding / GTPase/ structural molecule	AT1G75780	2.73954e-05	5.64567	0.00549622	1.99288
263032_at	---	unknown protein	AT1G23850	0.000796642	-2.87837	0.00535584	-2.06499
263126_at	---	SOUL heme-binding family protein	AT1G78460	0.00118389	-2.16703	0.00271879	-1.90849
263128_at	LZF1	LZF1 (LIGHT-REGULATED ZINC FINGER PROTEIN 1); transcription factor/ zinc ion bin	AT1G78600	0.00174141	-1.84916	0.00303684	-1.7139
263133_at	---	SOUL heme-binding family protein	AT1G78450	8.9813e-08	-3.29487	7.85796e-08	-3.2522
263136_at	ATTPS1	ATTPS1 (TREHALOSE-6-PHOSPHATE SYNTHASE); alpha,alpha-trehalose-phosphate synthas	AT1G78580	3.86222e-05	2.87288	0.000235266	2.16178
263157_at	ALDH7B4	ALDH7B4 (Aldehyde Dehydrogenase 7B4); 3-chloroallyl aldehyde dehydrogenase/ oxid	AT1G54100	0.000177677	-2.01585	0.00125404	1.6343
263174_at	ESP	ESP (EPITHIOSPECIFIER PROTEIN); enzyme regulator	AT1G54040	5.0619e-05	-3.85786	7.9711e-06	-5.66087
263184_at	UGT75B1	UGT75B1 (UDP-GLUCOSYLTRANSFERASE 75B1); UDP-glucose:4-aminobenzoate acylglucosyl	AT1G05560	7.46019e-06	4.2872	6.51582e-06	4.22481
263216_s_at	---	[AT1G30720, FAD-binding domain-containing protein];[AT1G30730, FAD-binding domai	AT1G30720	0.00763606	-2.29782	0.000294309	-4.24969
263252_at	STH	STH; protein domain specific binding / transcription factor/ zinc ion binding	AT2G31380	7.84259e-05	-7.51878	0.00320679	-2.85295
263490_at	MAX2	MAX2 (MORE AXILLARY BRANCHES 2); ubiquitin-protein ligase	AT2G42620	0.00164808	-1.67134	0.00106695	-1.71231
263513_at	---	unknown protein	AT2G12400	1.36314e-06	6.18403	0.00102276	-1.88129
263536_at	WRKY60	WRKY60; transcription factor	AT2G25000	3.69313e-08	4.92712	6.29276e-06	2.07635
263548_at	CCR2	CCR2 (COLD, CIRCADIAN RHYTHM, AND RNA BINDING 2); RNA binding / double-stranded	AT2G21660	2.81124e-05	3.13517	0.000279554	2.16686
263628_at	FLA7	FLA7 (FASCICLIN-LIKE ARABINOOGALACTAN 7)	AT2G04780	0.000633358	1.61792	0.000932215	-1.54817
263632_at	---	unknown protein	AT2G04795	1.81207e-05	-2.41422	0.000267442	-1.75417
263653_at	ERS2	ERS2 (ETHYLENE RESPONSE SENSOR 2); ethylene binding / glycogen synthase kinase 3	AT1G04310	0.000177444	-2.07103	5.2619e-05	-2.35085
263777_at	ATCNGC12	ATCNGC12; cation channel/ cyclic nucleotide binding / ion channel	AT2G46450	0.000112847	-2.13616	0.00102	-1.67026
263779_at	SPA1	SPA1 (SUPPRESSOR OF PHYA-105 1); protein binding / signal transducer	AT2G46340	0.00013098	-2.24022	0.000277237	-2.00152
263882_at	RNR1	RNR1 (RIBONUCLEOTIDE REDUCTASE 1); ATP binding / protein binding / ribonucleosid	AT2G21790	0.000546813	2.48721	0.0031838	1.91192
263890_at	---	auxin-responsive family protein	AT2G37030	8.48948e-06	-3.91218	4.21694e-06	-4.34354
263963_at	---	DNA-binding protein, putative	AT2G36080	0.00386005	1.61972	1.74737e-05	3.12329
264012_at	---	unknown protein	AT2G21080	0.0076787	-2.31388	0.00307931	2.64584
264021_at	---	auxin-responsive protein, putative	AT2G21200	1.05156e-05	-1.88318	6.38182e-06	-1.938
264091_at	---	protein binding / zinc ion binding	AT1G79110	0.00184331	2.48365	0.000191182	3.64386
264124_at	ATOCT2	ATOCT2 (ARABIDOPSIS THALIANA ORGANIC CATION/CARNITINE TRANSPORTER 2); carbohydra	AT1G79360	0.000110052	-3.01001	2.87939e-05	-3.72711
264343_at	---	unknown protein	AT1G11850	0.000167151	3.42436	0.00110565	2.39429
264455_at	---	pentatricopeptide (PPR) repeat-containing protein	AT1G10330	2.44835e-07	-1.99172	6.39201e-07	-1.78831
264483_at	---	tetratricopeptide repeat (TPR)-containing protein	AT1G77230	0.00461414	-1.68573	0.00224011	-1.78649
264507_at	NIMIN-3	NIMIN-3 (NIM1-INTERACTING 3)	AT1G09415	0.000794832	-1.71613	0.00072416	1.70286
264535_at	---	SEC14 cytosolic factor family protein / phosphoglyceride transfer family protein	AT1G55690	0.000132482	2.52562	0.00532765	1.60675
264551_at	---	glucan endo-1,3-beta-glucosidase-related	AT1G09460	0.000801958	-2.92447	0.000388749	-3.23899
264708_at	---	ethylene-responsive protein, putative	AT1G09740	0.0027513	1.94274	0.00495881	1.77892
264741_at	---	aspartyl protease family protein	AT1G62290	7.68046e-06	4.87441	0.00316656	1.78466
264840_at	---	leucine-rich repeat family protein	AT1G03440	0.00742347	-1.63945	0.0023955	1.81573
264900_at	PIN7	PIN7 (PIN-FORMED 7); auxin efflux transmembrane transporter/ auxin:hydrogen symp	AT1G23080	0.00123624	-2.17575	2.69093e-05	-4.04436
265121_at	FMO GS-OX3	FMO GS-OX3 (FLAVIN-MONOOXYGENASE GLUCOSINOLATE S-OXYGENASE 3); 3-methylthiopropy	AT1G62560	1.05058e-05	7.00733	0.0037303	2.06144
265172_at	SPDS1	SPDS1 (spermidine synthase 1); spermidine synthase	AT1G23820	2.35614e-05	1.72541	0.000104464	1.52272
265249_at	SGR5	nucleic acid binding / transcription factor/ zinc ion binding	AT2G01940	5.27568e-05	-2.16128	8.3105e-06	2.69057
265277_at	---	unknown protein	AT2G28410	6.15916e-06	4.99179	8.56935e-05	2.84336
265354_at	ADF5	ADF5 (ACTIN DEPOLYMERIZING FACTOR 5); actin binding	AT2G16700	0.000218315	2.39103	8.60613e-05	2.66495
265454_at	ARF11	ARF11 (AUXIN RESPONSE FACTOR 11); transcription factor	AT2G46530	2.32385e-06	3.35281	8.51137e-06	-2.63265
265672_at	---	cysteine proteinase inhibitor-related	AT2G31980	9.55083e-07	17.7192	2.76804e-06	10.8594
265699_at	---	hydrolase	AT2G03550	5.94991e-06	-7.9092	0.00311457	-2.07558
265713_at	UPS2	UPS2 (UREIDE PERMEASE 2)	AT2G03530	0.000541137	-2.12581	0.000338384	-2.20493
265722_at	LHCB4.3	LHCB4.3 (light harvesting complex PSII); chlorophyll binding	AT2G40100	0.00361047	-2.79854	0.00171613	3.14142
265724_at	OFP16	OFP16 (ARABIDOPSIS THALIANA OVATE FAMILY PROTEIN 16)	AT2G32100	0.00279464	-2.08904	0.00486178	-1.90277
265807_at	---	LOCATED IN: cellular_component unknown; EXPRESSED IN: 23 plant structures; EXPRE	AT2G17990	0.00222625	1.54495	0.000711407	1.67435
265900_at	---	unknown protein	AT2G25730	2.63549e-05	2.2976	0.00168681	1.50833
265913_at	---	unknown protein	AT2G25625	0.00347998	1.91279	0.00554392	1.77723
266004_at	ALS3	ALS3 (ALUMINUM SENSITIVE 3)	AT2G37330	0.00744957	-1.81858	0.000886695	2.36536
266071_at	---	[AT2G18680, unknown protein];[AT2G18670, zinc finger (C3HC4-type RING finger) fa	AT2G18680	0.00289249	-1.74135	0.00286259	-1.71453
266227_at	---	unknown protein	AT2G28870	2.89813e-05	3.18439	8.54867e-05	2.58808
266279_at	---	tropinone reductase, putative / tropine dehydrogenase, putative	AT2G29290	3.40784e-08	-12.0585	0.000162443	-1.98388
266300_at	PIN4	PIN4 (PIN-FORMED 4); auxin:hydrogen symporter/ transporter	AT2G01420	0.000391829	-1.92657	5.58557e-05	-2.38061
266362_at	---	galactosyltransferase family protein	AT2G32430	6.97158e-05	2.46112	0.00215255	1.63982
266385_at	PR1	PR1 (PATHOGENESIS-RELATED GENE 1)	AT2G14610	0.00443889	12.6585	0.00381556	12.6179
266415_at	LTP2	LTP2 (LIPID TRANSFER PROTEIN 2); lipid binding	AT2G38530	0.000100555	4.93322	0.000422898	3.41786
266474_at	---	unknown protein	AT2G31110	2.64821e-05	-4.45904	0.000166064	-2.97461
266483_at	CRR6	CRR6 (chlororespiratory reduction 6)	AT2G47910	0.000309082	-1.80142	0.000827693	1.62342
266572_at	---	HNH endonuclease domain-containing protein	AT2G23840	0.00352951	-1.69053	0.00158223	-1.80396
266672_at	PHT4;1	PHT4;1; carbohydrate transmembrane transporter/ inorganic diphosphate transmembr	AT2G29650	0.00196505	-2.03689	0.0029138	-1.90052
266719_at	CCA1	CCA1 (CIRCADIAN CLOCK ASSOCIATED 1); DNA binding / transcription activator/ tran	AT2G46830	8.25608e-06	-14.0756	0.00321919	-2.64982
266799_at	ATPSK2	ATPSK2 (PHYTOSULFOKINE 2 PRECURSOR); growth factor	AT2G22860	0.00889368	-6.59767	0.0020056	-11.4808
266839_at	ELF3	ELF3 (EARLY FLOWERING 3); protein C-terminus binding / transcription factor	AT2G25930	8.75349e-05	2.34612	0.00079006	1.78359
266860_at	---	phosphoesterase family protein	AT2G26870	0.00930005	-1.91736	0.000135676	3.80148
266884_at	UCC2	UCC2 (UCLACYANIN 2); copper ion binding / electron carrier	AT2G44790	1.63964e-05	-18.2403	0.00571249	-2.89216
266950_at	---	hydroxyproline-rich glycoprotein family protein	AT2G18910	0.000219045	-2.00744	0.00184318	-1.60262
266959_at	MCM5	minichromosome maintenance family protein / MCM family protein	AT2G07690	0.000288597	2.69699	0.00459116	1.8082
266983_at	---	hydrolase, alpha/beta fold family protein	AT2G39400	4.05485e-05	-2.83677	0.000295084	-2.09538
267008_at	---	ABC transporter family protein	AT2G39350	0.00184988	3.44142	0.00164643	-3.40158
267036_at	---	unknown protein	AT2G38465	0.000134565	2.07915	0.00217281	1.56033
267063_at	---	unknown protein	AT2G41120	0.00198711	-1.52677	0.00199285	-1.50728
267066_at	---	methyltransferase-related	AT2G41040	1.68843e-05	-1.84021	5.13117e-05	-1.64763
267096_at	---	GDSL-motif lipase/hydrolase family protein	AT2G38180	0.0037262	1.87999	4.75406e-05	3.56482
267116_at	---	F-box family protein	AT2G32560	0.000262388	-2.32504	0.00271542	-1.72955
267127_at	MES3	MES3 (METHYL ESTERASE 3); hydrolase, acting on ester bonds / methyl indole-3-ace	AT2G23610	3.63454e-06	-2.38686	0.000143386	-1.61952
267230_at	ARL	ARL (ARGOS-LIKE)	AT2G44080	0.00329601	-4.17275	0.000392843	-7.46267
267264_at	SCPL11	serine carboxypeptidase S10 family protein	AT2G22970	0.00693486	2.23035	0.00345946	-2.43878
267280_at	TAG1	TAG1 (TRIACYLGLYCEROL BIOSYNTHESIS DEFECT 1); diacylglycerol O-acyltransferase	AT2G19450	4.27926e-05	2.13704	3.78792e-05	2.11843
267361_at	---	acid phosphatase class B family protein	AT2G39920	0.000345956	2.02342	0.00017206	2.15
267364_at	ELF4	ELF4 (EARLY FLOWERING 4)	AT2G40080	3.47162e-06	25.3635	0.00372091	2.77096
267460_at	SPL3	SPL3 (SQUAMOSA PROMOTER BINDING PROTEIN-LIKE 3); DNA binding / transcription fac	AT2G33810	0.00191596	1.84197	3.6583e-05	-3.10287
267461_at	---	dormancy/auxin associated family protein	AT2G33830	0.00013714	1.72011	0.000131938	1.69796
267516_at	RPT2	RPT2 (ROOT PHOTOTROPISM 2); protein binding	AT2G30520	0.000213555	-2.61198	0.000302016	-2.41242
267622_at	---	unknown protein	AT2G39690	0.00079528	1.76432	0.00399253	1.51006
267614_at	BAS1	BAS1 (PHYB ACTIVATION TAGGED SUPPRESSOR 1); oxygen binding / steroid hydroxylase	AT2G26710	0.000139755	-1.99511	9.47859e-07	4.15268
