# Supplementary material for: BRAHMA ATPase of the SWI/SNF Chromatin Remodeling Complex Acts as a Positive Regulator of Gibberellin-Mediated Responses in Arabidopsis
Source: PLoS One. 2013 Mar 11;8(3):e58588. doi: 10.1371/journal.pone.0058588 (PMC3594165; doi:10.1371/journal.pone.0058588)
Supplement: Table S7 — Genes from overlapping list showing enhanced misexpression in ga1-3/brm-1 comparing to brm-1 and ga1-3 . (XLSX) [file pone.0058588.s013.xlsx]

## Sheet: Arkusz1
Table S7. Genes from overlapping list showing enhanced misexpression in ga1-3/brm-1 comparing to brm-1 and ga1-3 (Fc>1.5; FDR<0.05)
Genes showing more than additively enhanced misexpression in ga1-3/brm-1 are marked
			brm-1 vs wt		ga1-3 vs wt		ga1-3/brm vs wt
Gene	description	locus	p-value	Fold-Change	p-value	Fold-Change	p-value	Fold-Change
MIOX4	MIOX4; inositol oxygenase	AT4G26260	0.0026255	-7.81111	0.000358379	-16.6802	0.000127775	-30.708
---	hydrolase	AT2G03550	5.94991e-06	-7.9092	0.00311457	-2.07558	2.64382e-07	-26.2182
---	tropinone reductase, putative / tropine dehydrogenase, putative	AT2G29290	3.40784e-08	-12.0585	0.000162443	-1.98388	6.73302e-09	-23.2032
---	DNA-binding protein-related	AT5G49700	4.48258e-05	-7.15067	0.00091838	-3.23039	2.34241e-06	-21.4244
---	unknown protein	AT5G57760	0.000120517	-10.2778	3.20457e-05	-16.0583	2.33964e-05	-20.1294
---	[AT1G29430, auxin-responsive family protein];[AT5G27780, auxin-responsive family	AT1G29430	0.000268146	-6.10621	0.00108892	-4.0082	1.19503e-05	-18.7718
NCED4	NCED4 (NINE-CIS-EPOXYCAROTENOID DIOXYGENASE 4)	AT4G19170	0.000427668	-4.95531	0.00165828	-3.42509	8.84534e-06	-18.7104
---	glucosamine/galactosamine-6-phosphate isomerase-related	AT5G24420	3.65031e-05	-13.0513	1.9953e-05	-15.3698	1.85256e-05	-17.2589
---	FUNCTIONS IN: molecular_function unknown; INVOLVED IN: biological_process unknow	AT3G54500	4.15593e-06	-7.90219	0.00405431	-1.93155	5.92439e-07	-15.6812
---	nodulin MtN3 family protein	AT5G50790	8.67067e-06	-7.98592	0.000277787	-3.24951	1.56063e-06	-14.5647
---	unknown protein	AT1G13670	0.000527753	-3.14075	1.6966e-05	-6.73922	3.24739e-06	-12.3981
PKS4	PKS4 (phytochrome kinase substrate 4)	AT5G04190	0.000210142	-5.18295	0.000119549	-5.73306	1.37629e-05	-12.3034
STH	STH; protein domain specific binding / transcription factor/ zinc ion binding	AT2G31380	7.84259e-05	-7.51878	0.00320679	-2.85295	2.51822e-05	-11.0556
JAC1	JAC1 (J-DOMAIN PROTEIN REQUIRED FOR CHLOROPLAST ACCUMULATION RESPONSE 1); heat s	AT1G75100	1.39135e-07	-6.35282	0.000336823	-1.74052	3.32422e-08	-9.71654
---	unknown protein	AT5G12050	0.00520519	-2.70303	0.000404645	-4.57204	4.21315e-05	-9.42066
ARGOS	ARGOS (AUXIN-REGULATED GENE INVOLVED IN ORGAN SIZE)	AT3G59900	4.81258e-07	-7.59144	3.32991e-07	-7.96311	2.46687e-07	-9.33701
IAA29	IAA29 (INDOLE-3-ACETIC ACID INDUCIBLE 29); transcription factor	AT4G32280	0.000484173	-2.532	2.60504e-05	-4.18107	1.66188e-06	-9.24045
---	auxin-responsive protein, putative	AT5G18060	7.05744e-05	-6.01023	0.0057924	-2.26588	1.78363e-05	-9.15443
---	FUNCTIONS IN: molecular_function unknown; INVOLVED IN: response to auxin stimulu	AT1G29440	0.0030279	-3.79294	0.00294406	-3.66977	0.000178007	-8.70138
---	unknown protein	AT5G62280	0.000378259	-3.51592	2.75872e-05	-6.31237	1.46729e-05	-8.08412
---	zinc finger (C2H2 type) family protein	AT1G14580	9.33012e-05	-6.14482	0.0020935	-2.85409	4.03342e-05	-7.90705
OFP16	OFP16 (ARABIDOPSIS THALIANA OVATE FAMILY PROTEIN 16)	AT2G32100	0.00279464	-2.08904	0.00486178	-1.90277	5.49493e-06	-7.44242
MYBL2	MYBL2 (ARABIDOPSIS MYB-LIKE 2); DNA binding / transcription factor	AT1G71030	3.23118e-05	-2.83793	6.99113e-05	-2.45575	4.85447e-07	-7.00165
ST2B	ST2B (SULFOTRANSFERASE 2B); hydroxyjasmonate sulfotransferase/ sulfotransferase	AT5G07000	0.000136704	-5.76015	0.00033779	-4.34295	7.22437e-05	-6.92668
COL1	COL1 (constans-like 1); transcription factor/ zinc ion binding	AT5G15850	0.000115648	-3.52645	0.00253246	-2.06938	7.44869e-06	-6.79852
PKS2	PKS2 (PHYTOCHROME KINASE SUBSTRATE 2)	AT1G14280	0.000932375	-2.3513	0.000177229	-2.97811	5.77531e-06	-6.69558
---	small conjugating protein ligase	AT4G27030	0.00112951	-3.55315	0.000655762	-3.85734	0.000103371	-6.54097
---	glutaredoxin family protein	AT1G06830	0.0014033	-2.66371	0.000291283	-3.45354	2.91989e-05	-6.25339
---	26,5 kDa class P-related heat shock protein (HSP26,5-P)	AT4G21870	0.00135049	-4.18125	0.0040178	-3.11672	0.000321517	-6.1926
EXPA5	EXPA5 (EXPANSIN A5)	AT3G29030	0.00114221	-1.99153	3.71596e-05	-3.19812	2.59407e-06	-5.96958
---	auxin-responsive family protein	AT5G03310	5.7192e-05	-2.51791	3.32249e-05	-2.64831	6.99191e-07	-5.95082
---	glucose-methanol-choline (GMC) oxidoreductase family protein	AT3G56060	0.00413194	-1.76016	9.19732e-06	-4.43651	3.39999e-06	-5.93471
---	[AT1G53890, unknown protein];[AT1G53870, unknown protein]	AT1G53890	0.000154975	-2.80281	4.94895e-06	-5.43446	5.08544e-06	-5.68492
---	unknown protein	AT2G31110	2.64821e-05	-4.45904	0.000166064	-2.97461	1.08366e-05	-5.53481
SULTR2;1	AST68; sulfate transmembrane transporter	AT5G10180	0.000472175	-2.44672	2.02899e-05	-4.15851	7.42672e-06	-5.5216
---	auxin-responsive protein, putative	AT1G29450	0.000764262	-2.86531	0.00377523	-2.15362	3.83565e-05	-5.47708
DND1	DND1 (DEFENSE NO DEATH 1); calcium channel/ calmodulin binding / cation channel/	AT5G15410	5.04577e-05	-3.31606	0.00169946	-1.92206	5.9849e-06	-5.23365
---	xyloglucan:xyloglucosyl transferase, putative / xyloglucan endotransglycosylase,	AT5G65730	0.00177154	-2.43002	0.000338946	-3.13341	4.43161e-05	-5.07501
---	nodulin, putative	AT3G25190	0.0022243	-4.03708	0.00439232	-3.29306	0.000978679	-5.02174
---	auxin-responsive protein, putative	AT4G12980	1.12317e-05	-3.06542	4.72246e-05	-2.39566	1.0844e-06	-4.8727
---	unknown protein	AT5G64850	3.47017e-05	-3.79105	3.04913e-05	-3.73847	1.28122e-05	-4.71183
---	disease resistance protein-related	AT4G16880	0.000185768	-2.87147	0.00241914	-1.9383	1.57744e-05	-4.69001
GLK2	GLK2 (GOLDEN2-LIKE 2); DNA binding / transcription factor/ transcription regulat	AT5G44190	5.22981e-05	-2.42165	0.00139624	-1.65192	1.26559e-06	-4.68625
---	unknown protein	AT3G18560	4.35214e-05	-3.4002	4.92981e-05	-3.20502	9.5159e-06	-4.66991
---	ATP binding / protein binding / protein kinase/ protein serine/threonine kinase/	AT1G17230	3.30514e-05	-3.07523	0.000914066	-1.89563	4.04461e-06	-4.6671
ATOCT2	ATOCT2 (ARABIDOPSIS THALIANA ORGANIC CATION/CARNITINE TRANSPORTER 2); carbohydra	AT1G79360	0.000110052	-3.01001	2.87939e-05	-3.72711	1.28972e-05	-4.62518
---	hydrolase, alpha/beta fold family protein	AT2G39400	4.05485e-05	-2.83677	0.000295084	-2.09538	3.70219e-06	-4.45854
---	zinc finger (CCCH-type) family protein	AT5G44260	1.58256e-05	-3.12645	2.57975e-05	-2.79247	2.59483e-06	-4.44862
---	unknown protein	AT2G25780	0.00370129	-1.94439	0.000125781	-3.15482	2.8345e-05	-4.44633
ATFRO7	[AT5G49740, ATFRO7 (FERRIC REDUCTION OXIDASE 7); ferric-chelate reductase/ oxido	AT5G49740	0.00790216	-1.76485	0.000327306	-2.65858	3.1922e-05	-4.2803
GLN1;4	GLN1;4; glutamate-ammonia ligase	AT5G16570	0.000791401	-2.99529	0.000719192	-2.94978	0.000147659	-4.24123
HAT2	HAT2; DNA binding / transcription factor/ transcription repressor	AT5G47370	2.20893e-05	-3.29757	0.00202189	-1.74286	6.27419e-06	-4.22764
HCF107	HCF107 (HIGH CHLOROPHYLL FLUORESCENT 107); binding	AT3G17040	5.51237e-06	-2.09124	2.4287e-05	-1.77315	6.35561e-08	-4.12196
---	lipase class 3 family protein	AT5G24210	0.00253227	-2.49753	0.00295502	-2.37015	0.000202373	-4.08682
DFL2	DFL2 (DWARF IN LIGHT 2)	AT4G03400	0.00463908	-1.90462	0.000867237	-2.33316	4.92182e-05	-4.00406
---	fructose-bisphosphate aldolase, putative	AT4G26530	0.00112485	-2.65785	0.00251162	-2.27416	0.000138947	-3.97884
---	zinc finger (C3HC4-type RING finger) family protein	AT5G01520	0.00529993	-1.77685	0.00329816	-1.84217	3.06313e-05	-3.92099
---	unknown protein	AT3G29370	0.00706004	-1.7117	0.00411699	-1.78601	3.53141e-05	-3.75772
---	unknown protein	AT1G67865	0.00788738	-1.77403	0.00105244	-2.24939	6.74452e-05	-3.69541
LZF1	LZF1 (LIGHT-REGULATED ZINC FINGER PROTEIN 1); transcription factor/ zinc ion bin	AT1G78600	0.00174141	-1.84916	0.00303684	-1.7139	1.63225e-05	-3.68925
---	unknown protein	AT1G69160	0.000229381	-2.62505	0.00412389	-1.76258	3.41266e-05	-3.67252
RMA1	RMA1; protein binding / ubiquitin-protein ligase/ zinc ion binding	AT4G03510	0.000630388	-2.32847	0.00125599	-2.07202	4.72662e-05	-3.59621
SPA1	SPA1 (SUPPRESSOR OF PHYA-105 1); protein binding / signal transducer	AT2G46340	0.00013098	-2.24022	0.000277237	-2.00152	6.48474e-06	-3.58644
RPT2	RPT2 (ROOT PHOTOTROPISM 2); protein binding	AT2G30520	0.000213555	-2.61198	0.000302016	-2.41242	3.54241e-05	-3.56816
---	TCP family transcription factor, putative	AT5G08330	0.0022581	-1.57802	0.000493981	-1.77916	3.70322e-06	-3.55084
STO	STO (SALT TOLERANCE); DNA binding / protein binding / transcription factor/ zinc	AT1G06040	4.97421e-05	-2.21362	0.000848145	-1.62893	2.29678e-06	-3.53086
HAT1	HAT1; DNA binding / transcription factor	AT4G17460	0.0023774	-1.57201	0.000568896	-1.75643	4.05607e-06	-3.49548
CH1	CH1 (CHLORINA 1); chlorophyllide a oxygenase	AT1G44446	0.00586368	-1.81821	0.00365194	-1.88866	7.96481e-05	-3.49385
AILP1	AILP1	AT5G19140	0.000947103	-2.05635	0.00551662	-1.65926	4.25481e-05	-3.28407
FLA2	FLA2 (FASCICLIN-LIKE ARABINOGALACTAN 2)	AT4G12730	0.00545736	-1.93625	0.0001955	-3.14999	0.000197472	-3.25701
BGAL2	BGAL2 (beta-galactosidase 2); beta-galactosidase/ catalytic/ cation binding	AT3G52840	0.000292989	-2.00282	0.000349963	-1.92427	9.88779e-06	-3.23791
---	unknown protein	AT2G04795	1.81207e-05	-2.41422	0.000267442	-1.75417	2.68331e-06	-3.22886
---	leucine-rich repeat transmembrane protein kinase, putative	AT1G06840	0.000612064	-2.07161	0.00347193	-1.68102	5.01962e-05	-2.96623
---	HNH endonuclease domain-containing protein	AT2G23840	0.00352951	-1.69053	0.00158223	-1.80396	4.86624e-05	-2.9292
---	unknown protein	AT1G75180	2.37129e-05	-1.89388	0.000341347	-1.50325	7.39918e-07	-2.91202
---	pectinacetylesterase family protein	AT5G23870	4.90877e-05	-2.10877	2.66356e-05	-2.21424	4.56796e-06	-2.90894
---	enzyme inhibitor/ pectinesterase/ pectinesterase inhibitor	AT1G14890	0.000188094	-1.66665	3.61459e-05	-1.89905	1.63439e-06	-2.85932
---	F-box family protein	AT2G32560	0.000262388	-2.32504	0.00271542	-1.72955	7.61926e-05	-2.79191
---	auxin-responsive family protein	AT1G56150	0.003188	-2.2171	0.00263623	-2.22604	0.000787309	-2.77712
UPS2	UPS2 (UREIDE PERMEASE 2)	AT2G03530	0.000541137	-2.12581	0.000338384	-2.20493	0.000106148	-2.6683
---	auxin-responsive protein, putative	AT3G03840	0.00370206	-1.98366	0.00309212	-1.9886	0.000501459	-2.65159
---	senescence-associated family protein	AT1G66330	0.00017749	-1.79963	0.000852213	-1.55285	9.3607e-06	-2.52025
---	unknown protein	AT1G12320	0.00665887	-1.50046	0.00350176	-1.56244	5.51317e-05	-2.51483
BCA5	carbonic anhydrase family protein / carbonate dehydratase family protein	AT4G33580	0.000197678	-1.81406	0.000459562	-1.6546	1.20426e-05	-2.50394
HAT14	HAT14 (HOMEOBOX FROM ARABIDOPSIS THALIANA); DNA binding / transcription factor	AT5G06710	0.000656813	-2.07073	0.00304035	-1.71355	0.000168041	-2.48415
---	hydrolase, alpha/beta fold family protein	AT1G77420	6.90849e-05	-2.02785	0.000502912	-1.64684	1.37369e-05	-2.47174
OPT7	OPT7 (OLIGOPEPTIDE TRANSPORTER 7); oligopeptide transporter	AT4G10770	1.32531e-05	-1.87947	9.59622e-06	-1.90134	1.17671e-06	-2.46858
TRXF2	ATF2; enzyme activator	AT5G16400	0.00270536	-1.53317	0.00242431	-1.52659	2.95246e-05	-2.45613
MAX2	MAX2 (MORE AXILLARY BRANCHES 2); ubiquitin-protein ligase	AT2G42620	0.00164808	-1.67134	0.00106695	-1.71231	5.54322e-05	-2.45005
IAA2	IAA2 (INDOLE-3-ACETIC ACID INDUCIBLE 2); transcription factor	AT3G23030	0.000151011	-1.95332	0.000279854	-1.80084	2.36399e-05	-2.44161
---	unknown protein	AT2G41120	0.00198711	-1.52677	0.00199285	-1.50728	3.76259e-05	-2.24879
---	protein kinase family protein	AT5G39020	0.00310131	-1.58221	0.00213245	-1.61111	0.000173946	-2.11848
---	INVOLVED IN: biological_process unknown; LOCATED IN: cell wall, vacuole; EXPRESS	AT1G76020	0.000260092	-1.55674	0.00012915	-1.61652	9.79901e-06	-2.08623
---	ATP-dependent protease La (LON) domain-containing protein	AT1G19740	8.9604e-05	-1.64349	0.000120385	-1.58427	8.86147e-06	-2.0285
---	lipoxygenase family protein	AT1G67560	0.000151196	-1.58828	0.000116158	-1.59674	1.20851e-05	-1.97938
GR-RBP8	GR-RBP8; RNA binding / nucleic acid binding / nucleotide binding	AT4G39260	0.000302973	1.52436	7.62206e-05	1.66434	8.62948e-06	2.07884
WNK4	WNK4 (WITH NO K (=LYSINE) 4); kinase/ protein kinase	AT5G58350	0.00280457	1.50066	0.00157817	1.54818	4.09971e-05	2.26395
P5CR	P5CR (PYRROLINE-5- CARBOXYLATE (P5C) REDUCTASE); pyrroline-5-carboxylate reducta	AT5G14800	0.000319867	1.54371	8.8624e-05	1.67701	5.19563e-06	2.27086
---	zinc finger (C2H2 type) family protein	AT3G02790	0.000102924	1.55208	0.000101843	1.53293	1.38739e-06	2.32026
---	nodulin family protein	AT4G34950	0.00286996	1.64735	0.00157345	1.71618	0.000115917	2.3597
---	unknown protein	AT3G63160	0.000559435	1.74165	0.000496368	1.73173	2.76572e-05	2.44482
---	protein phosphatase 2C-related / PP2C-related	AT3G16560	0.00608285	1.79227	0.00554198	1.78004	0.000499123	2.49866
AtAGAL1	AtAGAL1 (Arabidopsis thaliana ALPHA-GALACTOSIDASE 1); alpha-galactosidase/ catal	AT5G08380	0.000368955	2.0055	0.00261449	1.61778	5.55763e-05	2.56044
SEX4	SEX4 (STARCH-EXCESS 4); polysaccharide binding / protein tyrosine/serine/threoni	AT3G52180	0.00869524	1.60387	0.000636561	2.10179	0.000150329	2.63563
---	integral membrane family protein	AT3G55390	0.000297986	2.07516	0.000742955	1.8377	4.32074e-05	2.69166
---	calcium-dependent protein kinase, putative / CDPK, putative	AT3G19100	0.000638823	2.11506	0.000900329	1.98484	0.000109533	2.7113
---	unknown protein	AT5G49100	6.07357e-05	2.20266	0.00108386	1.61511	9.6184e-06	2.84406
---	unknown protein	AT5G59350	0.000808927	2.32665	0.00267	1.94073	0.000191285	2.91874
---	glycosyltransferase family 14 protein / core-2/I-branching enzyme family protein	AT3G15350	0.000467	2.05645	0.00353192	1.63209	3.73152e-05	2.93522
BGLU44	BGLU44 (B-S GLUCOSIDASE 44); (R)-amygdalin beta-glucosidase/ 4-methylumbellifery	AT3G18080	0.000127475	2.46781	0.00113773	1.84173	3.40909e-05	3.03072
SOT18	SOT18 (DESULFO-GLUCOSINOLATE SULFOTRANSFERASE 18); 3-methylthiopropyl-desulfoglu	AT1G74090	9.33934e-05	2.23894	0.00328922	1.53479	1.11247e-05	3.05331
---	binding / catalytic	AT5G39410	7.32868e-05	2.21727	0.000643398	1.72311	6.17848e-06	3.18789
---	aspartic-type endopeptidase	AT4G33490	0.00034784	2.51142	0.00087781	2.14925	7.81889e-05	3.2172
---	unknown protein	AT1G16520	0.000951825	2.23227	0.00233958	1.94314	9.29649e-05	3.23563
AOP1	AOP1; oxidoreductase, acting on paired donors, with incorporation or reduction o	AT4G03070	0.000146571	2.69136	0.000636703	2.12922	4.48212e-05	3.29144
---	SEC14 cytosolic factor family protein / phosphoglyceride transfer family protein	AT1G55690	0.000132482	2.52562	0.00532765	1.60675	2.51171e-05	3.31602
---	amino acid transporter family protein	AT5G65990	8.05605e-05	2.63332	0.00495543	1.59182	1.97514e-05	3.32553
---	deoxyuridine 5'-triphosphate nucleotidohydrolase family	AT3G46940	0.000121257	2.26859	0.00213742	1.63433	7.3969e-06	3.51298
---	zinc finger (B-box type) family protein	AT1G28050	2.29861e-05	2.94062	0.000582196	1.8724	7.96786e-06	3.5438
---	unknown protein	AT4G33985	0.00109651	2.59183	0.00264783	2.20165	0.000121276	3.93001
---	SOUL heme-binding family protein	AT1G17100	0.000768056	2.28304	0.00238009	1.92752	3.22598e-05	3.93756
---	unknown protein	AT1G11850	0.000167151	3.42436	0.00110565	2.39429	8.08282e-05	3.9764
---	protein phosphatase 2C, putative / PP2C, putative	AT5G27930	2.96086e-08	3.35916	9.83469e-07	2.02818	1.16592e-08	3.99764
---	ATP binding / protein binding / protein kinase/ protein serine/threonine kinase	AT1G10850	0.000537179	3.06074	0.00199574	2.37386	0.000143003	4.00341
---	glycoside hydrolase family 28 protein / polygalacturonase (pectinase) family pro	AT4G33440	9.4287e-05	2.94809	0.000480852	2.24081	1.77984e-05	4.04316
RNR1	RNR1 (RIBONUCLEOTIDE REDUCTASE 1); ATP binding / protein binding / ribonucleosid	AT2G21790	0.000546813	2.48721	0.0031838	1.91192	3.36774e-05	4.13372
---	FUNCTIONS IN: molecular_function unknown; INVOLVED IN: biological_process unknow	AT4G16146	3.59295e-05	3.05104	0.000799288	1.93124	6.5964e-06	4.22378
CCR2	CCR2 (COLD, CIRCADIAN RHYTHM, AND RNA BINDING 2); RNA binding / double-stranded	AT2G21660	2.81124e-05	3.13517	0.000279554	2.16686	5.98108e-06	4.23103
ATH1	ATH1 (ARABIDOPSIS THALIANA HOMEOBOX GENE 1); DNA binding / sequence-specific DNA	AT4G32980	0.00331469	1.99015	0.000238309	2.86221	3.77351e-05	4.25314
---	glycosyl hydrolase family 17 protein	AT1G66250	0.000274319	3.62201	0.00444468	2.15305	0.00013002	4.26537
ATTPS1	ATTPS1 (TREHALOSE-6-PHOSPHATE SYNTHASE); alpha,alpha-trehalose-phosphate synthas	AT1G78580	3.86222e-05	2.87288	0.000235266	2.16178	4.6221e-06	4.2763
GH3,17	GH3,17; indole-3-acetic acid amido synthetase	AT1G28130	0.00249577	2.32517	0.00244202	2.27477	8.93209e-05	4.36399
---	transferase family protein	AT5G67150	5.03438e-05	3.34124	0.00408744	1.74874	1.14864e-05	4.52826
ZFP4	ZFP4 (ZINC FINGER PROTEIN 4); nucleic acid binding / transcription factor/ zinc	AT1G66140	0.00479354	2.27174	0.00280423	2.41427	0.000139765	4.52917
---	subtilase family protein	AT4G30020	0.000104406	1.91552	0.000839633	1.5663	3.51525e-07	4.59205
PTR3	PTR3 (PEPTIDE TRANSPORTER 3); dipeptide transporter/ transporter/ tripeptide tra	AT5G46050	2.50114e-05	4.04957	7.99722e-05	3.10966	1.41185e-05	4.59543
---	senescence-associated protein-related	AT5G20700	0.00102258	2.15114	0.00078363	2.17676	9.77292e-06	4.95381
---	protein binding / zinc ion binding	AT1G79110	0.00184331	2.48365	0.000191182	3.64386	5.76837e-05	4.99948
NIA1	NIA1 (NITRATE REDUCTASE 1); nitrate reductase	AT1G77760	0.00309837	2.60725	0.00292237	2.55968	0.000144703	5.02413
---	protein kinase, putative	AT5G40540	0.0026999	2.5464	0.00161904	2.70439	7.59391e-05	5.46537
---	unknown protein	AT1G53035	0.00211104	2.8798	0.00055158	3.65307	0.00012264	5.49725
---	speckle-type POZ protein-related	AT1G01640	5.25728e-07	4.71262	1.37022e-05	2.53151	2.72426e-07	5.50639
---	glycine-rich protein	AT4G29020	7.88244e-05	4.54712	0.000159238	3.72545	2.64728e-05	5.99943
---	INVOLVED IN: biological_process unknown; LOCATED IN: plasma membrane, anchored t	AT1G29980	1.52125e-05	4.31524	0.00266833	1.84337	3.76215e-06	6.05861
---	LOCATED IN: chloroplast; EXPRESSED IN: 19 plant structures; EXPRESSED DURING: 13	AT3G60440	0.0013269	2.3089	9.5758e-05	3.49664	1.06423e-05	6.08576
APRR3	APRR3 (ARABIDOPSIS PSEUDO-RESPONSE REGULATOR 3); transcription regulator/ two-co	AT5G60100	1.53546e-05	4.96548	0.000519583	2.44367	6.88079e-06	6.0952
MRP6	ATMRP6; ATPase, coupled to transmembrane movement of substances	AT3G21250	7.415e-05	2.88564	5.46378e-05	2.93878	2.0285e-06	6.18977
---	GDSL-motif lipase, putative	AT1G28570	1.5905e-05	3.31453	0.00395953	1.59767	8.26954e-07	6.40724
---	zinc finger (B-box type) family protein	AT5G48250	9.21732e-05	5.33384	0.00180906	2.69367	4.20163e-05	6.62614
NAI2	NAI2	AT3G15950	0.00129103	2.65689	0.000891538	2.74787	2.12122e-05	6.62904
TUB1	TUB1; GTP binding / GTPase/ structural molecule	AT1G75780	2.73954e-05	5.64567	0.00549622	1.99288	1.44638e-05	6.73131
---	unknown protein	AT3G27210	7.60309e-05	3.10806	0.00011508	2.80371	2.38151e-06	6.76996
CLE41	CLE41 (CLAVATA3/ESR-RELATED 41); protein binding / receptor binding	AT3G24770	0.000212137	3.67235	0.00128936	2.54265	1.62788e-05	6.9424
---	meprin and TRAF homology domain-containing protein / MATH domain-containing prot	AT5G26280	0.00579568	2.73102	0.000704328	4.17849	0.000106941	7.4097
---	FUNCTIONS IN: molecular_function unknown; INVOLVED IN: biological_process unknow	AT5G61820	5.63514e-06	5.19193	0.00141063	1.94661	1.49808e-06	7.41331
UGT76C2	UGT76C2; UDP-glycosyltransferase/ cis-zeatin O-beta-D-glucosyltransferase/ cytok	AT5G05860	5.12195e-05	4.66338	0.000826845	2.59571	8.48933e-06	7.55713
WRKY60	WRKY60; transcription factor	AT2G25000	3.69313e-08	4.92712	6.29276e-06	2.07635	6.95575e-09	7.59865
---	unknown protein	AT1G11210	1.54928e-05	4.83016	6.55492e-06	5.68687	2.3644e-06	8.0362
ATNUDX25	ATNUDX25 (ARABIDOPSIS THALIANA NUDIX HYDROLASE HOMOLOG 25); bis(5'-nucleosyl)-te	AT1G30110	0.000409231	3.54854	5.54001e-05	5.41647	1.51488e-05	8.35186
SOL1	SOL1; transcription factor	AT3G22760	4.00421e-05	4.69314	8.03018e-05	3.84511	4.08176e-06	8.85107
LTP2	LTP2 (LIPID TRANSFER PROTEIN 2); lipid binding	AT2G38530	0.000100555	4.93322	0.000422898	3.41786	1.29666e-05	8.8919
ORP4C	ORP4C (OSBP(OXYSTEROL BINDING PROTEIN)-RELATED PROTEIN 4C); oxysterol binding	AT5G57240	0.000207449	4.6829	0.00346609	2.51474	1.78819e-05	9.5754
UGT75B1	UGT75B1 (UDP-GLUCOSYLTRANSFERASE 75B1); UDP-glucose:4-aminobenzoate acylglucosyl	AT1G05560	7.46019e-06	4.2872	6.51582e-06	4.22481	3.46803e-07	9.83603
UGT73B2	[AT4G34131, UGT73B3 (UDP-glucosyl transferase 73B3); UDP-glycosyltransferase/ ab	AT4G34131	3.10121e-05	3.72387	0.000928265	2.09447	7.44385e-07	9.87779
---	unknown protein	AT1G12845	1.79225e-06	5.9363	6.09809e-07	7.56484	1.89438e-07	11.8517
---	AAA-type ATPase family protein	AT5G17760	0.0094815	4.21927	0.00395877	5.27833	0.000418253	12.7857
ATGSTU8	ATGSTU8 (GLUTATHIONE S-TRANSFERASE TAU 8); glutathione transferase	AT3G09270	0.000157582	4.7797	0.00285634	2.52744	6.38313e-06	12.8956
AtOCT5	AtOCT5 (Arabidopsis thaliana ORGANIC CATION/CARNITINE TRANSPORTER5); carbohydrat	AT1G79410	6.12695e-05	6.33177	0.0028964	2.56169	6.63464e-06	13.2738
GER3	GER3 (GERMIN 3); oxalate oxidase	AT5G20630	0.00024134	6.0195	0.000147343	6.58376	2.2668e-05	13.4156
---	aspartyl protease family protein	AT1G62290	7.68046e-06	4.87441	0.00316656	1.78466	2.16805e-07	14.5121
FMO GS-OX3	FMO GS-OX3 (FLAVIN-MONOOXYGENASE GLUCOSINOLATE S-OXYGENASE 3); 3-methylthiopropy	AT1G62560	1.05058e-05	7.00733	0.0037303	2.06144	1.19195e-06	14.6952
XTH19	XTH19 (XYLOGLUCAN ENDOTRANSGLUCOSYLASE/HYDROLASE 19); hydrolase, acting on glyco	AT4G30290	0.00898728	2.96668	0.00259997	3.8366	4.11455e-05	15.638
COL9	COL9 (CONSTANS-LIKE 9); transcription factor/ zinc ion binding	AT3G07650	2.87704e-05	14.9534	0.000457478	5.44309	1.83579e-05	18.1011
scpl35	scpl35 (serine carboxypeptidase-like 35); serine-type carboxypeptidase	AT5G08260	0.000186345	6.04927	1.83259e-05	12.2106	3.87295e-06	25.9076
---	peroxidase 30 (PER30) (P30) (PRXR9)	AT3G21770	0.0001109	14.8219	0.00311845	4.42374	1.40395e-05	40.6111
CYS2	cysteine proteinase inhibitor-related	AT2G31980	9.55083e-07	17.7192	2.76804e-06	10.8594	7.76752e-08	62.7945
